# Supplementary material for: CDK-Mediator and FBXL19 prime developmental genes for activation by promoting atypical regulatory interactions
Source: Nucleic Acids Res. 2020 Jan 30;48(6):2942–55. doi: 10.1093/nar/gkaa064 (PMC7102981; doi:10.1093/nar/gkaa064)
Supplement: gkaa064_Supplemental_Files [file gkaa064_supplemental_files.zip]

Archive with 4 entries (4 files):
- Supplemental Material r2.pdf
- TableS1_Capture-C_hybridization_probes.xlsx
- TableS2_annotated_interaction_peaks.xlsx
- TableS3_replicate_correlations.xlsx
