# Supplementary material for: CDK-Mediator and FBXL19 prime developmental genes for activation by promoting atypical regulatory interactions
Source: Nucleic Acids Res. 2020 Jan 30;48(6):2942–55. doi: 10.1093/nar/gkaa064 (PMC7102981; doi:10.1093/nar/gkaa064)
Supplement: gkaa064_Supplemental_Files [file gkaa064_supplemental_files.zip › TableS1_Capture-C_hybridization_probes.xlsx]

## Sheet: CaptureProbes_inclCoordinates
seqnames	start	end	width	genename	probe1	probe2	Capture_set
chr13	49215683	49216919	1237	1110007C09Rik	GATCCATCCCGTCCCGGGACACCGCCCGTTCCGCAGGCGCAGCCGGTGCAGTGCACCGGGAGAGCGCTCACCTGCTGCTCTTCCTCCTCGACCCGCGACGGCCCCCCACTCAGCACCCGA	TGATAAATCTTTCTGCCTCCCAACTTGTTTCCCTTCTGTTGTACATAGGCCTGGCTCTTCAAGCTCTGGTACCAACCACAGGAAGGCCCCAAGCCCAGGCCCAGCTAGGAAATGGAGATC	set1
chr10	83722555	83724014	1460	1500009L16Rik	GTGTCCAGCTATTGAGTTTTGAAACCTTAGGGATGTCACCTCCCATAGCCAAGTCCTTAAGGCTTGGCAGTTATTTTTGTGATTGATTGAAGCACTCAGGTTTGAACTCAGGGTCTGATC	GATCTGAATATCAATTAGTCTGTCGACCTTAGCCTTATCAGACGTACACCCAGGATACTCAGAGCAGGTGTTCCCTGTCACTTCCTCTCCTCTCCACATCCTGGGGACAGGGAGGGGCCA	set1
chr15	52039721	52040115	395	Aard	AGGCAGAGAAGACAGGAGATGGGCAAGGAGCCGAGCAGCGCTCTGAGTGGCCGGGCAGTAACAGCGTCCACTGCCAGGGTCCTGCCTGTTCCGTTAACTGCCCCCGCCCCCGACCCGATC	GATCAGAAGGGTGTCTAGATTCTACCACACCTGACACAGTATTGAAAGAGTAAAATGTCAGAGACTATTTCAAAGGCTCACAGTACTAAGAAATAGGCAACTGGAAAGTTTTGTGTCGAA	set1
chr8	111033588	111034137	550	Aars	GATCGCCACCAAATTCATGTTTTCATTCCTCTTGTTAACTGTCAACTATTAGGGCTTTGCCAATAGAACCCAAAATGTCTGCCTCCTGAAGCCAATAGTCAACCCTGTCACGTGACACTC	GAGCCCCGAGAGCTCTACGAGAAGAGCCGGCGCTTGGAGGGGGAGGGGCAGCTGCAGCGGGCTGCCGGGCGGTCCCGCCCCTGGCCTGGGTCAGGACCCGGTCTCCGCAGGAGCCGGATC	set1
chr17	31057418	31058216	799	Abcg1	CCCCACAAGTGGACAGGTAGATGGCCTTGACTTGTCCGCCTCCTGGGTGAGGGGCTGGAGATGTGGAAGCGCACTGGGGAGGGACTGCAGGCTCAGCCCGAGGGAGGGGAGGGTCAGATC	GATCTCAAGCTACCTCGGGAGGTTTCCGAAACAAGGACCCCGTGGTTTGTAGGGCGCCCCCACTGGTTCGTCTAGGGTTGAGCTGGCCCAGCTCCTGCAGGGTCCCTGAAGTGGGCTTCC	set1
chr7	84150842	84153576	2735	Abhd17c	GATCTCCCAGTGCCACATACTCTGCGGGACCAGGAGGCAAAGTCCTCCCCACACCCGACCCGACCCAGCCTTAAGGGCTGCACAGGCATCGCCCCAGGGACACTTTCTACTTGGAAAGTC	CCAGAACTGCAAAAGATAGGACCATCTCTGCCATAGTCAGTCAAGACACTCTAAGAAGACCGAAAACAGTTTTGCATGTGAATTAAACAAGCCACCAACTCAAAAATGGTGGCGGGGATC	set1
chr11	94601481	94602635	1155	Acsf2	GATCCCGGGCAGGCCTGGCTTTTCCCTTTGCCTAGGTGGTAGGGTAGTGTGTGTGAGGGCTACCCAGAGTGGGGTCAGCCCCTGCCAAGCACTGCAGAACTCCCAAGTTCCCTTCTCGGG	ACACAATTTCCTCAGCTGCTCCCCTAGGCTCCAAAGGACCCTGACTTTGTGACTCAACCCTCTAGCTGTGCCCTTAGGAATGTATTCTAACGTCATCCAAGGAGGATGGGTGACAAGATC	set1
chr2	150667919	150668445	527	Acss1	CTTCCCACCTCTTCCCTCCTGGACAGGGACTCCGGGAGGTGGGTAGAACTAGGTTTTGTTGTGCGCCCAGTCCGGGGCTAGCCCGCGCTCTCGGCTTCAGTTTCCTGGGTTTCTGCGATC	GATCTTGCCCGTCCTGAAGTCACAGTCCCAGACAGTATGGTAAGGAGTGTCCCAAACTAGTGTGTCACGGGCCAGCGGCCCCCAGAAGGCGGCCGGCTCCTGGGCTGCCTGAGCGCTCAA	set1
chr7	82334717	82335762	1046	Adamtsl3	GGGCCAGCACTGCGCTCCGCGCGCCCGGAGGGGCGGGACAGGCGGGGCGGCCGCGTCCCAGCCCCATTTAACTTTGGCGGCGGCGCGAGCTGGAGGCCGGCGTCGGGGACCGTCGGGATC	GATCATCATGAAAAGCTACTCCCCGAGGACTTAAGATAACTCTAGGAACGACTGCTTTTGGGAAGGCTGGCTACACATACCACTTGACAAAGTGGCATCACTCAAGGGAGCAGCAATACG	set1
chr8	94011643	94013814	2172	Amfr	GCCATGTGTTAGTGCCTATCCCAGAATGTAGCTCTGTAAACAGCTTTGAATTTTCCAAATTTTCTAATGTGGAGAAATTGTCTTTGTAGTATTTTTTCATGCCAAATATTTCTATAGATC	GATCGCTAAACGGAGGAATCGCGTTCAAAGGAGGGGCTGCCACACCGACCCGAAAGTGTTTTGCTGCTTTCTGTCAAAAAGGGAACAGTCACAAACCATCGCGGGGGGTGGTTGGGGGTG	set1
chr17	33781514	33782073	560	Angptl4	CAAAAGCAAAGTAGGGCAGAGTTACGTGGCAGAAAGTTCTCTCCCTGGTAGGCTGAGTTCAGATGGCAAGTGGGGGATTACAGAACCTTGCTCTCTGCCTCTTAGAGGCTTCCTGAGATC	GATCTGGAGCCCGTAGCTCATAAGCGTTTCACGGTTGCACCTAAAGCCCCACTTTATAAAGCGGGTGTGGGAGTGGGAGGGAGAGCATTGGAGGCGGGGCCCGGGGGCGGAGCGAGTGGC	set1
chr4	32950411	32950964	554	Ankrd6	TGCCTGAGGGCCCCGCCGGCCCCGCCCCATACTCCACGCCACGCCCCTCGGGCCACGCCCCACCCGGCTGTCCGCAGGGCTACAGCGCCCCGCAGCGGCCGCTGGTCATTGCACACGATC	GATCCCCCTTCTCTCCAGCTCCCCAAATCTACAGGAAGCGATACATTTCAATGCCCTAGGCAAGTAAGAGAATCCTGAGCCCGAAAGGCGGCGCACAAGGCCCTAAGGCCCCGCGGGACC	set1
chr7	30445212	30446175	964	Aplp1	GATCGCGTGGGGCAGGCCACCTGGCCAAAAGGACTGCGGTGGCCGTCCCGCGTCCAGGTCGAGGCCCGGTCCCGCCCCTTCCCCATCCCCAGGACCCGGCCGGGCCTCACCTCGGCCGCG	AGCTAGGTAAATCTGCTCCCTTCCAGGCCTCTTCTGTCTCAGGACCGGAGGCCAAGTCTCCCACCCTTGCTTCCTCAAACCTAGGAAGCCTTCCTGCCCTGATTGCCAGGTGTCTGGATC	set1
chr5	62765458	62766261	804	Arap2	CGGGAGCGCGGCTGGGCTCCGCGGGCGAGCGCGCAGCCCCGGAAGCCGCGCCTGCCCGGGCCGCCCAGGTGCTCGGCGCCGCGCCCGGCTGCTTCCTCCCGAGCCCCGGGGGCGGGGATC	GATCGCCACCAAGAAAACCAAGACTAAAGAAAACATCAGAATGAAGTAAAATAAAAACTTACTTCAATTAATAGATGGACACCAATTCTCCCATGAGAACTGCTTCCCACACTAAAGGTG	set1
chr10	24927092	24927489	398	Arg1	CTCTGGGTTCCAGCGGCTGCTGCTGCTGCATGTGCTCGGGCTGTCCAGCTCCTCTCCACCGGCCGTAACCCTAAAAGACAGAGGGCACATCTTTTTCCCCCCTTATAATCAGGTTGGATC	GATCCAAAAGTCGGCAAGCATACTATGCCACACAGTGGTGAAGAGACTTGAGCTCTAGCACCTGGAGCCCAGATGGTGCTGGGAAGCTTGTAGCCCCAAGGCAACGCCTGTTAAGTGTTA	set1
chr6	43265042	43266290	1249	Arhgef5	GATCTTAAAATGAACTCTGGAACATGGTGGCAAACAGAGGCTATCTACAGAAAAGACATAAGAATGTTTCACATGCACCCAGTGAAGAGAGAGAGGAACATGGGAAGGAGAGAGGGGGGT	ACCAGGCCTGGGCCTTGCTTCGTTATCTTCGCGGCATTTACATGCCTACGTATGTGTGAATCTATGTACACACCTCTCTCTCCGCTGTTAACTAAGGCTCTGAAATCTGAATCAGGGATC	set1
chr13	54574900	54575434	535	Arl10	GATCCATCCTGGACCGAACCCCTACTCGGAAAGCCCATCCCACCCTAGTGCCCCTTCCCCACCGCAATACAAGCGCAGCCTTCGCTGGCAGCGAGCAGTGCATTGTGGGGCTTGTAGTGT	GTGAGCGCGGAGTGCAAGCGCGAGGGCCCGGGCAGGGCATCGGGCTCGGTAGCCCCGTGGGCGCGGTAGGAGCCAGCCAGGCGACAGTGCAGTAAGCGCAGTGGCGCCGCCCCGGGGATC	set1
chr1	88701509	88702297	789	Arl4c	CGCCGGCCCCGCCCCTCTAGTCCCGCCCACAGGCCACGCCCCTCGCCCGCCACGCCCCGCGGTCTCCCGGGGTCAGGCGGGGTCTTCTCGGTCGGTTGCGTCTTTTCGCGCGCTCCGATC	GATCTTCTCGGTGTTGAAGCCGATAGTGGGCACAGTGTTCACGAATTCGTTGAACTTGAGCCGGTAGAGCACCGTAGTCTTGCCGGCCGAGTCCAAGCCCAGCATAACGATGTGCAGAGA	set1
chr13	80882359	80883516	1158	Arrdc3	GATCTATTACCCCCTAAATCCTGGTGATGTTTATGACTGAGTATTTTACTCAAGGCATTAAAAAAGGAGAAATGTGCCTGTATTTAAAGATGCAGCACGGCAATTAGCATGTTGAATTAA	TCCAGCCGCCCGTCTTTGTAAGGAGACCACTGAGACGAGCAGGAGCGTGGAGCAGCGGCTTCTCTGCTGCCCTGACTTTTTAAGAAATCTCAATGAACTATTTGTAGACAATCACTGATC	set1
chr15	99670630	99671352	723	Asic1	ACTGGAGACACAGAAGGTGAGGATACAGGCAGGGCCCCTCCCCAGATGTGCCCACCTCCGGAGAGGTGGCCCTGGTTTAGCTCCTGAGGTGACAGCCTGTTCCTGGGGATACCCTTGATC	GATCCCGGGGCTGAGAGCACCGCGCAGCGCCAGCGCGCCGAGCCCCGGGCGGACCAAGCCGAGCGAGCAAGCGCGCGCGGGCGGCGGACCGAGCTGAGCCGAGCTGGCCGAGCGGGCCGC	set1
chr11	81968287	81968585	299	Asic2	GATCGCCAGGCAAGCATCAGGCCAGACACTGGGAGTTTATCCTGAGAGCCTGGCCACACGCTGACAGGGGTGAGTGTTTATATAAAACCCATTCAAACTCTAGCTCCTGATTTTTTCCAG	GAAGGGAGCGCTTAGCCAATGGAAATAAAGTCCTCCCCCCTACACACGCCACTAGAGACAAGATTAAAAGCGAGAGCGAGGGAGAAAATGCTTAAAACAAGTCGCTGAGCAGCTCGGATC	set1
chr6	7692792	7693435	644	Asns	CATCCTGGGGCCGAGAGCCAGGAGGTGTTCTGCTTCTGTTCCTTAAGGTGCTGTGACACTGCAGGCAGGATAAGCCCAGAGGTCGGGCCGCCAGGTCCAGTGTCCCATCAGCAATAGATC	GATCTAGACGTCATACAGTAAAAAAAAATATTTATGGTGTCTAAATGAAGGCCACCTTCGCCTTCTGTCTGGAGCGGCCCTGCCTCCGCGCTGCACTTCGCTCACATGAAAGCTTTCCTG	set1
chr6	72235220	72235510	291	Atoh8	GCAGAACGCCCGCTGCGCTCCATCTGTGTTTGTTTAGCCTCAGTTTACACAGAAGCCCAGTTCGCAAGATC	GATCACTCTGCACGCCGCGCGCCTGGCTGTGCCGGGTGGCCGCCGCGCTGAGCGCCGCCTTGTCGCCGCGC	set2
chr9	44920247	44920953	707	Atp5l	GATCTCTCACCCGTCTTTAAAATTTCTGATGGCTTTCAAATACTTCGCTGAGACGCAGACCAGCTATGAGGTCTGATGTGTGACCTCTCTCTCCCCTGTTACCGACCTCCCTTCCCAACT	CACTCCAAGTAAAAACCTAGATATAAAAAAAAATGAGGCGCGATAACACGTGAAGAATCCTGAGATTCCTCAGGGAGCAGGCATTACTTGGGACAGCTATTCATGTTGGTCCGGAAGATC	set1
chr7	41499422	41500035	614	AW146154	GATCCCGCCTCCTTTTCTGACTGGCAGGTCCACCTCAAGGCTCTGATTGGCCCTTAAGTCTTGAGTAACGCGAGTACCTCCCTGAGGGTTAGGGTGTGCAGATGAGACTCCGCATGATGG	CTTTGTAAGTAACAAGTCCTCGTGGGAAAGTACGGTGGCCAAATTGATTATCTGTATAAAGCCCTACAACATGTGACCGGGGGCTATCCCAGCTGGGAAATTCTGTGGATATTTCTGATC	set1
chr11	120232688	120233335	648	Bahcc1	GATCTGCGCAAAGGAGCTGCGCAGTCGCTGGGCTTGAATTAGGCGCCATCAGGCTTGGTAGTAGCCCTGCTGCTCCCTGATTGGCAGCTCCCTGGCCCGGCGCCAGCCTATTGGGAGGCC	GTGATGTTAAATAATAGAGCTTCCCTTTTAAAATCCGTTATGATGTTGAAAGGCTTTTTTTTAAAAGATGGACTATATATATGAGTACGATATTTTTTCTTCTGAAAAATTTTATCGATC	set1
chr11	102945789	102947299	1511	C1ql1	GATCCAATACGCATTCTCCTGGGGGCTCCCTGGGAGCCCTGCCCCCAGGTCAGCCCCACGCCCCCTCATGGCCCACCTGGCCGTTCTTGCAGAGGTCTGCCCACATACTGGTGCCGTCGC	CAGAGTGAGGAACAAGAGAGTAGAACAAGAAAGAGGATGAGGGCTAAAGCCTGGAAGGAATACTGGGGAGGGGCGTTCCATAGGCACCCAGGCCTAGCATCCAGATAACCCGTCTGGATC	set1
chrX	104199702	104201991	2290	C77370	GATCGAGCCGCAGCAGTGTCCCTGCAGGCGCAGCAGCGACGAGCTCCAGGAGTCCCGGAGGAAAGCGTCAATCTGACGGCAAGGGAGAGCGGGAAAGGGCAGCGGGCCAATTTCCTGCAA	GGAAGGTGGATTGTGCTGGAAGGGTTGTAACAAGGCAGAGAATTGGAAAGGGATGAGTTTTTTTAGGAAGTGAAGGAGAGAAAAAGGGATTCTGAATATGGCCGGGAAGGAAATGGGATC	set1
chr5	115194303	115194526	224	Cabp1	GCTTCCGGGCGCCTCTGGTGGCCAAGGGGGCGCTGCGGCACTGAATGTGAGCACGAGGGAAGGGGCTGGCTAACCTCCCCCAAGGAGACTGGCGGAGCCCCTTATCACGCCCAGAGGATC	GATCTGGGGGGGCAGCTGGTTGTCCCCCGAGAGCCCACCCCCGGCTCTCCCGCGGCCCAGGTGCCGCCGCGCCCCGCCCCTCGCCCCGCCCAGCGCTCGGGGAGTCCCGCTTCCGGGCGC	set1
chr7	24480262	24482199	1938	Cadm4	GATCCCTCATGATTGAACACTGGCAGCTGGGTGAGCAGAGACCAGGAGACACACGTGTGCTTTCTGTCTCCCGCCACGTGACACCCTGAGGACTCTCAACAAAAAGGCCCTCGGCAGATG	GGCGGCGGCGGCACCATGGGCCGGGCCCGGCGCTTCCAGTGGCCGCTGCTGCTGCTGTGGGCGGCCGCGGCGGGGCCAGGTAGGGTGACGGAGGTGGGGGCCGGGTCGGTGGGCTGGATC	set1
chr1	182517361	182517850	490	Capn2	TGGGGAGTAAGGCTGGGCGAAACTCAGCAATGACTGTCCAGAAAACATCGGATGAGTCAGGAGCGGATGAGGGAGGGAGCGCGGCGACTAAGCCAGTTGCCACTCATTGGGCTCAGGATC	GATCCGGTTGGCGCACTGCACGGAGAAAGGGGTCGCGGAGAGGCGGGGCACGGCACTCGGCTGGGGCGCGGCCGGGCCCGGGGCGCTGCAGCGGACTGCGGGAGCCGCTGCTGCGGGGAT	set1
chr6	42264183	42265316	1134	Casp2	AGGAGGGCAGAGGAGGGGAGGCGGCCAGGCGAGCGGCGCGGCTTCTTGGCCTGGTGCCGCGTGTACAGGGGCTGCAGCAGCCTCCCTTTGTCCAGCGCAGAGGAGTCTATGAGAGCGATC	GATCAGAAACTGGTTTTACCCGGACATCACAATCGAGGCCTTCAAAGCAGCGGGGAGTCGGGCTGTGGCATGTCGTTCACAGATAAATGGCACACCTAGATTCTTCTGGAAACATTCTGG	set1
chr6	83101269	83102386	1118	Ccdc142	GATCAAAGCAAAAGCAAACTGAGGTCTCGCTTTCCTCTTTTCTGTAGTAGACCGCCGCAGGACCCCCAGAGGGCAGACTGCAGGAAGGCGGTACACTAGGAAGTCAGGGATGGCGGAGAC	TTCCCTGAACTTCGTCCCCGGGGCCGCGCGCCCATTCCCCGCGGCCCGTGTGCTCCAGCTCCTGGCTGCAGAGCGGGGTTGTCAGGTGGCAGATAAGCTGGCTGAAGCCCGTGGCGGATC	set1
chr12	80760217	80760940	724	Ccdc177	AATGCATGCATACATACGTAATACAGAGAGATGTGGACATAGCAGTTATCACCAGAAATCTAGTCTTTGGGCACCTTAGGCGGGTACAATGAAGGAATCAGTATATTTCTCAAAGGGATC	GATCTCCAAGGCCGAATGTGTAGTTAAAGGTACCATCAACCCCAGTATGGTGGACTCAGACATCAGCCGCTGATGCTCACCAGTTTCCGCACCGCATCTCAGGGGAGTGGGCTCTTAGAG	set1
chr9	78614884	78615741	858	Cd109	CACCGCGTGCAGAGACCGCTTTTCTCAGCAACGGGACAGCGCGACGTTAGCCTGGGAGAAGCCAGAAGCGCCATTGTGATGCAGCGGGATGGGTGGAGCCATCAAGTCTCAATTTAGATC	GATCAGTAATTGCTGGGCACCAACGAACGCTGGTCACCTTCATTCCCAGCGCCACACTTCTCTCGGGACCCTATGTTCTGACAAATTGTTACAAACTCAGGATTCTAATGAGTACTTTCG	set1
chr10	43578612	43579199	588	Cd24a	AGGAGAGCACGGGTGGGCGGGCGCCGCACGTCACGGCTATTGTGGCTGTCCCGGTATATAAGGTCCCGCCGGCCGGCCGCGCTCCCCACCTTGCCTGCGCCCGCGCGAGCTTAGCAGATC	GATCCCTGCCGTGCAGCCGCCAAGGGACAGTGCGTGGCGACGCCCGGTCTCCTCCTCGCCAACCCCGCGCACCACGGCCCGGGGACCTGCCAAGCCTGTCCCGTTCCCCCTTGCAGCCGG	set1
chr17	79354662	79355713	1052	Cdc42ep3	CGCAGCTCCCTGGGGACCCCCTGGCAGCTGTAGCTCTCGGGAGGGAAAAGGAGGGTCGCGTGCTGTCAACGTGCAGCCGGCTCCCCTTGCAAGCTGTCGCCAAAACCTGGAGCGCGGATC	GATCCTCTAAACATCAGCTCAACCAGGCGGTGCGGTAGATTATCCTCGCACCCTCTAAGTCTTCCAAGGCCACCATCTGCACTAGCTGGAAGGGGGCTTAGGTTGAGGGTCGGACAGTCT	set1
chr9	123215761	123216270	510	Cdcp1	TGTCCCCGCCTTCCCGGGCTTCAGTTCCTTTCTCAAAGTCCAAAAGACTTTGTTGCCAGCCAGCTCCTTCTCCTTCCGCTGTTCAGGTGTGCTGGTTGAGGTTCCTGTTGGTCACTGATC	GATCGTGTAACCCCTGAACACGCGCCACCTCCAGGCACCTCCCTGGCCGGCCACAGGTTGCTCTTACCTGTCCCGCGCAGCAGGCGTGCTGTGCCCAGCAGCAGGGCCCCCAGCAGTGCG	set1
chr8	102784771	102786074	1304	Cdh11	GATCTCCATCAGCCAGCAACCTCCCCCTTCCGCAACAGTCTCTTTCAGAAGCAATTCTTTCCCCTTTCTGCCTACTCCGAGAAGCCCCATCTAGATAGGGTCTAGAGCCGAGCAGAGCGC	TGAAGAATACCCGCACCCTGACTCAGCCCCCTGTTTATATCTTTCTCACGAGAACCCAGCAAAGGATACCCCAACCTGATTCCTGTCCACTTTACAGTGTCTGGGCAGAAGAACTGGATC	set1
chr15	13171453	13173915	2463	Cdh6	AGCAGTTCGCTCTCTGGAACACTCCCGCTGCCCCAGGCTTTCCCTTCCTCTTTTTTCTTATATATTTTTTAGGGGGGACGGCTTAAGACATACTGAGAACTTGTGTGACTCTATCTGATC	GATCACTTCCTCTGCTTCCAAAGTAAGGCACAAACCATAAAACCGGGTAAGAAGGGCTCTCTACCTTTTATATCACTTTGTTAATTAGAATACCAGCAAGAGAAAAGGGAGAGGGTGAGA	set1
chr9	8133686	8135501	1816	Cep126	GATCAGAACGAACTAGGGTTCTCCAGCTCTGGGAAGGGTGTGCGGCTAACAAGTAAAACGGAACAGCCCACGATTTTAGCCTCGGGCAATTTCTCTTTCTAAGGAGCAGGACTAAGACGT	AAGAGGAGAAAAAGAAAGATAAAAAAGCTTTGCAAAGTGGAAATTTTCTTTCCTCACTTGCTCTCATCCATTTCTTGATACTTAGGTCATTTTCTCTCTGCTGTCCCACTTCAAAAGATC	set1
chr8	13868917	13870210	1294	Champ1	TGGATGGCTGCAGCCTAGCGGGGTGTTTTCCCGAGAAAGGGCCAGCGCTTTGGCACTTGACTGTGGAGTGTAAACCGGTGCCAATCTAGTATTCCCAAACATTTAATTAATCTAAAGATC	GATCAAGAAGTGTGCTTGCTGACTCTTAGACAGTGACTGTTGGTGCAAACGGTCATGGATTCCCAAAAGTGGGTTAGGAATGCTTGTGGTGGCTCGTGCCTTTGAGCCCAGCACCTGAAA	set1
chr14	32465053	32465945	893	Chat,Slc18a3	CTCACGCAGCAGGGCCTCTGCAGCTTTGCTGTCAGTAGAGGCTTAGGAAGGCTCACCTTCCTTCCGGGAGGGCTGCACACGCTGAGCGTCCTGATTTGCAGGCGACAGGCTGAACAGATC	GATCTTGGCGAGCTGTAGTCCTAGACAAGCCCCTGGGGATGGGTGAGCAGTGGAAGGAACCGGCCCTATGTTTCCCCCAGTTCTGGGACCTATAGGGGTGAGGTTCCCCCAATTGGGAGG	set1
chr10	71344267	71345105	839	Cisd1	TGCGTCTGCGCCGCCCGGGCGAGCCTATCCAGGCCGGGTTTTACCGTCGGTCCAGTTGAGAGCGTTTCAGGTGACTCAGGACAAGTACCTGCAGGACTGTCGGCCGATGGCCTGCCGATC	GATCACCAGGGACTTTACACTAGCCAAGTTTCACAAATTCAATTCTAGTCAGATTTCTACAAACTTCTGTTTTCAACGCTAGGGAAAAAGGCCATTTTCAGTGGTTTCTCAGACCACTGT	set1
chr8	22185354	22186133	780	Ckap2	GATCTGATACCAGTCGCCAAATTCTGACCAACTTACATAAGTTTTCCACATTCTTGCTGCAGACCATTCAACTCCATTTTTCCAAAACGTCCAGGACATCATGCAAACAGTCCCAGCCTC	TGTCTTCAGACACAGCCCAGAGGAAGCCAAAGGACCGCAGTGACTGCACCTGTCAAATGCTGGTGCGCTCCTTAGGGATAAGGCTCATTGCTTTCCCTGAGGACAAGTTCCCGAATGATC	set1
chr8	104395577	104396170	594	Cmtm4	GATCATGGAGGTGCTCGAGGCCTCGCCCTCGAAGCCGTCCAGCTCCTCGCCGCCCCGCATGCTGCCGCCCCGCGCGGCCGGTTCCCCCGGCGCCTGGAGCGGGCAGGCTCAGAGCGGCCG	CAAGGAAAGGCCCAGACCAAAAGAGGGAAAAAGGGTGGAGAGAATGGAGACTGACCAAAGAGTCACAAAGCTGTTTTCTCTGCCCGCAGCCTTAGAGCCTGCTTTAGAGAAAGTGGGATC	set1
chr10	79988447	79989056	610	Cnn2	CTCCAGCCCCGCCCCTGGACCTCTCAGTCCCCGGCGCCCCGGGCTTCCTGCACTCTGTGCCCCTTGCAGGATGTAAGAAAGTTAAGGTCCGGGAGAGAGAAAGCGAGCACACGAGCGATC	GATCGGCCGGGATGCTAGGGTGGCTCCGGCGGGCGGGGGTCCCGGCGGCCGAGGGGGGCTCAGGAAGTCGCGGCCACAGGAATTCGGCGCTTCCACGCCTTATAAGGACATTTGCTCTGC	set1
chr5	136883056	136883423	368	Col26a1	GATCAGGAGTGCCCCAGACCGCTGGACTGACCCTGTTGCCCCAGGCTGGAGCGCAGGGAGCTAGCCGGTGA	TATACACATTTTGCACTTTCCATACCAAGGTGGAGGAGGATTTGGTCCCTCTCAGTACCCAGTCTTTGATC	set2
chr16	57754706	57755160	455	Col8a1	GATCCTCTGTGCTCTGCGGGTAACTTGCACTTGGCTTTTATGGACAGGTGGGCGGAGCTGTTCCTCACAGTAGGTGGGCAGGGATTGAGCGGGGGCGGCGGGCGGGCTGCCCCCGTGGAG	TAGGGATTTGATTCTGGAAGATGAAATGGGTACTGGATTATTTTTCGGTTTTGTGTGACATTTTTGGCAGCGAGAGGAACCTGGGCGACTGTCAATAACAAAGGTGTTTTCTCTGTGATC	set1
chr16	11909165	11909517	353	Cpped1	GATCCGGATAGAAGTGAGCGCCCGCGACCGGAAGGTTCCCCTCGCGGAAGGTTCTGCAGCTCTGGAGTGCCCCCCTTCCCAGGCGAAGAGCCAAGCAGTACCTGAGGAAAACGCGTCCAG	GCCCCGCCTGGAACAGCTTCTGGAACCTGCCCTCCAGGAGGGCCGGGCGGGGCGGGGCCGCTCTGGGTGCTGCTAGTACTGCCTGGGCAGAACACGGAGATTGCCACCCCTAGTGGGATC	set1
chr19	3322564	3323531	968	Cpt1a	GATCCCCCTCCAGAAGCCACTCTGTCCGAGGTTCCAATCACTCCCCTATTGACACCTATTCGTTCTCAGCGTTCAAAGAGTACTTCGATTCCGTTGCTTTTGGGCGCAGAGACTTGAATC	TGGGCGCGCGGGTGTCATTCTTAAGAGTGTGGAGGGAGACCCAGACTGTGCCCGTAGGGTACGCGTGAGCCGCGCATTGGAGAAGCAGAGGGCACTCCCTCCCCCGCGCAGTGACGGATC	set1
chr1	165763610	165764458	849	Creg1	TGTTACTGGTCTAAGCGCTTGGGGTAAATTCTTTGCCAGTACCTGGAGCACTTCACACCCTTCAGATAGTCAGGCGTCCTCTTTAGGCGCTGTCTCTGCATAAACTGCACTCTTGTGATC	GATCACAGGACACGGTGAACAGACCATATGCTTCTGGAAACTGGGTTGCACTGGAGCCACGCCCCCTCTTGCCTGCTCATCTCTGATTGGCTTTCTCGGAGGGGCGGAACAACGGGCAGG	set1
chr4	56865022	56865402	381	Ctnnal1	ACCGCGCGGGCCCCGCCTTCGAGGCCACCCAACTCTAGCTAGTTCTGCCCAGCACCCTAGCCGAGCCCCCTCTACGTCCCGCCCACTGACCCATAGTCTGGCGCGTAGCAGTCCAGGATC	GATCTCCAGTCCCGAGTCGAAGGTGAAGCCAGCCGCGTTGGAGGAGTGGACAGCTCCCGCACCGCCACCGCCCGGGACTGGAGAAGCGGCCATGGCCCTCCACCGATAGCACAGCGCGCT	set1
chr19	10304176	10305087	912	Dagla	GATCTCCCTGTAAGGGTGGGTATTTACCCTCTTATTTACCAGGGTCTGAGGGCCACCTGTCTTCCCTCACAGTATTAGTCATTCCAGGGCACTGCGCTAAGCCAAGGCCATTTCTCACAG	CTTTACGTAAACCCCACTCCGCCGCCAGCGGTGACCATGGCGACGGCCGTGGGGCGGCAGCGCCCCCTAGCGCCAGGGAGGGGAGAGGCGCGCAGGCCCGAGGTGGTGGAGCCCTGGATC	set1
chr12	109452842	109453033	192	Dlk1	GATCAGTGTTCCTGCTGCCCTGGTCTGTGACCTGTGCCCCAGGGACAGGCAGTAAGGTTTGCCTGTGCCGA	ACTCCACAATGGCAAGGCTCGTCGGAGGGCTTCGGCTTTTCGTGGTGGTTTTCGTGTGTGCATCTGTGATC	set2
chr9	104262565	104263502	938	Dnajc13	ACGCGGATTTAAGTTTTGAGTGTTCAGGGAGATAATGGAGACCGAAGCCTCAGAGGTCAAAGGCCTTTGCGGGTGAAGTGTTGGGACAGTTAACACTGCTGCCTTCCTGGACCTCTGATC	GATCGCGGCTTCAGCAGGTTCGAGCCACACACAGCAGCTTAACGCCGCCCGCTCTGGGGTCCCTGCCCGGAGCCCCCGGGTCCCCGAAGGTGGGAAGCGGCATCGCAGAAACCCAGAGCC	set1
chr4	117891961	117892214	254	Dph2	GATCCAAACCGTACGCTTCCAAATTCCCGGCTCTCCACTACACATGGACCTACGGAGATTACTTCCGGGTTCAAGGACTTCCCACAGAGAACCAATCACTAGCCTCTCACTCAGGACCAA	CTTGTGGGTGTTGTGGTTCCACTGGCTAAAGCTTCTTCCCGGATACCCTAAGGCCAGCCTGCCGGTGCCCTCTAATTTCTAAGTCACTAATTCAGTGTGAGCAGGCGCTATCTGCTGATC	set1
chr11	120796058	120796706	649	Dus1l	GATCTTGGGTTGGGAGAGTAGCGAGCACGTCAGCCTCCACGGCTCCTTTCCTGGTCGGGCCCAGAGCCCCCTGAGCTGCCCCTACCTAACCCCTGGGCTGGCTGGGGCCCGAGACCGCCA	ACCTCTATCCCCCAACCCACCTCCGCAATCCAGGAGCAGCCCTTGGTTCTGCAGACACAAGACGTAAATTTAGTACACCACCACAATAGGAAACGAGATAAAGAATTATTACTTCAGATC	set1
chr7	63916016	63917202	1187	E030018B13Rik	GAGATTTGAGTAAGTATGGTCCCCACAGCTCATGTGTTTGAATGCTTAGTCATCAGTGGGTGGCAGGATTTGAAAAGGATGAAGAGGTGTGCCCTTCGGGCAAGAACTGGGGGTGGGATC	GATCACATCCTACCATCTACCTTCATGTAGAAGTCCAGGGAGTATTGAATTAATCTGCTTTTGATGAACTTAGTAGTTAGACTCAAGTTCACATTGGTAGGGTAGCTGTGACCCCACCTC	set1
chr14	103844305	103844568	264	Ednrb	GATCCTCAGCAGCTTGAGCGGGGTCTTTGCTGTCCCCAGACAAGTACTTTTATTCATTCGGTCCCTTCCCAGCATCAATCAACGCCAGACTCCTCCCGCGTTTTCTGAGCGACCTTGCCA	CAGTATCAGCCCCAGCTGACCGCTGGGAGGGGCAGTCCTAGTTCAGAGTTGTGTCTCACATAAAGCTGTTTATTTCTTACTCAACGAAGAAACTAACATATCCCATGACAACCTGGGATC	set1
chr19	8966971	8967330	360	Eef1g	GATCGTCCAGAGTTATACTACGCAGGCGCCCGCTCTCTGCGCTCCAGGCTGCGGGCCCCACCCCTCGCTTTTTCCAACTCAGCGGGGCTGTAGACGGAACTGTCGTGCGTATGCCTTTTA	TGGCGGCTGGGGTAAGTTTGCCGGCTCCGGTGATTAGGGTCACCCTATCCACCGCCATCCTTTGCCTGAGTGGGGCCAGTCGGCGCCAGGGGAGTTTCAGACCCAAGCCGCGAGCCGATC	set1
chr14	54926642	54927064	423	Efs	GATCCTTTCCGAGGCGGTGTTGAGTTTCAGCTCCAGACCCTCGGGCCAAACTGCGCGCCCCAGCCCGGCCACTCTCCCCCGCACCTTCCTCCTCGGGACCGCGCAGCAGACCGCGGGGTG	CAAACCGGCTGCGGGGGTGAGCCGGGGAGGTCCAGAGGGCCACAGGCTTGGAGTCTGGTGCTGAACAAAGATTCTGGCCCTTGGGAGAGAACAAGAAGCTTTAGCGGCTGGCACCAGATC	set1
chr6	85513072	85514294	1223	Egr4	AAGATTGCCTTTATTTAGGTGTGTTTGTGTTTGCTTCCGTTTTAACATTTTACTGTGCTTTGAAAAAATTATATAAAAATCGTCATAATGAAAAATTTGATGATGGAGGTGGGCGGGATC	GATCCTGCAGCAGAGGGACCCCCACGGACGCCCCAGGGCGCGCACACCCAAGGCTCCCGCACAGGCGCCTGTGGCCTTGGTGGGGGTGGGAATGGTACTGCGCGCTTGGGGACCCCCACC	set1
chr5	84417135	84417702	568	Epha5	GATCTAGAGAACTGGAGAGGCTGGCAGAGGGAAGTCAAATCGCTGCGGGCTGAGCTCGGCCGGGGGCGGTGCGACCGGCGGAGCGGGCTGGAGCGCGGGCCCGAGAGCGCAGCAGAGCCC	GGCGCGTCTTCCTCCCGGGATAATTAGGGTAAAGAATCCTCGCTACAGTGCCTGCGAGGACCAGAGGTCCCTGAAGGAGGAAGGGAAGCCAGCCCTAGCTCAGACCGCAGCAGGAGGATC	set1
chr16	21204054	21204843	790	Ephb3	GATCCCGTTTCCTTAGACCTAACATTGTGCTTCGAAAAGGTAGGTTCTTTCCCGGCAGGAATGCTTGTTAGCCCCGCTGTGAGTTTTAAACCCACCTCCACCAGTTAACACATGGCTCCG	AGGTAGCCCTGCCCCTCTCGCCCAGAGCGGCCGCTCCACCGCGAGGACCAGCAGAAGTGAGTACGTGAGCGGCGCAGCCAGATACCGGCTCCTACCCCGGACGGCGAGCGCACAAGGATC	set1
chr1	44146534	44149312	2779	Ercc5	GATCTGAACTATCATCTGCATGACCTCTACTCCAAATATTTTCCACAGGATGCAAAATGTCCTGGGGAGCATCAGACCTGAGACTTGAGAGGTCACTTAAGCAACATTGACGAACTCCCG	TAGCATTCAGGGTTGTCAAATGAAAAGTAATCCATGTAGATTATTCATAAATGGCTGTGTTCCATTTGGGGTGTGAAGTTATGTTTATGAGGTTATTAAGCTCTTCTGAAATAATGGATC	set1
chr19	29648024	29648509	486	Ermp1	AGTCCGGGCCACCGCGGCCTCCGCAGCGCCTCCTAGTGAGCGGACGGAAACTGCAGAGGGCCAAATTTCTTCTGATTGGCTGGTCCGCCTCGCTGTTCCCTGGTGCCTGAGTCTGAGATC	GATCGGCCGTACCTGGCTTGGCGCGCGTCGAACTCGCCCTGGAGCCCCGAGGTCCGGCTCAGCACCAGCCGCTGCAGCGAGAGCTGCACGAGCGCCCGCAGCGCGAGCAGGTAGAGTGCG	set1
chr8	4166348	4166940	593	Evi5l	GATCAATATTATTACTTATTTTGATAGGTAAAATTAGATGTCCATCACAGATTCTCTCATTTCAATTCGCTCCTCTCCTCAGAGAACCGTAGCCAGGGTCCGCCTCACGGGGTGGCTATG	GGAAGCCAAACCAGGAGCGTGACCTGGGGTCGCCTCGCCTCCAGAATCCACGCTGGGAGCCTTGGCATTCCCAGTCCCGGACCCTGGAACTCCGGCCTCCGCCCACCCTCCTTCCCGATC	set1
chr11	76027096	76027906	811	Fam101b	GATCCCTGTCCGTGTCCCGGGAGCCCCACCCAGCCCGCCCCAGCAGGAATGTGGTCGAGCCGCAGCCTGGCAGCCTCGGGGGCCGCCACCTCGAAGGGAGGAGACCGCGGCTTGCCTCTC	GAGGCCCCGCCCTCCGCCCCGCCCCGAGGGCTGGCCCAGCCGCGGTGACCGCCGAGAGGCCAAGCGCCAGGGGCCGCTGCGCTCCCGCCGCGCGCCGCCCAGCTCGTCCGAGCGCCGATC	set1
chr11	120823871	120824552	682	Fasn	GATCGCGGAGCTCAGCCCGGTGGCTGGCTGTCGGAGGGGCGCGGCGGCGCTTTTGTGAGCGCAGGGGTGCCGAGGATGGGCGCCCGCCTATCCTTCCACTGGAGCCGTGGCATCCCGACA	CACTGTGCGCGCGCAGTGTGGGTCGGGCGTGCTTGGTCACACTGGAAACTCTGCACTGAGGAGGACACCAGGGCCACGCGGGGGGACAGGTCCGTGTCGCTGCGATTCCACGCCGCGATC	set1
chr9	66513658	66514616	959	Fbxl22	GATCTGGCAGTCCTACACTGGCACAGCACACTATGTCTCAGAGTATCCCTTATGCCCTGACAGTTGAAATCCATCCCTGAGTGCTGTGCAGGACAAGTGTGTTCCCCAGAGGAGACGCTC	AGGAAGGAGAAGAGACACAGCAGACACTCCCGATTGAGCTGGGTTATGTGCATGGTGAGTGGTGGCCGCACGTGAATGCCCAGAAAGGGTCTGACCTGCCTCCTGCTTCCTCCCCAGATC	set1
chr4	124700477	124700795	319	Fhl3	TCCTCGGAGGCTTAGGGCCGCGCGCCCACTCGCCCACACAGTCAGTCGCAGCCGGCTACCTCGCCGCTGCTCTCTCGGCCCCCCTCCGCCTGGCCCACAGGTAGGAGCCGCCGGGCGATC	GATCGCTTCCAGCCGTCCCCCGGGGTCCGAAGGGCGCAGGAGGCGGGTTAAGCTGCAGGGGGCGAGCAAGGAGTGGTCGAGGAGGTCAGAGCACCAGGTTCGACTGGGCTGGGCTCGCCG	set1
chr6	56831984	56832316	333	Fkbp9	GATCCTCTCCCGGCTTCTGGAGGCGGGGAAGGCAGAGGAATTCCCAGGCCGGTGGACGCCCCTCGGGCTGGGCGCGGCTCCTCCCCTCGGCCCGGCACGGGGCGGACGCGGGCGGCGGGG	CGCGCGATGGCATTAGGGGCCCGGGGCTGGCGGCGCCGGTCGCTGCTCCTGCTGCTGCTCTGGGTGACCGGGCAGGCAGCCCCGGTGTTGGGCCTGGCTGTGAGCTCGGAACTTCAGATC	set1
chr9	32541008	32541384	377	Fli1	GCCCTCTCTGAGTGCCCCCTGCGAGCGCCCTGCCCTCGCTCCCCTGTGCACGTTTGTTGTTGTAGCGGATC	GATCGCCCTGGGCGGGAAGGCTGGCCGGCCTCCTCGGAATGGGGGACTCGCCACCCGGAGGAGACCGCGCG	set2
chr6	122819567	122820251	685	Foxj2	GATCCAATCTTTCACTGACCTCCAGGATAAGAGTAAACTTTAACTTCACGCCCGGCCCTATAACCCTTTATAAGCTGTCTGGAAGAGAAAGAGAGGAGCCATCAAATGCGTTTCTGAGAA	GCCAGGCGGGCGGGAGCCGGAGTGCGAGGACCCCACCCTCGGGACACCCTGTGCCGGGACCTGCTCCCTCTCCCTTGGGAGGGAGGACCCTCCCTACTCCCCGGACAGCCAGAAGAGATC	set1
chr8	41416752	41417319	568	Frg1	CCAAACCAGGCAAAACTTATAGAGACGCCCCCTGGTGGAAGCGAAGGTATCCAACAGTTTCCTGCTGCCGAGGTTGTAAAGACCATACCTGGATTGGATGAGCCAGATGTTGAAAGGATC	GATCCCCGGCCACGCAGCGTCAGCTAAGAAGTGTCGGGGAGGCTGTCCACGCAGGTCTGAGTGTCCTGGGTGGCTTGGCTACCCCGTCCCTTGAGCCCCGGGGATGGATGCACTGAGAAC	set1
chr1	59481445	59482336	892	Fzd7	GCGGGGCAGGAGAGGCCGGGTGCAGGCAGGCCGCGGGTGCAGGGGCCTCGGCGCTTCGGATTCCGTGCAACTCCGTTTCCAAAACCAGCTTGTCCAGCTCTTACCTCCCGAGCACCGATC	GATCCCCAGCTCTGGGCCTTCTCCTCCGAGGGTCTGCACTTCCTCCCGCCACAAGTCCGCCCCTCGGCCGACTCGGGTTTCTCCCTCCAGGATGCCCCCCTTTTTTGTAACTGGGGGAGG	set1
chr18	9212276	9213029	754	Fzd8	CGCAGCATGGAGTGGGGTTACCTGTTGGAAGTGACCTCGCTCCTAGCCGCCTTGGCGGTGCTACAGCGCTCTAGCGGCGCTGCCGCGGCTTCGGCCAAGGAGCTGGCGTGCCAAGAGATC	GATCTAGCAAGAAAGCACGTCCTGCACCCCGCCCGACTGTGGCCAGAACGCGGCGTGGACTTTTGGTGGCGGCAGATACAAGAGGACCGACGCAGGAGTGAGAAGGCTGCGGCCTGACTA	set1
chr10	80929512	80930276	765	Gadd45b	GATCCCACCGTCCTCAAACTTACCAAACGTTTACTGTATACCCTAGACGTTATTTAAACACTCTCCAACTCTACAAGGCCGGCAGAACACTTAGTAAGCCTCCTGGCGCATGCACATCCC	TTTTTTCTTGGGAAGGGAAGTCCCACCGCCTCCGGAAGGCCTCCGACACTTCTGGTCGCACGGGAAGGTTTTTTTGCCTCTTGGGTTCGTATCTGGACTTGTACTTTGCTCTTGGGGATC	set1
chr7	111779500	111780211	712	Galnt18	GATCACGCAAGTGGACACCAAAGTTTTGGTCTTCCTGGTACACACCATTCTGGGGTCCTTCCTCCATATAGAGCACCCGGGGCCCCTCCTCGCTGTACACCCCAAACTCCCCCGCGCTCA	ACCAACGAGGAGGGGCCAGGGGGCGGAGCCCCGCCCCGCGCCCCACCTGCTGGCAGCAGGCTCCGGTCCGGACACAGCTGAGTCTCCCGCGCCCTCGGGCCACCCTAGGGCCTGCAGATC	set1
chr13	60177348	60177915	568	Gas1	CCAGCGGGCAGGGCTTAGGGCCAGCTGCCTGCATCCGGCTCAGCCACCGGCCTTTTTGTTCCCTTCCTCCGCCCCCTTTTTGTTTGGGTGGGGGGACACTTTTATTAATTCTTACTGATC	GATCCGCGGAGCCCGGCTGCGGACTAGCTCGCCGCGAGGCTTTAAATACAAAAGTGGGCCGGGAGCCCCCGTGTGGTGCCGCGGCGCCCCCTCATTATGCATGCATAGAAAAGCAAACAA	set1
chr3	152165811	152167824	2014	Gipc2	CCGCCACTTTTCAGGTGCTCCCTAGACTTGCTCAGCCCTCCTCCCCCATCCCTGTGTGCTCCTCCAAGTGACTGCACTAATCCTCCATTCCACAGATATTGTTAGCCAAACTACGTGATC	GATCTCTCGCCCTCCACCAGCCTCGCGGCCTCCTTGGACTTGGCCGCCTTCTTCTTCCCGCGCAGTCCAAGCGGCATCTTGCAGGTCCCAGGGCGTGGACCACCTGCGCTGCGGCGCAAG	set1
chr16	37916157	37916893	737	Gpr156	GCGTGGCCACGCATCAGGGATGGCGTTGATAATTTGGGAGGAAAAAGGGGAGGGGAGAGTGAACCCAGTGTGACTTCTCTATTTTATTGAATAAGCAACAAAGTGCTCAAAAAGGAGATC	GATCTGAGACTGAGGAACCAGGCACAGGACCTGCTCCGGAGGTCTGAGCATCCTCGGGCTACAGGGCTCCTCAGACCGGCGCTGCAAGCGGCTCTTTGAGCACAGCAGCAGGAAGTCGCC	set1
chr19	47854919	47855169	251	Gsto1	GATCGCAGCGGCCGATGCTTTCCCTTTAAAGGCGGGGGCGGCTCCCGGCCAGGAGGCGCGGTCTGGGCGGGGCTGAGTTCTAGGACAGTGTACAAGACCTCGTGCTTCCAGAGTCGCCCG	CCCGCGTGGCTCTCGGCCTGCACGGCGGCTCAGCGATGTCGGGAGAATCCTCCAGGAGCCTGGGGAAGGGTGAGGCTACTGGTGTCGGGGACGCACCGTGTACCGGGGATGCCCGGGATC	set1
chr6	135168120	135168442	323	Hebp1	GTATACTTTCCTTAGTCACCCTCTTCCTACCTCACTGCATCTCACAGATGATTAAAAACAAACCGTGTTCGTTCTTTTGTGACAGGGTCCTGCTATGCAGCCTACGCTGGCCTGAGGATC	GATCGAGCGTACACTCACTGGCAGTAAGGTCCACAGGGCGAGGGGCAGTAAGCGCGTGAGTAGACAGGCGATTGGGGCGGGGCTGCGGCGGTCTCCGCCCACTGGGCGACACCGGGCGTG	set1
chr5	114970764	114971567	804	Hnf1a	GATCAGGGCCTCTTTGCTCAGGCCAGACTCGAGCAGGGCAGCCAGGAGCTCCGTCTGCAGCTGGCTCAGCTTAGAAACCATGGCTCCGCTGCCACCAGGCCACGCGGCCCAAGGCCACTG	TCAGTCCTAGCCCAACATCAGACTTCCCAGGGGGGGAAAAACCCCTGTTGTCTTAGCACTTCAGACTTCTGTGTTGAGGATACTGGGTTATAATGTATTGCATCCTATCATTGTGTGATC	set1
chr11	96365701	96366697	997	Hoxb1	CTGTGCGCCCAGTTTGGAACCAGTATTTCACGTTTCTTGTCTGAAGGTGAGTATGGGCGGAAGGCTGGTTCTAGATTTTGTAATTACTAATGGAGGGGGTGTGTGATGCCACATAGGATC	GATCGCTGGCGGGGCCAAGCTGGCCCGGGCCATGGGCTCAAGCTTCAGCTCTGTGACATACTGCCGAAAGGTTGTAGGGCAAGAGGGTGTCTCCCCCAAACGGCCCGACCCTCCTTCGGC	set1
chr11	96350363	96352183	1821	Hoxb2	TGCCCCCCCAGCCCCCGAGTTCCCCTGGATGAAAGAGAAGAAATCCACCAAGAAACCCAGCCAATCCGCCGCATCCCCTTCTCCAGCCGCCTCCTCGGTCCGGGCCTCCGAGGTCGGATC	GATCGCCTCATCTCCTCTTGGTCCCTCTGACCCACTTATTTAAAAATCTTCCCCCAGCCGACTTTTCATTTTCAGCTTTGAGGCCTAGTTTCCCACCAATTTGCTTGTGGCTCTGAGGTT	set1
chr11	96343553	96345280	1728	Hoxb3	GATCTGCAAGTTCCAGGCTAGACTTTGCTTAGGTGGAAAGATATGGAAGGAAGAAAGACTGGAAGCAGAGAGGCCTCCCTAAGGGAAGGAGGACCTCTGGGATGCTTCTACTTTAGAGTC	GGCGGACAGAAGGGAGGAATCACCTCAGACTTGGATTTGGATATACGGGGAGGGTGCGCGCACACGCAAAATCCTAGCCCTAAATAAATGGCCACGCAGCTCTGTCTGTTTGACATGATC	set1
chr11	96303362	96303580	219	Hoxb5	GATCGTCATTATTTGTAACCATAGAGCATGAATTACCTCTTGAGGTCATCAGTGAGAATTTACGACTGGTCAACAAAAGCACGTGATTCCCTAACGCCCCCCCATCCCCCTTCTAACCCC	ATCCCCCTTCTAACCCCCCCCATATTTGGCCGCATACATAGCAAAACGAAGTACAGTGCATCGCTATAATTCATTAATACATCATAAATCGTGAAGCACAGGGTTATAACGACCACGATC	set1
chr8	56294414	56295512	1099	Hpgd	CTCAGAGAGCTGGAAGACTTCTCCAATAACAATCAAACTCAGCGTGCCTTTCGCTTAGACACTTCAGACGCCAAGTTCCAGGTCATGGTCACAGGCAAAGCAATTGCTTTTAGCCAGATC	GATCACCTTGTGCGCCGACCCTACCCTGGTGCTCAGGGGCAGGTGACACAATGTCGGTTTCCTAGGCGCTGGCTTGACAGTTTCATCCCCGCCCACTGGCAAGAGAGCTCCTAGGGCCGC	set1
chr9	40801194	40801464	271	Hspa8	GTGAGGCATGGGACTCGGGGGTTTGCGGGGGTCCGGGGTGGTGCAGGAGTCCCGGGGAGTCTCTTAGGCGGCGGCTGCAGCTCAGGCCGTCACCACCAGGGACAGAGACTGCAGCAGATC	GATCGGCAGCGGGATGGGGCGGCACCCTTCTGGAAGGTTCTAAGACAGGGTATAAGAGAGAGGGAAGCGGGCGGAAACCGGTCTCATTGAACGCGGAGGCAGCTGCCTGGCATTTGTGTG	set1
chr7	130936095	130936394	300	Htra1	CCCTGCGTACCACGCTCCTGTCTTTGCTACTGCTGCTGCTAGCGGCTCCTTCCTTGGCGTTGCCGTCGGGGACCGGCCGCTCGGCCCCAGCTGCCACCGTCTGTCCCGAGCACTGCGATC	GATCGGCCCCCCTCCCGGGAGCGGTGCCCGTCCCCCTGGCGCTTCGTCACCGCCGCTAGGCCAATGGGCTTAACCGTACGGCCGCGCACACTCGCACCCGCTGTCCCCAAGACCCCGACA	set1
chr9	65141240	65141979	740	Igdcc3	AGCCCGGGTGCACAGAGCTCGGCTGGGGACCCTGAGTAGCCCGAGGCGAACGAAGCCGGAAGCGACAGATC	GATCCCCGCTAAGGCCGGCATGCGGCCCCAGCCTCCCGCCGCCCGGGCTCGGCCCCGGCCCGAGCCCCGGC	set2
chr1	72874650	72875860	1211	Igfbp5	GTCAGTTTTATCTGGTGTCCTCATGGACACCTTAAATGTCCTTTTAAATGGAAGGAAGGTAGGATAAAGTGATAACCTTCTTGGGTTGACAATGAGGCATTTCTGTGGGGTAGGCAGATC	GATCGGGAAAATGTTGAAATCGAGGGGGGAAAAAGGGCAAAAACCCAGACCTCACCAAACCTGGACCCCAACACCTGCTCTGTCACCACCTCTTCGAAACCCGCAGGTTCTGCGTGAAGT	set1
chr2	118745323	118746702	1380	Inafm2	GATCTGGGACACTATCCCCTCACTATTCTAGAGCTACCCGAGAGCACAAGCTTAGTGTTAGCTCCACTTCGGAGACCCGGTGTAGGTGGGCCTGGTTAGTTCTCCCACCTACCATCTCCT	GGGGACGGTCGGGAATCATCGTCCCCTAAGCCCCCAAGCAGGACTTTGCAGCAGGACCGGCTCCGGAGCCCGCCGGAGTGACCCCTACGCGAGCGTACGCCCCCACACACCTCAGCGATC	set1
chr2	146221279	146223011	1733	Insm1	GATCGAAAACGTGCTATGCCAACAGTTTCTCCAACTCGAGAGAAGCTTTCGAGGCCCGCCGGCAGGTTGAGCCCGTGAGCCCAGACCCGGCGCTCCGCCGAAGCCCGCTGGCTCAACGTG	GTCGCTACAGAGCCGCCCGCCAAGGCAGCCAAGGCCCCGAGCGCCAAAAAGCCGAAGGCCATCCGCAAGCTGCACTTCGAGGACGAGGTGACCACGTCGCCGGTTCTGGGGCTCAAGATC	set1
chr10	120201367	120201839	473	Irak3	GATCCCGCAAAGCTCTCCCAGCAGTGCGGGCGGCAGGTCGAAGAGCAGCAACTGTGGCGACAGCGCGCCACGGGCCCCGCACCGGCCGGCCATCGCGGAGTCCCGGGACCCCACGCAGAG	TTGGGACATGACCCAGGAGACCAGCCAAGAAAATGAGGGCGGGGAACAGCGGCTGGAATCCGGGAAAGCCGCCACCCCTCTGCTGCTCTGGGACGGGCGGCCTCCTGGCCACGATGGATC	set1
chr13	116309582	116310637	1056	Isl1	GATCTGGGAGTCCGATTTAAGCCGGCGGAGTTGGCAGAGCGGAGGCGCAGCAGCAGCGGCGGACTCGCACGGCTCGGGGCACCTCTCTTCCTTATCTCTTACTCAAACTTCTCAGCTCCA	CCCGTGAGGTCTCCTGTTCAATTTTAAGTCTAGCATGAAAGTGTTCTAATCTAGAGTCAGAGTGCAGGACCCTAAAGTTTACGGGGGTGGGGTGGGGTTGTCCATGTCTGTCTATGGATC	set1
chr18	58659256	58659665	410	Isoc1	GATCTCGGGTCGGAAGAAGGTGATTTGCAGCTTGGTCTGGTCCTCCGCGGAGGCCTGCGACTGCTGTCCGGTCTCCACCAGGCCGGGCCAGCTGCGGTCCCCGCGCGCTACGCGCCACAG	CGCCGTCGGGCGGCGTGCCGGTGCTCTTCTGCTTCTCGGTGTTCGCGCGGCCCGCGTCGGTGCCCCACGGCGCGGGCTACGACGTGCTCATCCAGAAGTTCCTGAGCCTGTACGGCGATC	set1
chr15	103366495	103367551	1057	Itga5	CAGCTTCTGTTGGCCATCTGAAACCCAAGACACTTGCATTATTTGTGTAAGTAGAGGAAGGGGTGGTAGTAAGTGAAGGTACCTTGTTAGCCCCTAGCTCAGGCTGTGTGTGATGAGATC	GATCGAGGCGACCGTGGCGTCCAGCTCCCCATAGTGCCCGCTCTTCCCTGTCCTGGGGCCACCGACCCGGAGCCGCTTCCTAAACCTCCCAGAGGCGAATGACTCAACGCGGGGAGGAGT	set1
chr8	70856384	70857162	779	Kcnn1	GATCAATAGGTGTCCCTTGCTGTGAGTCTCAAGGAGGCACCCACCTCCCACAACTCTTGTAGGAACCACAGTGATAACGGCTCATGACAGAAACTCCCAAGACACTAGACCTGTGTCAGG	CCCACCCCCATGACCCCGCAGGCTCCGCCCATGCTTAAAGCTCCCTCCTGGGCACTGGGCAAGAATAAGAACCCCGGTGATGGGCATCTGTGCACAGGCAGCTGGCTATTGCAGGTGATC	set1
chr6	39206476	39208187	1712	Kdm7a	GTATGTTTCTCACATACATCACAAGAAAAGAAAGGCCTGAAAATCATGGTTGACACAAACCCAATAAATTTGAAGCATATGTAATTTTAGTATCGTGGCTCAACAAATTCCTGAAAGATC	GATCATGAAGCGGTTCACGTCGTACGGCTGCCGGCATACACAGTACACGGGCGGAGGCGGAGGGGGCGCCGAGGCCCGACCCGGAGCGGACACCGACCCCGCTGCCGCGGCGGCTCCAGC	set1
chr8	72317488	72319340	1853	Klf2	ATGACAAGGTCCAGGGTGCTGACCGCCTCAGGGAGTTAGACTTCAGGCTGTGGGACAGGAGGTGGGTGCAGGGACTGAGGACACGCGCGCTGAAGGGATGCCGTGCACCGGGTGCAGATC	GATCTCTCTACTTTGATGTTTTGTGGAAAGGACCTGTGGACAGTTGGGGCTGATGTTACAGACCAGTGTCTGTAGTTCGCCAATGTTTCTGCTCCAAAGTCACAGAAGTGGACAAGGGGC	set1
chr1	178529288	178529933	645	Klf26b	GATCTGGATGTGACCGCGAAGAGAGGACGCGTGGCTGGAGGAGGCAGAGAGATGAGAAGACCCATTATTTG	TCGGGACTTGCAGACAGAGTTAAGCCGAGGGGGAGCATTTCCCAGGAATTCCTCTGCTCTTCCCTCGGATC	set2
chr10	42478203	42479110	908	Lace1	GATCAGACAGTGGGGTGACCCCAGGGCCTTGCGCGGCCCGCTCGTGACACGGTCACTGACCTTTCCACAGGGGTTTCCCAGGGCCAGGGGCCGGAGGAGGGATTGCGACGACCCGCGCCC	ACAGCTGGTGGATGTGGCAGTCATGGGATGGTGTGACCACTTGAATTTGCGACTGCCCTCATTTGAGGCTGGCGACCCTTTGGCTAGATGAACGCTGCAGCTAAAGACAATAGTGGGATC	set1
chr18	12333831	12334051	221	Lama3	GATCCCGAGGGTGCCAGCAACAGCGGCAGGTTCTCAACCCGGGGCCACGCCCACGCGGCGGGCTCATCGCGTGGACAGAGGGGAGCGGCCCAGGGCGCCGCCCACTCCCGGGGCTGTCCA	TCCCGGGGCTGTCCAGGCGTGCTGAGAGTAGCAGCCTCCTGCTCCGCGGTGCTACCCTGGGCACAGGCAGGAGACCCAGCGCCGCGGGATGGCGGTGGCTCTGGGCAGGGCACCGCGATC	set1
chr8	73352269	73352560	292	Large	CTCGCACATCAGGGCTCTTACCTTGGCCTTGACTACATCCAGGCAGAGGTACACTCCGAAAGAGCTGAACCGCGTGGTGCCACTGACGCCTACTAAGTGCAGTGGGTCCTGGTGGAGATC	GATCCTGGGGACACTAGAGATTGGGGTCTTCCACCTCCTGCTTTTCCGGGACTCAAAGCCAAGTCAGAAACGGTGTGCCCATCCTTTTTACTAGCATCCTAAGCACACCGGGTACCAGCC	set1
chr5	140607244	140607598	355	Lfng	GATCTCCCTAAAGGTTACGCCCCAAGGCTAGCAGCCAATTAGCGCGTGGAGGCGTGGCGGGCAGGGGAGGTTTAAGAGTTCCTGAAGCGAGAGGCGCGCAGCTGGACCGGGAGCCTCGGG	TGCTCACGGCCGACCCGCCACCGACTCCGATGCCCGCTGAGCGCGGACGGCGCGCGCTGCGTAGCCTGGCGGGCTCCTCTGGAGGAGCTCCGGCTTCAGGGTCCAGGGCGGCTGTGGATC	set1
chr10	120227027	120227351	325	Llph	GATCCCGGCATGCTGTGCGCTGGCCCCTGAACGGAAGCCGGAAGCGCCTGTACTTCCGGTTGGCGTCCCACGCGTGGTGCGCGGTGTTGTCTCTCAGGTGAGTTGCGTGGGCTTTGGACT	AGGCTCGGGGTCCCGCACACGGACCACTGGTGATTGCTGACGCTCAGGGGACCTCACCCAGCCACCCCACGGTTCTCGTGACCTGTACGGTGTGCAGCAGAGCGGTGGCCCCGGGGGATC	set1
chr8	36248526	36249555	1030	Lonrf1	GATCCCCGCTCGCCCGGCCCCACACCGCAGCCCCGCATCACCTGCTCGCAGGGCGTCGCAGGCGGCGGCCAGGGCCTCCCGGTAGCGCCCTTCGTGCAGCAGTTCCCCGAGGCGGCCGGC	GCGGGGCGGGCCTTGGCTTCTGCGCCCGGCCTCCCGACATGCGGCCGGCCTCCTAGTTCACCAGAGCTGGCCGGCTGGTCCCGCCCTTTCTGAGCCCCTCCTGGAGAGGGACGTGAGATC	set1
chr5	35104224	35105800	1577	Lrpap1	GATCTACGGACAGCAGACCACATTTCCCCAACAGTCTTCGACGGTACCTGCTAATGTCTTCGTGGCCCCATCCTCATCTTACTGGGTAATCCCAGGTGAAGCACACTCATCCCGTGGGCA	GCGCCATCTTCCTCTGAAGCGCTAGCAGACTGACAGGACTGGGTCTTGTAGGACCGCCCATCTGTAGCCCCGCCCATCAACCGGTCTCCGCGAGGCCCCGCCTCCCTTCTCAATCCGATC	set1
chr17	84790692	84790914	223	Lrpprc	CCACTTTGAAGTTGGTAGAGCCCACTAGAGGTCGGCTCCGCCCATGCGCGCGCAAGGGCTTGTGGGGGGCCAACTAGGAGCGACACCGAGGGTTGCTGGGAAGGGCCGACCGTGCAGATC	GATCCGCCTTCTGTTTTACTATACATTGTTTTTTGTCTTCCGTTCACAGTGTCCCTGTTCCCTTGTCCAGCGCCCCGGCTCTCAGCGAGCCTGGCGACAACACCCCTCCACTTTGAAGTT	set1
chr14	15438426	15439122	697	Lrrc3b	ACCTGGACTGGGAATGGAGGAGGGGCGAGGCTTCAGGGACGAGCTAGAGCGAGTGAACGTGACTGGTGGAGCTGGCTATCACCTAACTGGCACTGCTCTTCTGCCTCCTAGCTGGAGATC	GATCTGTGTCAAAAAGACCTGGAGGTTTGGCTCCACACGGCTCAGAACTGCGGTGACCATTCTCTGCTTCCCAGAGAGATGGCCTAAGCACCCTGACTGGGAGCTGAGCCCGCGCTCTGC	set1
chr1	166238407	166239395	989	Mael	GATCCACACCCCGGTTCTGGAAGGTTCTGTCGGTTGGTCCTGCCCTTGGGCTGTGTCCCCTCCACGGGCTCCCCCCAGGCTGGGTTCCCACCGCGCCCTCCCCGCTGCCCAACTGCCCGC	ATTTTTCGAAGTTATTGTGAAATGCTTTTCTCATCTACTTGGTTACTGCTGACTCAAGGTTGAGCCTGTGTATTTAGTAATAGTGAGTTCTCATACTGGTTCAAACTGTGCTGCTTGATC	set1
chr19	23447024	23450156	3133	Mamdc2	GTTGCTTTAGTAGTGGAAAATCCAATAACCACCTCCATAATTTGAAAAAGTGTTTGGGATTCGTCTTTGAAGTTCAGACATATTTTCATGAATTTTCTGTAAGTTATGGCTCAAAGGATC	GATCAATTGGCCCTAGCCCAGTGGCTTCAGGGACTCCGTGGTGGAGTTAACTCTTTTGTCCAGTGCTGAATTAGATACAATGGGAAAGGATGAATCACAGGTAAAACTGCTGTGGGTGGA	set1
chr8	121590194	121590478	285	Map1lc3b	CGAGCTTCCGCCACGCCTGTCATGGCCGCTCTCGGGGGCCGCCCTCGGCCCCACCCTCGGTGACGCGCCGCGAGTCACCTGACTCGGCTGCGGACTGAGACACACACAAGGGAAGTGATC	GATCATGCAAGGACTGAAGGGGAATGAAGTCTGCAGGACTCCATCGCACCAGCGCCCGACCCACGCAGACAGTTAACAGATGCTCGCCCAGCGTGTGCCCAGCGAGCGCCCAGCGTAGCT	set1
chr1	131097406	131097872	467	Mapkapk2	GATCTGCAGGCCCGACTTGACGTGGAACTGGGGGAACGGCGGCGGCGGCTGGGCCGGGGCTGGCGGTGGAGGGCTGGGGAAAGGCGCCGGCGGAGTCTGGCCCGGAGAGCCCGACAGCAT	GGAACGCGGGACGGCAGGGCCCGGCCGGAGGAATCGCCGCGCCGAGAAGTACCAGCCCGGGGGCGGCGGCCGCGTCACAGGCTGCTCGGCGTCCTGGGCTAGTCCTTAAAGGGGAGGATC	set1
chr9	107289716	107290018	303	Mapkapk3	GATCCCTGGAGTCCGCTGAGGACCGGAGCCCTGGACCCAGAGTCTCGCCGCCCGCGTCCCACGTGACCCCCCACCCCCGCTTCTCGTCGCGTCATTCAGACTTGGGGCCCCGCTAGGTCA	GAGTCGAGACAAAATGGGGCGTGGCCTCGTCAAGTTCACTGTAACTTTCGCAGCGCCCTGGGACACCGCTAGGAGCTCCTTCAACTGTTGTACCAGCCTCCTCGGATTTTATCTGTGATC	set1
chr1	20819706	20820937	1232	Mcm3	ATTCTCCAGTAAGCCATCACTAGTATTCCAAGAGCAAGTTAGAAATGGTGTAAAGACAAATTTTATTCACGGAATCATGCTATTGCCTTTAACACAGCCTTGATTTGCTGTATCTTGATC	GATCAGTAGCAGTAATTATAAGAGGGAGTGATAAGAAAGAAATATGACCAAAATACATTATGTGTTTATGAAATTTCATAACGAAACTAATACATGAAAAGAATGTAACTTTTAAAATCT	set1
chr18	57133030	57133318	289	Megf10	ACTACTCTATCACTCTCTCAAGCCCCCTGGTGACTCCAAGTTTGCCAACTTCTTGACCCAGTCACTGACGGGGGTCCCAGGAGTCCGGGCCCGGAAGGAGCTTGCAGGTTTGGAGGGATC	GATCCCCATCCTTTCTCCGTCCCGTCCCACTTTTGCGCTCCCTCACTCCAGGGACGCGCTGTCCTGTCCGCCTGGCTGACGCTGGCCCTGTCCCCCAAATCCTTGTAGAGGGCCTAGACT	set1
chr10	80386746	80388011	1266	Mex3d	GATCACGTTCAACTGCTCAGCCAGCAGCGTCGAGGGACCCAGGGCAGCCGGGTGTGGCGCGAAGCTGGCGAACACGTCTGGGGGTGATGGCCGGGGGCTCACGTCGGGGTCCAAAAGAGG	TGGTGCGTCCCGGGGATATGGGGAGGGTCGTGTGCTCCAGGAGCCCTCGCCATCACCCCTGGCTTCCCCGGCCTCCTCCCAGTGCCCGCCAGGGGACCTTCGGGACCTCTATCAGGGATC	set1
chr8	95352007	95352380	374	Mmp15	CTGGGAGTAGGGCTGCGGAGCCAAACTCGCCGGGGACGCCGGGCGCTGGCTAGCTGGCTGGCGGGCTCGTCGCTCTGTCGGGCCGGTTCCCTGCGCCCCTCCCGGGACTGCCTGGGGATC	GATCTCGCCTTCCTTGCGCCCTCCCTCAGCATAGGGTCGAGTCATGGGTCACTCCTGCTCCCCAGAGATAGGAGCTAAGCAGGCTAGGAGAGGTTTACTGCCATCAGGAAAAATGGAGTA	set1
chr8	92827075	92827535	461	Mmp2	AGATATACAAAGGGATTGCCAGGACCTGCAAGCACCCGCGGCAGTGGTGTGTATTGGGACGTGGGACCCCGTTATGAGCTCCTGAGCCCCGAGAAGCAGAGGCAGTAGAGTAAGGGGATC	GATCCAATCTTTAAATAAGAGTCTTCAGGACTCGCACCAGTTGTTTAGAGAAAGAGGACCTAGGTGCAGATGTGGAGTGGTAGCCCCCAGTTAGGGAGCAAGAAGGGCCAGGGTAGCTGG	set1
chr5	111417764	111418121	358	Mn1	GATCATTCTGCTCTTCCGTCCCCTTCCCTCCCCCCTATCTAACTTTTTGTCTCAGCTCGTCGGCCTCCAGG	CCGGAACCTCGGCTGAGGCGAGTACCTGGCCGGAGGCGCGCGGCGGAGCAGGCTGTCATGCCCTATTGATC	set2
chr18	24653678	24653899	222	Mocos	CGAGCTTCGAGGAGGCCGGCCTGCGAGGCGCCGCCCCTGGGTGGGGACCCGAGTCACCCGGGGTTCAGCCCTGGCGAAATCGCCTGCCTTGCTCACTTCCCGGGCTGGACGGTCTGGATC	GATCAGCGCTGGGCTGTGGCGATGACCGATGACCGCAGAGTGCGCGACCGGGTCCTGTCCCAGGTGGGCAAAGGCCGCACGGAACTGAAAGCTCTCCGTGAGTCAGCGAGCTTCGAGGAG	set1
chr9	45041567	45042891	1325	Mpzl2	GATCACCCCTATCAGGCTTTTGGTTTGTGGGCAGGGAACTCACGCAAGTCAGGAAGCTTCCCATGGGGCTGTGGGTGTAGCTCCGTGCCAGAACACTTGCTTAGTAAGTACAAGGTCATG	CTGAGTTTACAGCTCACAGGTAAGAACTGGCGGGCTTCTAGGATTTTCTACCATTGCCGCCCATTCTGTAAAGACAGAGCTCATGGCTTGAAGAAATCTCAAGGGCTCCGTTGGGAGATC	set1
chr15	76380424	76380739	316	Mroh1	GATCGCACGGAGGCGGGGCCAAATTGCCGCGCGCCAGGCCGCAGTTGGCCAGAGGGCTGCGGGGATGGGCTTGGGGCGCTGCTCCGCCTACTCTGAGACGCTTGGGGCATAGAGGGCGGC	CTTTGAGGAACTTGGACCAGAGAGCCTAGGGGCCTCCCCATCTGCCAGCAGCAAGAGAAGCTGTGTCAAGGGGCGCCTCCCCAAGGTCAGCGGGCCGGTGCCAGGAGGTGCTGGGAGATC	set1
chr6	81965608	81966145	538	Mrpl19	CCGCTTGTTTGAGGGAGTTATACCTGTAAATGTATATAATTTTCCTCTTCTCCATAATTTGCAAAGTTACACTTCTCTACAGGGTTAGCAAGTTTGTACATTTCACTAAGTACTGTGATC	GATCTAGAGAGGGGCAGACCCGGAACCCGATTTCGTGCAGCCCAGCTATAAAGCGGGTATCAAAGTGTGCGCACTCCCACGCGGCCTCGGCCGCCTCACCTTCTCTCGTCTTCCGGGACT	set1
chr1	160195040	160195409	370	Mrps14	CTGCGGACCTTCCGGCAGGTCAGGCCCCTGCCTTTCTCGCCAGCCTACCCCTTCCCTGATTTCCGTGTCCTGTGGGTCCCTCGTAACCCTGTCACCTGTAATGCGCACGGAGGACCGATC	GATCGCGCAGGCTCACTATTCTCCTACTGCCTAAGTGGGCGGTCCGCATGGATGATTTGCTTATCTATGAAATAACGCGAGAGTTATTTCAAATCCCGCACCTACCCTCTCCCTCTCTAT	set1
chr6	92183947	92184163	217	Mrps25	GATCGGGAAGCGACCCTTCATCGGCATGGTGGAAGTCAGGAACTCCTCAAGCCGCGGACCAGCGCGGCTCCGGGAATCTTGGGAGGCACTTCCCGGCGGCCAGCGCGGCCGCGGGGCAGC	AGCGCGGCCGCGGGGCAGCCTGGGACTCGTAGTTTGGGCCCGGGCTCGCAGCCGCCTCAGCGTTGGGAATCAACCTGTCGTTTTTGTCTTCACAGAAACCAATTATCTTCTCCCAAGATC	set1
chr6	11907351	11907612	262	Ndufa4	CAGCCTGCAGCAGGAAAGCCCGGATGCGGCTGTCCTCTAAGGTGCCTGAATAGGTAGTCAGCCCTCGCGCGATTGCCCTAAATGTCCCGACCACTTCTTCGCATTTTTGAGTTCATGATC	GATCTGGCGGAGCATGTTTGCGGCACAGGCCTACCTACACGCAGAGAGAAGATTAGGACACACGCTAAGCCGCTTCTGCAACCTGGCTGAGCGGACGTCCAAAGTCACCCAGGACCTCCT	set1
chr16	37654023	37654990	968	Ndufb4	TTTCCCTAGCTACGCCCCACCCCAAACAAAAAAGAGAATAAGCTTTCTAAAGGTTACCACTTTAGGACCAATCCACTGTTAACCCCAAAGATGGGAGGAGAAAGACCACCGACTCAGATC	GATCCCTTTGACCACTGAGCCGAAGGCCGAAGTTGAAGGGCCAAGGGCTGTGCGGCTCGGGGCCGGTGTCCAGCACACGGAGGGAGCTGGGCGGCCCCGCGTGTGCCCACGCGAGATGCG	set1
chr12	55492442	55493029	588	Nfkbia	GATCGTCCACCAAGCGCTCCTTCTTGAGGCCATCCCGCGGGCCCTCCATGGCCCAGTCCTGGCCGTGCCCAGCTGGCTGAAACATGGCTGTGCGGGGCTGAGCGGGTGCAGGCTGCAGGC	GTTTCCCACCGGGCGATTTTGGTTTGGGGTCCCAAGCTGCGCAGCTTCCAAGGACGCAGACCTGCTAGGCTGTTCCTCTTAGCGATTTGCCAGTTTGCAGGTCTTTTCCGGTTTTTGATC	set1
chr7	30422712	30424065	1354	Nfkbid	CTAAGACACCTTGTCTTATAACCAAAACCCCTGGAATTTGACGTTGGTTTTCAGTAGCCCAGTAGTCCATGAATAGTGTCCTTCAAGCATCCAGGGTTTAAGACTCCAGGACTTCAGATC	GATCCCAAGACTTGGAGAGGAGCAACTCACCCTTTCCTGTGCTGAGGACTCTGGGCTTACGTTCTACCATCCACCCAGCCTTGCGCCCAGCCCCACATGTCAGATTCTAGAACAGAGAAA	set1
chr13	73847535	73848306	772	Nkd2	GATCCGGGGCCGGGCAGTCTGGCGAGGCTTGGCCCGGCAACCGGAGACACCGGCGCGGGCAGCGGCCGGCCTCCCTCTGAGCGCGCGCGCCCGCGACGGGGCTTTAACAGGGGTTCTCGC	CTTTGGTTGGGGCAGGGTCCTTGCTGGGCTGTGGTTAGTCCATCTGGCTCCTCTTTGGCTGGCCAACCTCTGAAAACCCTCTCAGTATCTCATCCTACAGCTTCTCCCTTAGAAGAGATC	set1
chr7	132599473	132601465	1993	Nkx1-2	ACCTAGTTCCCACATTTTTTATAAGTCTTCGGTTTCCTTGTCTCTCATCCCCTACTAACCCCAATTCCTTTTTTCCTTTTTCCATATATATTAGGTTTTTCAGGATAGCTGGGAAAGATC	GATCTTGTGGTGAGAGGGGGCCGCCTTGGCCCCGACGTCCTGCCATGCCAACATGCCCGCCTCCCGCGGGCCCGAGGCCAGCCGTACTGGGGTCGGGGCTGGATGCGCTCAGCCGCTGTC	set1
chr3	26331437	26332361	925	Nlgn1	TGAAACCTAGTATTGAAGAAACCACCCAGCTCATTAAAGTTCATTAATTTTTATTGTTTTTATTTTCATCAGAAGATAGTAGTGGAGACTTAACACCAAGATGTGTTTAAAACATTGATC	GATCTGGGTGCCTGGGTCCCAAGGCGCACCCAAGCAGGCTCACTGCAGAGGCTGGGGCGCCGCTCGGAAGACTAGGAGCCTCCGCACGAGTCCGCCCCGACCAGGGCAGCGCGCAGCGCA	set1
chr1	156310059	156311079	1021	Nphs2	TCCCGCTGCCACCGCCACCGTAGTGGACGTGGACGAGGTTCGGGGCCCTGGTGAGGAGGGCACGGAAGTGGTGGCGCTGCTGGAGAGCGAGCGACCAGAGGAAGGTATGGAAGGTAGATC	GATCGATTTAGTTCAGGCTCTCATCACTAAAGTTTTCTAAATACAGCTTTTGAGAGGAAAGATGGCATGTGTGAAATCAATATCGAAACTAAAGAGTAAATGAACCTATCCCCTTGGACT	set1
chr2	180499700	180500150	451	Ntsr1	GATCCAATATCCCCTCATTCTCCCTCGCCTGGTAGGGAATTCTGCTTCCTGGGGTACTCATCCTAGCCCAGGTGGTCCCCGGGAGCGTGCAGGAGCAACCGTCAGCCAGTATCCGGGTGG	GCGCCACAGGCTCGCCCAACGAAGCACAAGCCAGCAGGGTCGCGGTCCTGAGGACATCGCTGCCACCCAGGAGTGCAGAGAACCAACCACAGAATCTGGAGGTCGGTAGCAGCCCCGATC	set1
chr7	27258506	27259181	676	Numbl	GGCTGGAAAGGGTGGTCCTGGGTGGGGGTCCGGGAACAGGTTCCTGGCAATCCCAAACCTGCCAGACTGGGGTCTGGTCCAGCACAGGCCATCTCTGCGAAGGCCCTGAAAATAGGGATC	GATCTGAGGTCAGGGGTTATGGAAGCAAATAGAACCTGCGCCTCAACCTGAGAGGCACTCCTCTAGGGATGCGTGCAGGTTCCCGCAAGGCCAGACCAAGGGGCGGGGCGGGCCGGCCTT	set1
chr5	63648929	63649575	647	Nwd2	ACTTTGGGGGACTTGGCAAAGGCTTGCAGACGCCCGCGCGACTGGATTCCCGCAAATGCACAGAGCTGGTTTGACCTTTAGGGGAGTTCGAGGGAGGATAGCAGGAATCTCGGGCAGATC	GATCCCCCTCAAAGAAAGTGATTCAGGCCCCTTCAGTGAGTGCAGATTACCAACAACCTTGAGCCAACTTTGCCACCTAGGCCCCCAAACAAAGGCCCCTTGCACTTTGCCAGAAGTGGG	set1
chr4	126058492	126058815	324	Oscp1	CGCTGCTCTTTTTGAACTTGGGCGGGGAGATGCTTTACGTCCTAGACCAGCGACTGAGGGCCCAGAACATCCCCGGAGACAAGGCCCGCAAAGGTAAGTAACGCCCCCGCAGCCTTGATC	GATCTTTGTCACTTAACCCAATAAGCGCCGGTCTTCGGCCACCTCCTATCAATCCACCATGTGATTGGTTCGCCTTTCTGTTCCCGGCGTTGCCCCAGCAACCGGGCTATGGACGCGTAG	set1
chrX	143663638	143666242	2605	Pak3	GATCTGCCAAAATTCTAGGGAGTATGGATTTGGGAGGAAGTGATGCTTTTCAGGGGTAGATTTTAAATGGCTTAGGACACCTGTAAATATTTGAAGCTTCTCATAAAGACAGGATAAATC	TCCAGAGAGACCTCAGTATGTAAGAGGCAGATTCTTTAAATCTCCCAACAGACAAGTACACATTGTGATGAGAGTGCAAGCAATGGTCCACAAGACCCCCGGAACATAGGAGTGCTGATC	set1
chr17	23738753	23741241	2489	Paqr4	TCCCACCTGCAGCCCCCCTGCCCACACCCTTATCGACAGGTTCTTCCTCGCGCAAAGAACTTGCTAAAGCCTCTACCAAAATAGGCCTTTTATTTTAAGTCTATACTGAGTCTTTAGATC	GATCTAGGAAGCAGAGACAATAAGCCCTACTTTGCAGGTGCAAAAACTAGCTTGGAGTAATCTGTCCCAGCTGAGCCCAGCGAGTAGGCAAAGGAGAGAGGATGATGAACCAGGGCAGAC	set1
chr18	38208920	38210105	1186	Pcdh1	AGAAGCCGGCGCCGGCGGGAGCAGCGCAGCGGGCGCCGGGAGGGGGGCAGGGAGGAAGCCGGCGCCGGAATCACAAAGCCGCGAGCCTGGCCGGGCGGGGACATTCTCATAAAACCGATC	GATCAGATACACTGCAAGACAGATTAGATATTTAAGTCTTCCAACTCTATGAAAGAGCATTTTACTCCACCACCCGGCACATAGTAGGTGCTCTCTGGCTCAATGAATCAATGAACGAAT	set1
chr14	55540202	55541379	1178	Pck2	GTGAGAGTGGTCTATGAAGGATAGAGAGAAGGTCCCTCTCAGGGGCGTGCAGGAGAATTGGGGTGGGGCTGGGAGAAGCTGTGCTTCCCATAAGACAACTGGAGCCAATACCTGGGGATC	GATCCCAAATTGAACTCCGGCCTCCAATGGCTTGAGGATGTGATGACTGTGGGGCGGAGGCTTCACCCAGCCCGGGGCCTTGAGCCCGGGCTAGTGAGCCGGCCTACAGAAGGGCGAGAG	set1
chr8	104590760	104591542	783	Pdp2	ATGGCGGGAGGGATATTTCTTTTGGTGCTGGTTCCTCGACTGGGGGCCTCTCCAGGGAAGTAAAACCCAGTCGCAGCAACCGCGGAACTGTGCTCAGGACCAGAGTGAGCCGAGAGGATC	GATCAGAAATGTGAGTATTAGAAGGTTCCTTCTAGCTGTTTGTAAAGGAAGGAAAATCGGTTGGGACTAAGTGTAATTTGGAAGTAGGGGGCCTTAAAGGCTTTGGAGTCTGGCATTGGC	set1
chr11	51584634	51585491	858	Phykpl	GATCAGCGGAGAGTATCCGCCCGTGATGACGTGAACTGCAAGCTATCTCGCTTGCAAGTTCCGTAAACGCCCGGGAAGGGAGCTCCTGGGGGCGGGACCAGCACTGAAGCCCCACCCAGA	AGGAATGGGGAGGCAGGGAAGTTCCACCGTGCCCTGCAAGCTTTTGTCCATCCCAGAATCAGGAAGGAGTGAAGGGGGCTGTAATGAGTGGAGGTCAGTCTTCAGACAGGGTTGTCGATC	set1
chr15	88861736	88862576	841	Pim3	GATCTGAGCCTAGCTGATGGGCGAACACTCAAGGTGTGCTCCAGGGAGCTGAGGCTGGGTTGAGAGGTCTGAGGGCAATGCTTTCTCTGTCGCCCAGCCACGTGCGCATCGTGGCGCGCG	GAGGCGGCCGGGGCGTGTGAGCTGCTCGGCCAGCTGCCGTCTACGCGCTTTCGCGCGGCCACCGGGCAACTGCGCCGCGCGGCTGCCCCGCTGAGCGCTCGGCCTCGGGGCCGTGGGATC	set1
chr16	16211660	16213431	1772	Pkp2	CCTCTGCGGCTTTGCGGGCAGGTCCTGGCAGTCCCTCCTGGTCACTCCGCCGACGCGATGGCCGTCCCCGGCTCACTGGCCGAGTGTGGCTACATCCGGACTGTGCTGGGCCAGCAGATC	GATCCTCAGGTAAAACAGGACGCTACATAGCTCTACATTAATTGTATGGTTAGGAACCTGGGGAGGATAGAGGCTATGTTATTTAGCCATACCAAAGGATAAGCTAAATTAGATGTATAT	set1
chr2	60552664	60553766	1103	Pla2r1	GATCCAACTTCTCCCTTTGGAAGGTAATGAAAGAAGACATCTTTTTGTCAGCATTATCTGAAAGGTGACCCTCTTAATCAACCCGTGTAAAGTTTGCATTTTGAAACTATTTCTACTCTC	CAGGAGACACCTAGGGGCCCAACCTGGTCTTCAACATTGCTCCAGAGTAACCAGAAGTCACCTTCAGTATCCAGCTTTATCCTATTTTAAAATAACCCCAGGCTTCCGTTTTCTTAGATC	set1
chr1	176275030	176275840	811	Pld5	GATCTTCCAAGGGGTGTGCAGCGCGCTGGCTAGAGGCACTGGAGCGGGGACACGGGAAGAGGGACAGAGGCGGGAGGGTGTCGCAGGGTAGAGGATGGGAGAAGGGGTGGGGGAGGGAGC	AGAAAATGGCTTAGAGGACAGACATATATTTTTGTGAAGTACTTCATCGGAGGATGCCGCGATGCAATGCATGCCTCTCCACTAACCAGGGTAGCCCTCTCCTGTCCACCTTGTAGGATC	set1
chr10	80039601	80039876	276	Polr2e	GATCTTCCACAGCCGGTAGGTCTCCTCCTCGTCGTCCATGCTGTCGCGCTTCCCAAACAACTGTGCACGCGCGCTCGTGGAGCTGCCAGCACGGAGCCTGCGCCGGACGCACAAAATGCC	GGCCCCCGCCCAGGTTCGTGCTGTCTAAGGTGAACGCCGGAATAAACCTACTTTCCACGACAGGCTGCGCGTTGGGCAGCCCCAGCCTTCACCGGGGCGGTGTCGCGCGTCGGGAAGATC	set1
chr14	24486749	24487123	375	Polr3a	AGGAAGCTGCAGCAGCCTCCCCGGCCACCGTAGAGCGCCGCACGTGCCGCTTCCTCTTCCGCCGCCGGACTTTATGAAGAGAGGCTTGGCAGACGCTGCTTTGAGCCCTCCTTCTAGATC	GATCTGAAATCCCATCCTGGAACTTTTTTCTTCGCTCCCTTAACAACTGTCCCTCTCCTGGGACACTCTGGGACCCGGGACCTCAGCCTCCACCTCACCCCCACCCCTTCGGGGGCGTCC	set1
chr4	124657114	124658695	1582	Pou3f1	TGCCGTTTCGAGGCCCTGCAGCTGAGCTTCAAGAACATGTGCAAGCTCAAGCCGCTGCTCAACAAGTGGCTGGAGGAGACCGACTCGTCCAGCGGCAGCCCCACCAACCTGGACAAGATC	GATCCTGGCCCGCAGGCAGAGGCGCAGCGCAGGGAAGAGTGCGGGGCTGAGTCTCTGCTCGGAACCCGAGCGCCTCCCGGAGCCCGCAATCCCCCGCCCGCCCCAGTGGGATGCAGGCGG	set1
chr1	134332325	134334266	1942	Ppfia4	GATCTCGCTCGTGAAGGGCATCCTGGAGCCGGCTCTGTGTGGCTACCAAAGTTTCCTGACTCTCCCGAAGGGACTCCAGCAACTTCTCTCGCTCATCCAGCATGTTCACCATCAGCTGCT	GGAGACCATAAGTAGTGCTGTCCTTCCCACCTCACCCACCCCATTTCTAAAGATGTAGGGCACTTCAGCAGGTGAAGCAAGCAGCCAAGGAGGGGCAAGAGCCTGTACGAGTGAGAGATC	set1
chr4	123139666	123140085	420	Ppie	GATCCAGCCATTCCGCACTGAATGTTTGTAAAACGAATGGGCGGGAGGGATTTGGAAGCCCAAAATTCTTGTCACTCGTCGGGGTTCCTGTGCGCTTAGTGGACTAGGAAGGTCGCCGGA	GCCGGCCCCCTCGCCGTCGCCCCTCCCCTTAGGTCGGGGCGGGTCTTTGTGCGGCTGCAGGCTCCGCCCCTTCTTGGCTGTAGCTCCCAGAGCTGGAAGGAAACAAACCTTGGTCTGATC	set1
chr19	60874358	60874777	420	Prdx3	GTTGTGACTTAGGGGAGAAGCCGTAGAACCACTCCTTCCAGCTCAGGGGGAAATTTCCCTTTGACCTCCTGAATACCTGAATGCTTGGATTCCTATTTATGGTACCGACGTATAAAGATC	GATCCGGTCCTGGAAACAAGTGCGGGCCAGAGTCGCTGTTGTGTCATGCGCCTGCCCAGCTGCCAGCCACTCACCGAGGACCAGAGCAACCTTCCCGCAGCTGCCGCCATCTTCAGAGCA	set1
chr15	10176859	10177413	555	Prlr	GATCCAAGTAGCTATTGGTATTTGTTGTTTTAATAGTTTATTTTCAAGAGAACATAGGGAGGGGTGCAAGAGGAAAAGCAGTGTTTTGTTAATACCAAAGACATAATATAAAACAACCCT	CCGAATCTCATCTTGGCTACTGGGAGAAATACCATCTTTGAGGTCACAGGACTTAAAGGACATTTCTATTATTGTTTTGTCTCTTTACTGGTAGTCTTGATGGAAGAAGGTCCCCTGATC	set1
chr16	62853756	62854481	726	Pros1	GCCGCCCTAGCGCAGGCACGGTCCCCGCTGCGCCAGCCCTGACCCCCGGCCATCCTCTCAGCAATGAGGGTCCTGAGCGCACGCTTTCGGGTGCTACTGGCCTGCCTCGCCCTGGTGATC	GATCAAACCTTTCGATTTTCTTTCCTCCCACTACTTTGGTTTTGAGTACCCTTCTTCCTAAAGTCCAAGTTGGCTTCAGTTTAAGTTGACATCCTGACTGGCTGGCAGTCTCTGGAGTTG	set1
chr9	110857022	110858504	1483	Prss50	GATCCCAGCCAGTTCCTCCTCTGTTGCTGGCAGGGGTGAGTGATGTAGGTCCCTGCTTGGAGATTGTGAAGTGACTGTATCCGGGCCTCCTGGTGTGCTTCAGTGACTCCATCAGTGACC	GGTGGGGACTCTCGGCATGATGGACACTACTGGGTCCGTTCTTAAGACGGTTCATTCCAGCAACCTCCCCTGTGAGTACTGGGCAGGGGAGGTCAGGGAATTCTGACGGATTTTTTGATC	set1
chr9	72807142	72807672	531	Prtg	TGCGCGACCGTGCGCGGGGAGGGGGACGGGCAGGGATGCCCCGGGTGGTGGGGCTGGCCAGGGTTCTCTCCGGATGCGCTCTCGGAGCGCTCCGAGGCCGAGGCCGAGTCTCCCTGGATC	GATCTCAGCGTGTCCCTCCGCCAGCAGCGCCGACCTCGCCGTGCGGGGCCCAGGGGCCAGATGTAGAAAGTAGTCCCCGGCCGGCCAGGCTGTCCACTGCGCCGCCCTCTACAGCCTCCC	set1
chr17	42315715	42316580	866	Ptchd4	GATCTCTGGCAGGCCTCAGCTCAGGGGACCAGTGTGTGGCCAGGCAGCCTGGAAAGTGTTGCAAGGAAAGCCCTCGCATGCTTTGTGGAATGTTAAAAATGCAGCATCATCCTCTCTGCT	TAGTAAGAGCGCATGGAGGTGGGGCCCGGGGAAGACCGGGCGGAGCGGTTGCGGGGTGTGCGCGGGGAGGGGGCGGGGAGGAGGCGGCAGCAGAGGGGGGTGACGGAGGGGGTGTTGATC	set1
chr4	78211424	78212733	1310	Ptprd	GATCTTCCACAAAGAAACCCACACAAAAATGTTTAGCGAAGCACTTCTCAGGTAGGAATTACTCAAGTTATATAAGGCAAGTTCTTCCCTGGTAAAAGGAACCGGGAGGAAGCATTAGGT	TGGGGCTCCTGAGAGAGGAACTTAACCCTTATTCCCAAGAACAGTAGACAGGGAAAATCCTCAAGGACAGGGTGGGCCAGATAGAGTAAAGGCTTTCTTAGGTTTACATTATGTTTGATC	set1
chr1	75262876	75264560	1685	Ptprn	GATCTTAGTTTCAGTCTTTAATGACTCAATTTGCCTAAGTGGGAATTGGAATGTGGGAGGAAGGGAGGGTAAATTATGTAGCATTGTGGGAGAGTTCGTGGCCAAATTCAAAAGGAAACG	AGGTCCACCGCCTCTGTCTCCCTGGCTCAGGTTTGGTGAGAAGGACTCAAGTACTATAGGGAACAGGAAAGATACGTGGGCCAGGGAGTATAAACCGTGATACAAGAAGCTTAAGAGATC	set1
chr11	100970329	100970947	619	Ptrf	GATCAGCTCGTCGGAGCCGGTCCCCGACGGCTCCTCCGTGGCCCGCGCCTCCCCTTGGGTGGGCTCCGGGCCCTCTGAGGAAGCATCGGGAAATCCGGAATACGGCCGCTCAACGATATG	AGGCTGCGGCAGCGGGACTGGGGCAGAGGAATGTGAGCTGCGGAAAGGAATTAGGTCTTCGGAGTGTGCTCTACTCTTTCTCTTTCCTCACCCACAAACCCACTCCAGCCTTTTAAGATC	set1
chr11	79590365	79591510	1146	Rab11fip4	GATCAAAAACATGAGGACACTAAGACATAGCATAACCCTTAGAGTTTCCCACCATGCACACCCTAGCAAAGTTTTAGAAATGCATGGGGATTTGGAAGAAGGGCTCAGAACTGAGGTGAG	CGTCGCGGCGCTCGGCCTGCGCTTCGGGCAAGGAGAGGAGGTAAGGAGCTCGGGCGCGTCCCCGGGCCGGGGAAACCGCAGGGACCCCGCGCAGTCACATTCCGGGCCTCTCTGTGGATC	set1
chr2	11603046	11604215	1170	Rbm17	GATCAGACCGCCTGCCAGGGCCGCCGCGGCGCCACTCACCCGGCCTTCCGAGACGATTGTGCCCATGGGCCACGGCGGCGGCAGCGCGGAGCCCGGCCGCCCTGCGCGGAAGCCCGCCCA	ACAATCTGAAGAAATCGGTTCCAACAGAGATGCTGTCAAGTAAGTGCAAGAAGGTGACGAGGAGTGAGTCAATCTTCTTTCTCCCAATGTCTTTATGTCCTCAAGTTCCACACCTGGATC	set1
chr8	126970541	126971087	547	Rbm34	ACGCCCGCCGCCACTCACCTCCGCTCCGAGCCCTTCCTTCTCTTGCGTTCCTCCCCTCCCAGAGCCATGCTGAAAACTGAGCTTCCGGGATGGAAGTCCTAGGTCCGCGCTTCTGGGATC	GATCAGGAGTTTAGTTCATCCTCGGATACATAACTGAAATTTGAGGCTTACACGGTCTACAGGTGACCCTGCCAATCAAATAGGCTGAGGGTGAAGCGCTAGCCCTGCTCAAAGGACCAG	set1
chr9	48480310	48481223	914	Rexo2	GATCCCTGCTGCTTCCCGGGACAGGGGAGTCCCTCGGTCCCACGCGCGAATCTGCGCTCGCCTCCCCGCACCCTCCTCGCCCCGGCCGCACTCTCACCTCCAGGTCCACCCAGACCATTC	TGAAAGATGACTTCGCACATATCAGGTGTTCCATAAATGTTCCTTTCCCATTATTGGCAGAAGCCTTGTCTCGTTTTCTAGGATGCCAGGACGTGTAGGCTGTGTTTCGGTTGTTAGATC	set1
chr12	8499564	8500412	849	Rhob	GGCAGCCTGGAGCCCTCCGGGTCTGGGTGGGCAGTTCCGAGACGAGCTACACTCTTGTGGGGCGTTGGCTGCTCCCAGGGCTTCAGCTTTATCTAGCTTCCGAGCGAACTACGGGTGATC	GATCAGCAGGCACGTCTTGCCGCACGCGCCGTCGCCCACCACCACCAGCTTCTTGCGGATGGCCGCCATGAGCTCGCCGGGCGCGGGCAGCAGGAGGGGCCCGCGAGCGCCTCGCCGCCG	set1
chr7	35334160	35334677	518	Rhpn2	AAGGGGGGTCGAAAGGGGATTGATTGCGCGGGGCTTGGAGCCCCGAGCAGATGGCAGCCGGGCTGGGGCGTGCAGGTGCACAGGCAAGCCACACGCAGGTGGGAACCTGGGGAGGTGATC	GATCTGCCTAGGTCCAGGTCTTGCTAAGAGGGGCGGAGCTCCAGATATCTGGCGCTCTAGGGCTCGGGCGGGGCGGCAGGGCGGCTGGCTGGTCGGGGCGGGAGCGGGGGCGGGTCCCGG	set1
chr3	93554530	93555686	1157	S100a10	GATCCTCACCACTCAGTGGTGGCAAGGCTAGGCTGAAGCCCAGGGGCCTTGCTTCTGCACTCAACACAGGCGACCCCAAGACCAGGTCCTAGAGCAAGCTAGGTGTAGAAGCGTTCCTCC	TGAGCCGCTTTGGCCAGGGAGGACTGGAGGCTTGGCAGCTGGAGGATTCCCTTTCTGAAGGACCCTGCTCTGCTTGTTGCCTTAGCCTCAGTGCAAATTCCAGGTTGCTTCGGAAGGATC	set1
chr13	51408495	51408961	467	S1pr3	AACCTGAGGCCACGAGCGACCTCCGGAGGAGCCCCTAGACGGGAGTCTTAGCTGAGACACGGCAGCATGCAACCAGCCCAGATGCGCCTTGCAGAACGAGGTGAGCGGCGGGACCGGATC	GATCGGCAGAGGAATAGGGGCAGAGGGATACAGAGGGTTGAAGAGCCCCAGCCCGAGTCCCAGAGTCCAGACAGCGCGGATGCAGAGAAGTAATCCAGAGACTGGGCGGGGACGTAGCCC	set1
chr15	53901349	53903291	1943	Samd12	GATCATTTCCCTTTGGCAAGCAGCCTGATGTCGCTGGCAACCACGCCTTCCTTTTCCTGCTTCAGGTCCCCTCTAACCCTAAGTGCACTCAGGAACCATAATTCTGGAAGTGAAGGTAGG	TAGCTGGATTCCAAAGTGAGAGGCTGTCAACTTTCCTGGCTAGGGTGTCCCTTGGCTGCCTGTGATAGAGTCTTAACACTATACACAGTTTAGTTGCTTTCCACCTCTGAACCTATGATC	set1
chr11	95009920	95010413	494	Samd14	GATCCCGGGGCCGGCCGCGGGCACCCGCCGCCTCCTCCCCTCGGTCCTAGCTGCTTCCGCCCCGCCCGCCC	CCCGCAGACCTTCTCCCTGCATCCCTACACACCTCGCCTCTCCATTCTTTCCGGGACTCTCCCCGCCGATC	set2
chr19	44407567	44408483	917	Scd1	GATCTCCCTGGGCTGGGATTTTAAAGGGTAGAGCAGGCGATGGGATGACCGTGTTCAGTATTTCCTCAGCCCCCTTTTATCGGCTGCCAGCAAAGGGTAAAGAGCGCAGAGATAGCTAGC	GTTACAACTGCACTCACTCATTGGGCTCCGTCTGCCGGGGACCGCCTCTGCTGGGAGCCAGAGCCCAATCCTAGCTGCTTCTCCTCAAACGGGACGGGACGTTTGAGAGCTCCTTAGATC	set1
chr1	91297841	91298385	545	Scly	GATCGCCTCAAAAGTATCAACACATAACTTCCTAATTTCAGGCAATTAAATCATTCGCGAAGGCGGATGTGGGGTATCCTATGTCCAGCGAGCACTAGCCGCCAACCCTTCCAGGCGCTC	CGTGCGGCTCACAGATTGGCCAAAGCGCGAAGCGCAGCCAATGCGGATACTCCGGGACCCGAGGCTCCGCCCATTCAGAGACTTCGGGGCGCTCAGGCTTGGGGTGACCTGCCGGCGATC	set1
chr7	121733992	121734740	749	Scnn1g	GATCTGTTTAAATAGCTCCTGTTGCCCACAGCAGAACTCTAGATGATGCCGAAGCAACTGCGTATCCTGACCAGGTCGGAAGGGTGAGGGATAAGAGGCTGTGTGGAATGTCTTCTGGAA	AAAGATTATTCTGTCCACGGGTGGCGGGATGCTGAGACATCCAGAGCTTGGCTTGTGATACAAGAGCTGAGCGACAGGCGTTTCTGAGCCGGTGTGCGTGGGAGGAGCGCATCTCGGATC	set1
chr2	124089858	124090374	517	Sema6d	GATCCAAACACCTACCAGCCTGAGTCCAGAGGTTCCCAGGAGGGCGGGGACCAGCGGGGGAAGTTGGAGTCGGGAGCGAGCGCAGAAGCACGTGGGCTAAGGGGGTGGGAGGACGCCGGG	CAAGTAAGTGTTTCTCGTCTCCGCCACCCGCGCCTTTCGCTGCCCACTCGAGCTCCCGGAAAGCGCGCGGGGCTCAGCGGCGTCCAGGGATGCTCCCGCAGCGGGCGGAACCTGGGGATC	set1
chr12	75735586	75736059	474	Sgpp1	AGCAACTAATTTCAGAGCTGTCTCGGATGGTTGATGTCCGGAAAGCCACGTGCCAATTGACCAGCGGTGGCAAGATTAGAAAACCGTAGATAATCCAGGACAGAGCCTGGGTATGTGATC	GATCCGGCCACGCGCTCCTCGCCAGCCACAGCCGCCACGGTGCCTAGCTCGACTCGCTCGAGGCTGCCGGCGACCGCGCCAACAGGCCGCAGCGGCCGCCGCGCGCGCCCTGCGCCCCGC	set1
chr10	58813087	58814233	1147	Sh3rf3	GTGGCTAAGGTAAGAATGTATCCCAGTGACATGGCGCCACTGTGTGGGAATGTGTAAGCTTGTCCGCACGTGTATGTGCAAGTAGTTTGTGATTAGAAGTAGAGGGACTAGCCGTGGATC	GATCCGGCTGAGCTAGTTGAGCAAGGCGGCGGTGCTCTGGCAGCCCGAGGGCGCATGGAGGCGCCGAGGGGGGCGGTGCGGCTCGCCTGCGGCGCGGGGGAGCGTGCACGCCGCGCCCCG	set1
chr15	89498444	89499931	1488	Shank3	GATCCAGGGTTGCTCACGGAGAAGGTAGGAGAGGCTGTGGCTAAGGGGATGCTTTCTGCCACTGGCAGAGTTCCCGGCCAGGCTGCTCCACAAAAGCTGTCCAGTTTGTGCCGCCACCGA	TCTCCGCCGGGAACAGTCCGGGCCCGGGCGCTAGCACCGGGATGGACGGCCCCGGGGCCAGCGCCGTGGTCGTGCGCGTCGGCATCCCGGACCTGCAACAAACGGTGAGCCTTTGCGATC	set1
chr15	8710163	8710904	742	Slc1a3	ATTTCAGGTTGCCTCCCCTTCAGGGGACGTCAGAGGGTGTTCTTTTGCCTGCTCACACAACTGTTGTAGCACCCCACCCCTTTAGCATTGGGGACATAACTGAAATTTCTTGGAAGGATC	GATCGACTGAATTTCAAACCCAGAGAGGACTGGGCTTGCATAGTTAGCACACGCCGGCTGCTCTCGGTCCGAACAGGACCTTACCTACCAATATGGCTAGCTTTACTCCGGCGCTCAGCA	set1
chr11	20332541	20334198	1658	Slc1a4	GATCAGGCGGAGACAGTGGCCTGTGCCAGCTGCGGCTTCCGAGCTCTGTGAGTCCCTACAGGAACACTTTTCAGAAAGATAAAAGAGAGACGTGGGTTGTGGGTTGGAGCCCAGGCAGAG	TGGGTTTCCAATTGCCTGCTTTACAGCTCCACCCAGACATTCTGCAGCATCTCAGCTCAGCATATTCCGAATCAGATTTGTGATTGTCTCCTCCAGCCTGTTACTGCTATCATTATGATC	set1
chr11	61342802	61344489	1688	Slc47a2	TCCTCTCCGTAAGGCCAACTGTTTCCCAGACAGTTTATTGCTGTCCTTTGGACGGATAGGCAAAGCTTGTTGCTGGTTCATCGGCTGGTCCAACTGAGTCTCGTCTTTTTTTTCAAGATC	GATCCACACGTGGAGCCGTGAGTCGAGTAGCCACTGCGAAGTGCAGGGAGCCGGGCGGGAACCGCCCCACGCGCCACCCCGCCCCGGGCGCCGCGTCCAAATCCAACCGTCGCCGAGCGC	set1
chr15	100761188	100761811	624	Slc4a8	ACAGCGTCCTCCCGTGCTCCGCGCGCTGATTGGCTGCTCGGGGCGCCCTCTGATTGGCTGCTGCGGGCGCCTCGCGGGCTGATGGCTATGAAGGTGGCGCCGGTTGATGGTTGACCGATC	GATCGGTTAGTTCCGCTGCTGAACAATAATTCGTCTTACAGTATGTCTTTTGGACACGTTGAAATCACCCTCAGCTCAACCCCCACTGTCTGCTGTCAGTCTTAGACTGGGGAGACCCGA	set1
chr2	151996340	151996634	295	Slc52a3	GATCGCACCCTGGAGTGGTGGTAAGAGCACTTAGCAGTGAAATTCTAAGAACTACCCCTCCCTGCCCCCACCCAACACACCTCTGTAGACGCAGGCTTTGCGCCCCTGGCGGCTGCTTTA	GCGCCTGTGGTGTGACGAGAACCTTCCTTCTTGTGCGACCTGGCCAGATGGGGACAGGTTGGTCTCTACTTTTGGGGTTCTCCAAGGAACGTGAGCCCCACCTCGAGTTGCCCGAGGATC	set1
chr18	60501469	60502063	595	Smim3	GATCCTCAAGCAACCCCAGCTCTGGAACCTCAGCCCCGCTAGCGCCGAGAACGTGCTCGGACTCCAAGCCCGGGAGCGCGCAGGAGCGGCTGGGATGCGAGCTCAGCACCCCGCGCGCCA	GCACTAACCCTCTTGTGAAGTCGAAGTAAAAAGCCTGAGTGTAAAGCTAGTTGGTGGCCTGCCATAACACACCTCCACGCATTGTTTACTTTGTGATAACATGAAAAGTCCAAGGTGATC	set1
chr2	143062880	143063148	269	Snrpb2	GCCGCCCTCTTCCGGCGCGGGGAAGCTCTTCCGGTATTAGTTTCAAGCGGACCGCGCCGGCTTCAGGTGAGTCTCTCGGGTTCTTTTTCGCTGTGGCTGGTCTCAGGGTTTGGCGGGATC	GATCCCTTCCAGTTCTCCCCCTTTCCACAAACTTCCTAGCCCACAGGAATGCGCGTGCGCAGAAAGATTCCGCCTTGGCCGGCCGGGGCGAGGAGGGCTCGATTGAATCGGTGCTCGACT	set1
chr10	75517822	75518383	562	Snrpd3	GATCCCGCCCAATCCGCCACTACAGTACTCAGGGTTACCATGTTCCCTTGTTGGGCTCCAGGATTGGTGTTTCCGGCGGTCCCCCGGGCCCTCTCCGGTGCCGGAACTATTGTGCTAGAG	GAACCCTTGAACAGTTATTAATTTACGCCTAGTCTGCACGTTCGGTGCCTTCTCAGGTCACCGATTTCCGAAGCTTACGGGCAGTCATTTCTTGCTAATTACCTCCTTTCCTTTTGGATC	set1
chr11	97361804	97362746	943	Socs7	GATCCAGTTGTTTTGGCACGGAAGAGCACACTGCAGGCTCTACAACCCATTTTCATGTAGTCATTCCACAGTTCATCGGATGCTAGGAAAGAGGATGCAGATGTAATGAAATGACTTGGC	CGCCTCAGCTGATGGTGTTCCGCAACGTGGGGCGGCCGCCGGAGGAGGAGGACGCGGAGGCGGCCCGGGAGCCGGGACCCTCGGAACTGCTGTGTCCCCGGCACCGCTGCGCGCTGGATC	set1
chr19	48205984	48206280	297	Sorcs3	GGTAGCCGCAGCGGGATGGAGGCGGCAGGCACTGAGCGCCCCGCAGGCTGGCCCGGGGCACCCCTCGCCCGGACTGGGCTGCTGCTCTTGTCAACATGGGTCCTGGCCGGCGCCGAGATC	GATCCAGAGGGGAAGAGTGTAAGGGACAGGCGAACCACCTCCTTCCCGGCCGCCCCCTCCTCATTCCCCTGACACACTCGCTAGCTTGCTTGCCGGCGCGCGCATCCCTCCAGCACCCCC	set1
chr3	34648729	34650279	1551	Sox2	GATCGGCTAAAATTACCCTCTCGGGTCCTGGGCAGGCAAGATTCTTGAACCCCTACCCCCGCCCCCAGCCCATTCTCCCACAGCCTGGGCTTGCTTGGTGCCGGCTCCTCGGGTTCGGCG	TTTCCAAAAACTAATCACAACAATCGCGGCGGCCCGAGGAGGAGAGCGCCTGTTTTTTCATCCCAATTGCACTTCGCCCGTCTCGAGCTCCGCTTCCCCCCAACTATTCTCCGCCAGATC	set1;set2
chr11	19924180	19924756	577	Spred2	CCCCCTCCGGGTCCCCTTCCCAAATCTCGCCTCTGCACCCCCTCAGAGCCCCGGGGCCGTGCCCGGCCGGCCCACGGCGTCCGCTGCCTGGTGTGCCCCTTCCCAGACCTCGCCCTGATC	GATCCTGACAAACGCAGTGCCAACCATGCTGTTCCGAGGCTCCTCCCTGACTGGAAGCTAGCGGGAGGGGGAGTAGAAGAGGGGCACGCTCAGTAGGCGGGACAAAGTGTTTTGTGAGTG	set1
chr3	37639824	37640099	276	Spry1	GATCGCTGAAATCCTGCTCCGGGTTTTCGTGCAGCCCGCGTGATTGACACATGATATCACCGGGGGCGGGT	GCCGGGAGGGCCGGCCCCAGGCTCTGCACTAGGTAAGAGCCTTCCCCTCCCGCCGAGGACCTGGCAAGATC	set2
chr3	152981817	152982234	418	St6galnac5	GATCCAGGAGCCCAGGCATCCCTAGCGCCCATCCCGGATTCCAAGCCAGGTAGAAAGTTGTCACCAATGACAGGTGACCTCTTGGCACAGAGATAGATACCCGGAGAGGCTTCCCCAACG	TGCTCACCTGGCAGTGACGGCAGCTGAGCGGGAGCAGGAGCCGCGGGACCGGGAAGCGCTGCTGTTGCAGAGATTAGAGGAGAATTAAAACTGAGCCGGACCCTCCGAGTCTTAGCGATC	set1
chr6	142963939	142964771	833	St8sia1	ACCCGCACACCTTGTGCCCAGGCTGCTGTCTCCCTCTCCTTTCTGCAATTGATTGGTTATAACTGAGCAGTGAGGAGGCTGGCGAATATTTATTCCTTCCTCGGCTCCCTTAATCAGATC	GATCTTCGCCAATGCAACTTTTACTGGGATGTCTTGCTAAAGGAAGTGGCCTCCGGGCAAATCACAAGCCTTAGTCTCTTTCCCTGCAGGCAGCGGGCGATGAAGGAGTCTAAGAGCAGT	set1
chr11	100850116	100850862	747	Stat5b	TCGGCTGGGCCTGCGCCGCGCGCTCCCGCTGCAGGCCGAGCCCGCGCCCAGCCGCCCTGGACACCCCCTCGAGGCTCCGGGACCCCTAACACATGCTGTTTTGTTTGGGTGGGAGAGATC	GATCGGCTCTGTCGGCGTCCCTCACACACCCATCGTGACACGCACGCGCCAATACTTTTCACGGTATCCACGGCGCCCCCCTCCGTGGCCTCCGCGCGCCCCTCTCGTAGCCACCACCAG	set1
chr11	87737098	87737697	600	Supt4a	GATCACCGTCCCGTACTCAGAGGCCAACTTAGGAATTAGCATTGTCTCAATAAATGAGCAAACAAAATAAAACAAGCAGACAAAACAATCTAGGTTTTCCTCGGGAGTCTGAAGAGCACT	GTTGTCGTATCGGTGAGGATGGCCCTGGAGACGGTACCAAAGGACCTGCGGCATCTGCGGGCTTGTTTGCTGTGCTCGTTAGTCAAGGTGTCCGTTGGGGCCTTGGTTGTAGGAGCGATC	set1
chr1	182764839	182765135	297	Susd4	GATCTCGCTGTGGGAAAGGGGGCGGGGGCTGCGCAGGGGCGAACAGGGATGGGATGGGATGGAGCCCGCAAAGCCCAGGCACCGGGCCCCCAGGGTGGAGGAGGGAGAGCTTGGCCCCAG	GATGCCCTCTGTGGATGAAAGATGTATCATGGAATGAACCCGAGCAATGGAGATGGATTTCTAGAGCAGCAGCTGCAGCAACAGCAGCCTCAGTCCCCCCAGAGACTCTTGGCCGTGATC	set1
chr7	140787657	140788142	486	Syce1	GTTTCAGAGGCAAGTGCATGAACAAGCATAAAGGCCTCACCCTCTACAAAGGTTAGGTCGTCAAAGTTAGAGTTAGGGTTAGAATGTGGAAATTTTCTGCCCTCAGACAGAACGGTGATC	GATCTCCTCAGACCTCGACAGGCAGCCCGCTCACCCCCGCCAGCTCACCATGCCAACCCAGGCACCCTTCAGCCACTACCTCTGGCCCCCTCAGGCCCGTGGAGCAGGTCTGCTGAGCCC	set1
chr1	172500068	172501506	1439	Tagln2	GCTTCTCCCATTTTCTCTTCCCTGTAGCTCAGGGTACACCTCAGGCTTTGGGCCAAGGTAAGGAGGGGTGAGCAAGGTGTTAACGTTCCAAAGCCGCAAATAATCTTTGTCCTTGCGATC	GATCCCCTGGGCGGAGACCTTTTGCAGCGGCGCCAAGGACTCCGCAGGTCCTTTACGGCTCATTCCTGCCTACTGACCACCTATCTTAAGCGCTCCAGCATTCCACGCGGCGGCGCCTTT	set1
chr4	53779402	53779935	534	Tal2	GATCGGACTACACCTGTACTGGTGTTTGAAGAAGTCAGTTAGCAAGAGTTCCGGGAGAGTTAGCAAGAGTTCGAGGCATCGGGATGCTTGCAAGAGGAGGTTGAAAGCAGCAACTCCTCC	GTGACCCGGGAACTTTCGGCGGGACAGGCTCAATAGCGCGGCACTTGGGAAGCCGGTCTGGCAAGTTGTCAAACCTGCTTTAGCTGGAACGCAGGGACAGTTCCCTACCACCTCCAGATC	set1
chr2	152293473	152294172	700	Tbc1d20	GCTGGGGCGACGAGTGAGGGCCGCGCAGCTGCCGGGAGCTGAGGGGGGCGGTGGCGGCGGCGAATGAGGAAGAGCTGGGCCTCACCCAGGCCGCCGCCAGCCACGTCCGCAGAGCGGATC	GATCAAAGGTTCACTGCTTCACACAACTCGGTGAGGGAACAGTGTCCCATATCTATCTCTATGAGCAGCCACCCTTCCCCAGAGTTGTCCCCGCTAAACTCCGGAAACCAGGTATGACCG	set1
chr9	42471977	42472379	403	Tbcel	ACCCCGCCGCACGTGTCACGTCCGCTGCGTGATTGGGAGGGGCCAGAGGAGACGAGCCTCTCAGAGCGAGCTGCGGTTGCCATGGCAACCGGGAATGGTGGCATTCACCTAGAGTGGATC	GATCCCAGGCTTGGCCTCCTACCCCCACAGGTGGAGCATGCCTCGGGCCTCCGGCCCCGGAGGAGGAGCAGCGGCCGGGCTACACTCACCCCTCGGCCCGGGAGGCGGCGGCTCCTCGGG	set1
chr4	136246778	136248074	1297	Tcea3	GTGTCCGGTGTGTTTGCGGCCCTTGCGGCTCGCGCCTTGGCGCCCGCTGCTGCCCTGCGCCCCTAACCCCGCCGTGCGTTGTGGACCAACATGGGCCTGGAAGAGGAGCTGTTGAGGATC	GATCCCCAAGCTTTGTTCTCTGAGTGCTCCAGGAGAGCCGTCTGGCTCAGGACGCTAGAAATACCTGGAACACAGTAGGAGCTCAGTAAATAGAATAACCGCTTGCGGCCTGACCGACTA	set1
chr17	3326550	3326789	240	Tiam2	GATCTGGCCTCACTTCGGCAGTGCGGAGCTAGAGAAGCCTTGACCTTCCCGGCTCAGCGAGTGGAGAACAAAGTGACGGAGAAAACTTCGCGGAGTGTGCCCTGAGTCCCCACGGGGCCT	CAGGGGCGCAGAGCCGGGCTCGACCGGTCCTCTGTGTTGAAACTTGGACCGAGGTAAGGGCGCCGAAGGGAGGGACGCGAGGGAGGGCGTCTGGGTCGTCTCGCATAGGCTCCCGGGATC	set1
chr8	66486280	66487140	861	Tma16	GATCCTGGGGCAGCACCGGGGGCCCACCACCGCCCCACGCAGCCACTCCGAGTCCCGGCTTCTCCCGGGTCCGAGCTTGTACTCCCCGGCCGCCCGACCAGAGCCTCCCGGAGAACCTAA	TAATTTCTATCTGTAGTGGGACATAAAGAAGTTAGTATTTCAAATACTATTATAATATAAATTATTACCATAGACTAAGTGGATTTAACATACACAAAAAAGGGGAGGAGATGAAGGATC	set1
chr1	167308515	167309013	499	Tmco1	TCTTTATCTCCGTGTGCACCGCGCTGCTCGCCGAGGGTGAGGGCGGCTGTTTCCTTGGACGTTTGATTAATCCCAGGGTGGAAGGGCACTGGGGTCCCTCGCACCCCATGAGCAAAGATC	GATCGGGCTCGGAGAGCAGGTAACGCACTGCCGAGGTCGCAACGCCGCCGCCACCACACCGCCATCCTCCGACCGACCTGGCTTTCCAACTCTCGCGAGACCGGGCCTGGCGCGCGCCTT	set1
chr7	47050518	47051030	513	Tmem86a	GGCTGCTGTCACGGTTTTTAGCTCCTCACTCTTGTAGCGTCCCTCCTACGCGCGCCCCTCGTCTGCCCGCGGGAGGGAGGAAAACATTGTGCACGTGACTCGGAAGCGTGACTGTTGATC	GATCTCCTTTTCAACGCAGAAACAGAGGGAGCCCGGCCGGCGCCGCCAGCAGGGCTCCGCCCATACGAGGCTTCGGCCCGTTCATTGGCTGGGTCTGTGGTGACGTCGTCGGGTTCACAG	set1
chr14	61046726	61047293	568	Tnfrsf19	GATCGTTGCAGGTTCCAGTAGACAGCATCAAGCCGCTGCCTGTGACAAAAAGCACGAAGTCCCTACCAGAGCAGGGTAGTCCGAAACGCAGCAGAGCGGCACAGCAGTGTTTAATTAGGC	CAATCATGGATACCTCTAGCGACTCCTAAAAGTCACAGAAAGGTGACTTAGAGGAAAGCATTTGCTTGCAATCACTCCACAGCTTCTGTCCCAGGCAAAGCACAAATCACAGTTTGGATC	set1
chr11	117653710	117654621	912	Tnrc6c	GATCTACCAGAACATCAGGGTCGGGAGTGGTGGTGGAGAGGAATTAGGCTCCTTCCATCACCCTCTGTGGAGAAAAATATGAGCTTTCAAAATCTTCCCGTGGCTTGAACAGAAACTTGA	GTGAAGAACGCGCAGCTCGCACCCCCGCGCGCTCCACGCGCGGTCTGGACGACCACAGCGCGGGCGGGTATTAGGGGAGAAGGAGGAGGCGTGGTCTTTTCGTGACGAACCAATGGGATC	set1
chr5	23844125	23844536	412	Tomm7	GCGCTGTTTGCTGAAGATTGCCAGACGCGCTCACTTGAGGCCTACTTTTTTATCTACAACTACCTTTATTTTTTTCCAGCATCTTTCCAGAGTTTTAAAGCACACATCCCAGCGATGATC	GATCCCGGAAGGGAGAGGAGCTGCGCATGCGCCACGTGGGGCCTTTACGGCAGGAGTCGTGAGGCATCGCCGACAGAGGCCGTAATCCGTCGCCTTCCAGCAACCTAGCTCCGCCTTGCG	set1
chr8	72134327	72135359	1033	Tpm4	GGCCCCGGCGTGGCCAAGGCTGGCGGGCCCGGGCGCGGCCGCCCAGCTGTCGCCGGAGCCCAGCAGAACGATTGAGCTATGGCCGGCCTCAACTCACTGGAGGCAGTGAAGCGCAAGATC	GATCACCTGAGAGCTGCATTCAGAAAGTGAGAATGCAAAATCCAATTTGTAGTGTTTCAAACTAAAGCTATGACTTCCTCAAGAGAGTGGGGACTCTTATGAGTCCAAGAATGGCCAGTC	set1
chr6	53820707	53821865	1159	Tril	GATCCGGGGGGATTGGGAGTGCAGCCGGAGTGAGCAGCCTGGGGGACGCGCAAGCAGCGTCCGGAAGGGACCCATGTCGGCGTGGAGCGAGCAAACCGGCGGAAATTCGTTCTTCCCACA	AACATTTTGAAAGTAGCCCTTCAGGATTTACTGTGTGCTAGCAGTGTGGAAAATTAGAGCCCATATCCTGGCTTCAGGGGGCTGACTGTCTGTATGGGAAGAGAGGCACACTGACAGATC	set1
chr2	169633617	169634539	923	Tshz2	GATCTTCAGGGGGACAGAGGCCGAGTGACGTCCTAGGAGCCACAGAAAGACGAGCGAGACTGCGGCCCCCGCGCGCGGCTCGGGGCTGGGGCGCCAGAAGTGAGACTGGAGCTAAGTAGA	TTTAAACAGCCTTGGATTTTTCTCTGCCAGATAGAGCTTTGGAAACTTTGTGGAATTGACTACCACCCTAGGAGCTGTCCTGTGGAATTCTTTCTTGCAGGGACCCTTCCCCTAAGGATC	set1
chr2	29060040	29061806	1767	Ttf1	TTCTCAGCACAGGGACAGCCAAAAGGAAAGCATTAATTCATGCCAAAAAAAATGAAAACTACTAAGCAGAACCAGATTAGGTTCTGGGGCTACAGTGATTATGTAAGACTGTCTTAGATC	GATCAGGCTTGCTTCAAGCTCACATATACCTGCCTGTGCTTCTGGAGGGCTGGGATTTGCCTGGGTTGCTTAATTAGAAGGGCACTCTTTTTCTCTATCCTATACGTAGCGTCACGACCA	set1
chr17	35838006	35838367	362	Tubb5	GCAGGAGGGAAGGCGCGCAGGGCGGGGCTCGCGTTCGCGCGGCCGGGGGCGGGAGATAGGCGGGCGCCCCGGGTCTTAGACAAAGCCTACCCAACCAGTCGCTGATTAGACCAACCGATC	GATCTGGTTGCCACACTGTCCGGCCTGGATGTGCACGATTTCCCTCATGGCTACGGTTTACTGAAATAATTGTTTTTGATGGTTCCAATGTAGGTACCGAACAAGAAAGAAAATTAAGGT	set1
chr9	106202940	106204029	1090	Twf2	CCTAGACTCTTGCAGACTAGGTTGGACAGAAGCTGGAATGGAGCCCTCCTTCTTAAGTAGAATGGGGAGAACTGCACATCTGACCTTGGCCTCTGACTTCTTCCCTTTTCCATTGTGATC	GATCCTGGCCTACAAGGGACCACCCACACAATCCCTTGGGGCCCCTTCTTGGCCATGAAGGTGGTAGCGGCCGGGCACTGGGCCATCCGGACCCCGGCGCCCGCTGCGCGCACGCGCGGC	set1
chr3	53863276	53864239	964	Ufm1	GGACTCAAGGTCCGGGCGGATGAGGAAGCGTTGCGGAGTTGCTAAGCAACCTAGCAGCCGGCACAGATAGATACTAGAGAAGCTGGACTCAGTTGCTTTAACTAACAACGTTCTTTGATC	GATCCAAGTGTGTGTGACTGGGAGTTCAGCACCTAGGCACCCAGTCGTTGTGTTTATACACAACAAAGCAAAAAAACTGAAGTTAAGAGTGTTCGGGTCGGACCTGTCAAAAGTCCAGAC	set1
chr13	30545007	30545536	530	Uqcrfs1	GATCGGGGTACTCCGAAGCCGGCTCACCGTTCAGGCCCACCGTGGCCACCAAAGGCCGGGCTGCGGCCTGGCCACTCAGGGACTCGCGGCACAGGAAGGGTCGCTTCACATCCAGAACAG	CGCAGGTTGGGGCCCGGGCAGGAAAGGGCAGGGCCTGGAGACACTCTGGTGTCTGACTCGGTCGCCCTGCCCCAGGAAAACCGAAGTCGGGAGGGATTTCTTGTGGTCGTGATTGAGATC	set1
chr12	116077634	116078929	1296	Vipr2	CAATCACTTTAACCTTTCAGACATCCCAACATTTCATCGTTCCCCATGTTCCAGGAATGTCAGCAATACCAGGCTTTTAGCACCTTAATTTATCATCTCATCAGTTCTGAAATTCAGATC	GATCTGGTGGACCGGAGTGCCAGAGAGAGACTCCGCAAAAAGGAGAAAGGGGCGCGAGGCGGGGACTGGGCCGAGGGGCGGGGCCGGGACTTGCAGCCTGGAAGGCGGAGAGGGCGATAG	set1
chr12	75669020	75669800	781	Wdr89	GGTCTGCGCATGCGTAACTCGGTCTACGGACCACGCCATACAACACCTCCCTCTAGGTCAGGTTAACGGAAGTCCCTGGGACCCAGCTTCCTGGACGTGTGGCCAATAAAAGGCAAGATC	GATCCCCGGTGTGCTTCACCACACCCGACCAGCACCTAGCTCGGTGGACAGCTGTGTGGCCTAGATGACACCACACACGTAAGGAACTTAGCCTAGTAGCCTGCATCACAGCACATACTG	set1
chr4	129376700	129378067	1368	Zbtb8a	ACGCACAGATTTCAGGCACCAACCAGCAGCTTCGCCCACTCCCCCTGTCCGTGCCCACGCCCGACTGCACCCTCCGCAGGCACTAGGGCGCCCAGGTTCCCCAGCAGTTGATTGGGGATC	GATCAAATTTTCAAGTCTAGCCTGAGTCCGCTTTAAAACAAAGAATAAATAGGTAAATAAAAGTGCGATTTAAGTGATAAAATCAGCGAAGGTTTTGGTACTTTGGAGACTGTTCCGGGA	set1
chr10	67912608	67914342	1735	Zfp365	TGTATTCCATCCTAACCACCCAGTATTACTCTCCTTTGGGTCCCCTTTTTGGAATACTGAACCCACTGTGAACAATGTCTTGGGGGACTATGGGAGGGACTCCAGGAGAAAAGGCAGATC	GATCCTGGGCCTTTCCCTTCACTCCAGCTCAGGATTCCGCTGACATCACGGGGAGGGATGCAGGATGGTCCCTGGGGAGGGAGGCGGGGACACGTGCCAGTCTTGCCCAGCCTAGTCTTG	set1
chr13	67779200	67779967	768	Zfp493	GATCCTCCTGTCTTAAGTTCCTGAGCAGTTCGACTACAAGGAAGGTCACATATAGTTATTTTATAGTAATATTGAATCAGTGTGAACTTTACATGTAGAAGATTCCATAATAAGTACACT	GTGAGGGTCCGCGTGGTGATGGGTCCGGAATGGATGGCGAGGGTTTGTGGATGGGAGGTGGGAAGAAGCGGACTTGGGGGTGCTGTGCTGACCTAGGCTGGACCAACCCCACGTTGGATC	set1
chr14	21987125	21989661	2537	Zfp503	GATCCCAGGGGGGAAAGAAACCCCACAGGAAGGCAGCCCTGGTAGGGGACTCAGCTTGACCCCGAGAGAAGGTCCTTACCTCGATGGGGCTGACGGGCGTGGAAGGCAGGGGTTGCAAAT	GAAACCGGTTCTTCCAGGGAAGCGGAGCGGGACTTCGGCGTTCCCCTCGATTTGCGCCGTCGCTCGGGCTGTTTGGAAAGAAGAGGGGAGGCGCTGTGCATGCTGACTTGTACCTGGATC	set1
chr2	114201242	114201499	258	Zfp770	TCGCCAAGACGGCAGGCAAGCTCACGTCCGCAGGGTCAGCGCGGCGACTGGCTGAGTGCGCAAGCGCGGCGTTCAGGCGCGCTCTGAATGTGGTCCGTCCGGAAACATCCTCTCACGATC	GATCCCCAGGAACCTCGGCGGGACTTGGGCAGGCCTGACCCTCCCCGGGATTCGTTCCATCTCGCACGCAGGCTTCTGGGGTCCTCCACACTCACCCGGAGCTGGCAAACGCCGGGCAGG	set1
chr7	43607126	43607479	354	Zfp819	GATCGTCACGTGGTTAGTTGTTATCGTTACCAGGACGCCGCGGGAGTTTGGATTCTGAACACTGGGGAATCCTCAGCGTCCACCCGGCGTGCCGCGTGCAGAGCTCTCTGAAGTGGCTGC	CGAGGGTGGCGTTGGAGCCGGCTACTGTGAACCTGGGACTGGTGAGTCTGTGAGGGCGACCGTGCTGCTTGCATAACTGGGAGTGTTTGCTTTAGACCATGACTGGCTGGAGTCCGGATC	set1
chr13	107889681	107890941	1261	Zswim6	TTCACTTTTCGCCGACCCAGGTGGGGAAGGGGCGCGGCTGCCCCGCGTAACTGCAGCGCACCCAGCCCTGAGCCCCGGGTTCGCTCCGGCCCGGTGACACGCCAGGGAGCCGAGTCGATC	GATCTCCCGCTCACTGCGGGGAAAGGACCAGTAGACGATGCGGCGCTGCACCGGCTCCGGGATGCGCTCGAAGCGCTCCTCCACGCGCTGGAACGGCCACTTCTCCGCCACCCTGCGCGC	set1
