# Supplementary material for: CDK-Mediator and FBXL19 prime developmental genes for activation by promoting atypical regulatory interactions
Source: Nucleic Acids Res. 2020 Jan 30;48(6):2942–55. doi: 10.1093/nar/gkaa064 (PMC7102981; doi:10.1093/nar/gkaa064)
Supplement: gkaa064_Supplemental_Files [file gkaa064_supplemental_files.zip › TableS2_annotated_interaction_peaks.xlsx]

## Sheet: CaptureC_Peaks_forSubmission
intID	baitID	otherEndID	seqnames_otherEnd	start_otherEnd	end_otherEnd	seqnames_bait	start_bait	end_bait	genename	refseq	Class_induction_Fbxl19	cdk8_otherEnd	atac_otherEnd	Fbxl19_bait	summit	seqnames_summit	start_summit	end_summit	N_summit_FBXL19_ES_UNT	N_summit_FBXL19_ES_TAM	N_summit_MED13_UNT	N_summit_MED13_TAM	N_summit_FBXL19_RA_UNT	N_summit_FBXL19_RA_TAM	N_tot_FBXL19_ES_UNT	N_tot_FBXL19_ES_TAM	N_tot_MED13_UNT	N_tot_MED13_TAM	N_tot_FBXL19_RA_UNT	N_tot_FBXL19_RA_TAM	score_summit_FBXL19_ES_UNT	score_summit_FBXL19_ES_TAM	score_summit_MED13_UNT	score_summit_MED13_TAM	score_summit_FBXL19_RA_UNT	score_summit_FBXL19_RA_TAM	score_tot_FBXL19_ES_UNT	score_tot_FBXL19_ES_TAM	score_tot_MED13_UNT	score_tot_MED13_TAM	score_tot_FBXL19_RA_UNT	score_tot_FBXL19_RA_TAM	n_dpnIIids
2969160;2969149	2969160	2969149	chr8	72129096	72130599	chr8	72134327	72135359	Tpm4	NM_001001491	induced	FALSE	FALSE	TRUE	2969149	chr8	72129096	72130599	0.268254	0.255382	0.220127	0.234544	0.251619	0.307396	0.268254	0.255382	0.220127	0.234544	0.251619	0.307396	5.70473	5.02706	3.29598	3.96716	2.65603	3.25159	5.70473	5.02706	3.29598	3.96716	2.65603	3.25159	1
2969160;2969375	2969160	2969375	chr8	72218562	72218992	chr8	72134327	72135359	Tpm4	NM_001001491	induced	TRUE	FALSE	TRUE	2969375	chr8	72218562	72218992	0.0419146	0.0364831	0.0550317	0.0475885	0.0465962	0.0677314	0.0419146	0.0364831	0.0550317	0.0475885	0.0465962	0.0677314	5.4693	4.70543	6.43525	5.4049	3.21811	5.62492	5.4693	4.70543	6.43525	5.4049	3.21811	5.62492	1
5749717;5748439	5749717	5748439	chr18	56613084	56613639	chr18	57133030	57133318	Megf10	NM_001001979	underinduced	TRUE	FALSE	TRUE	5748439	chr18	56613084	56613639	0.0335317	0.0208475	0.0206369	0.0169959	0.0465962	0.0364708	0.0335317	0.0208475	0.0206369	0.0169959	0.0465962	0.0364708	10.8644	5.26265	2.76943	1.97379	7.8121	4.87417	10.8644	5.26265	2.76943	1.97379	7.8121	4.87417	1
5749717;5750044,5749717;5750046,5749717;5750047,5749717;5750049	5749717	5.75004e+27	chr18	57268932	57272289	chr18	57133030	57133318	Megf10	NM_001001979	underinduced	FALSE	FALSE	TRUE	5750047	chr18	57269906	57270730	0.0530918	0.0495128	0.0550317	0.0475885	0.0792135	0.0625213	0.212367	0.195445	0.189172	0.261737	0.330833	0.296976	8.35849	7.27683	5.22033	4.53748	6.09616	4.22094	29.7707	26.345	13.5976	26.7971	23.5811	19.444	6
5749717;5750062,5749717;5750065	5749717	57500625750065	chr18	57276084	57277676	chr18	57133030	57133318	Megf10	NM_001001979	underinduced	FALSE	FALSE	TRUE	5750065	chr18	57276644	57277676	0.0475032	0.041695	0.0412738	0.0645844	0.0792135	0.0573112	0.103389	0.08339	0.092866	0.118971	0.135129	0.130253	7.48807	6.09822	3.28128	7.78099	6.62641	3.79278	14.2232	9.80527	6.53985	11.3874	8.47946	8.14387	4
5749717;5750070,5749717;5750071,5749717;5750073,5749717;5750074,5749717;5750075,5749717;5750076,5749717;5750077,5749717;5750078,5749717;5750079,5749717;5750081,5749717;5750082,5749717;5750083,5749717;5750087,5749717;5750088,5749717;5750089,5749717;5750090,5749717;5750093	5749717	5.75007e+118	chr18	57278995	57291837	chr18	57133030	57133318	Megf10	NM_001001979	underinduced	FALSE	TRUE	TRUE	5750076	chr18	57284667	57284888	0.0922122	0.0755722	0.0859871	0.0883787	0.12581	0.145883	0.986391	1.01892	0.990571	1.21011	1.39788	1.38068	20.4138	16.1525	11.4129	12.8526	13.2132	15.5607	170.861	186.157	100.192	151.785	117.763	112.741	24
5749717;5750136	5749717	5750136	chr18	57305874	57306579	chr18	57133030	57133318	Megf10	NM_001001979	underinduced	FALSE	FALSE	TRUE	5750136	chr18	57305874	57306579	0.036326	0.0364831	0.0343948	0.0441894	0.0698942	0.046891	0.036326	0.0364831	0.0343948	0.0441894	0.0698942	0.046891	5.63077	5.89311	2.78164	5.01777	6.36195	3.09837	5.63077	5.89311	2.78164	5.01777	6.36195	3.09837	1
5749717;5750178	5749717	5750178	chr18	57325354	57325577	chr18	57133030	57133318	Megf10	NM_001001979	underinduced	FALSE	FALSE	TRUE	5750178	chr18	57325354	57325577	0.0391203	0.0312712	0.0378343	0.0475885	0.060575	0.0364708	0.0391203	0.0312712	0.0378343	0.0475885	0.060575	0.0364708	6.8402	4.70468	3.74073	6.25971	5.54619	2.04799	6.8402	4.70468	3.74073	6.25971	5.54619	2.04799	1
5749717;5750184,5749717;5750185,5749717;5750186,5749717;5750187,5749717;5750189,5749717;5750191,5749717;5750192,5749717;5750193,5749717;5750196,5749717;5750199,5749717;5750203,5749717;5750206,5749717;5750208,5749717;5750212,5749717;5750214,5749717;5750216,5749717;5750217,5749717;5750218,5749717;5750220,5749717;5750221,5749717;5750223,5749717;5750226	5749717	5.75018e+153	chr18	57327025	57343859	chr18	57133030	57133318	Megf10	NM_001001979	underinduced	FALSE	FALSE	TRUE	5750191	chr18	57328745	57330177	0.0586805	0.0547247	0.0653502	0.0713828	0.0885327	0.0885718	1.01154	1.01892	1.02497	1.30189	1.49574	1.4432	13.41	12.4436	9.49134	11.7809	9.9296	9.62751	184.418	190.292	108.585	181.679	135.673	121.602	43
5749717;5750237,5749717;5750239	5749717	57502375750239	chr18	57346962	57348787	chr18	57133030	57133318	Megf10	NM_001001979	underinduced	FALSE	FALSE	TRUE	5750239	chr18	57347703	57348787	0.036326	0.0286653	0.0378343	0.0509877	0.0652346	0.0625213	0.0642691	0.0599365	0.0619107	0.0815804	0.0978519	0.119833	6.8123	4.67234	4.17558	7.71208	6.81598	6.09384	11.0503	10.121	5.71783	10.865	8.74393	11.3648	3
5749717;5750307	5749717	5750307	chr18	57374997	57375625	chr18	57133030	57133318	Megf10	NM_001001979	underinduced	FALSE	FALSE	TRUE	5750307	chr18	57374997	57375625	0.0335317	0.0234534	0.0343948	0.0169959	0.0326173	0.0416809	0.0335317	0.0234534	0.0343948	0.0169959	0.0326173	0.0416809	6.55935	3.52874	3.91421	0.743602	2.16911	3.31278	6.55935	3.52874	3.91421	0.743602	2.16911	3.31278	1
2847141;2847131	2847141	2847131	chr8	22178625	22178952	chr8	22185354	22186133	Ckap2	NM_001004140	stable	FALSE	FALSE	TRUE	2847131	chr8	22178625	22178952	0.215162	0.200657	0.216687	0.220947	0.23764	0.244875	0.215162	0.200657	0.216687	0.220947	0.23764	0.244875	5.6239	4.97156	3.94615	4.26927	3.84927	3.84756	5.6239	4.97156	3.94615	4.26927	3.84927	3.84756	1
2847141;2847697,2847141;2847701,2847141;2847702,2847141;2847704,2847141;2847707,2847141;2847708,2847141;2847710	2847141	2.8477e+48	chr8	22395381	22403176	chr8	22185354	22186133	Ckap2	NM_001004140	stable	TRUE	TRUE	TRUE	2847697	chr8	22395381	22396011	0.036326	0.0338772	0.0378343	0.0305926	0.0419365	0.0416809	0.229133	0.224111	0.285477	0.268535	0.265598	0.276136	9.97387	9.23885	6.69398	5.3354	5.6786	5.41474	51.0101	51.7185	46.0901	47.9669	29.6978	30.6108	14
2847141;2847715,2847141;2847719	2847141	28477152847719	chr8	22403327	22404476	chr8	22185354	22186133	Ckap2	NM_001004140	stable	FALSE	FALSE	TRUE	2847719	chr8	22404181	22404476	0.0307374	0.0234534	0.0275159	0.0305926	0.0232981	0.0208404	0.0698577	0.0651484	0.0687896	0.0713828	0.0838731	0.0781516	7.92291	5.01334	4.03946	5.20909	2.04646	1.45546	14.7975	13.5251	8.40869	10.5186	8.62818	7.26529	5
2847141;2847740,2847141;2847741,2847141;2847744,2847141;2847746,2847141;2847749	2847141	2.84774e+34	chr8	22410919	22420778	chr8	22185354	22186133	Ckap2	NM_001004140	stable	TRUE	TRUE	TRUE	2847741	chr8	22411273	22412244	0.0419146	0.0260594	0.0412738	0.0339918	0.0372769	0.0260505	0.198396	0.16678	0.230445	0.200552	0.200363	0.197984	12.6963	6.42463	8.10276	6.68877	4.64556	2.47849	42.5499	31.9768	34.5517	30.6848	18.7465	17.2059	10
2847141;2847761,2847141;2847763,2847141;2847764,2847141;2847768	2847141	2.84776e+27	chr8	22424611	22428584	chr8	22185354	22186133	Ckap2	NM_001004140	stable	TRUE	TRUE	TRUE	2847761	chr8	22424611	22425374	0.0251488	0.0312712	0.0447133	0.0305926	0.0279577	0.0156303	0.131332	0.143327	0.168535	0.129169	0.149108	0.0989921	5.86312	8.36502	9.4367	5.90036	3.14329	0.644589	23.6715	29.1057	25.0887	16.8782	11.2247	3.45603	8
2847141;2847780,2847141;2847781	2847141	28477802847781	chr8	22432873	22434960	chr8	22185354	22186133	Ckap2	NM_001004140	stable	TRUE	TRUE	TRUE	2847781	chr8	22434229	22434960	0.0335317	0.0286653	0.0412738	0.0305926	0.0512558	0.0416809	0.0614748	0.0521187	0.0653502	0.0509877	0.0838731	0.0625213	9.50107	7.72705	8.21731	5.61492	8.584	6.01444	16.9234	13.4814	11.4716	8.55097	12.6442	7.62888	2
2847141;2848060	2847141	2848060	chr8	22546924	22547382	chr8	22185354	22186133	Ckap2	NM_001004140	stable	FALSE	FALSE	TRUE	2848060	chr8	22546924	22547382	0.0195602	0.00781781	0.0103184	0.0169959	0.0139788	0.0156303	0.0195602	0.00781781	0.0103184	0.0169959	0.0139788	0.0156303	5.19721	0.0756506	0.265005	2.72657	0.679586	0.902669	5.19721	0.0756506	0.265005	2.72657	0.679586	0.902669	1
2847141;2848097	2847141	2848097	chr8	22564292	22565041	chr8	22185354	22186133	Ckap2	NM_001004140	stable	FALSE	FALSE	TRUE	2848097	chr8	22564292	22565041	0.0195602	0.00781781	0.0103184	0.00679836	0.0232981	0.0156303	0.0195602	0.00781781	0.0103184	0.00679836	0.0232981	0.0156303	5.35926	0.244472	0.292204	0	3.08265	0.939465	5.35926	0.244472	0.292204	0	3.08265	0.939465	1
2847141;2848203	2847141	2848203	chr8	22615521	22616952	chr8	22185354	22186133	Ckap2	NM_001004140	stable	FALSE	FALSE	TRUE	2848203	chr8	22615521	22616952	0.0223545	0.0182416	0.0275159	0.037391	0.0232981	0.0156303	0.0223545	0.0182416	0.0275159	0.037391	0.0232981	0.0156303	7.31584	5.38113	6.39894	11.3972	3.22747	1.04732	7.31584	5.38113	6.39894	11.3972	3.22747	1.04732	1
4213506;4213439	4213506	4213439	chr12	80730992	80732037	chr12	80760217	80760940	Ccdc177	NM_001008423	overrepressed	FALSE	TRUE	TRUE	4213439	chr12	80730992	80732037	0.131332	0.122479	0.13414	0.135967	0.139788	0.0989921	0.131332	0.122479	0.13414	0.135967	0.139788	0.0989921	7.06872	6.82523	4.83733	5.39139	3.91279	2.1228	7.06872	6.82523	4.83733	5.39139	3.91279	2.1228	1
4213506;4213447	4213506	4213447	chr12	80735447	80735861	chr12	80760217	80760940	Ccdc177	NM_001008423	overrepressed	FALSE	FALSE	TRUE	4213447	chr12	80735447	80735861	0.120155	0.122479	0.147898	0.169959	0.177065	0.151093	0.120155	0.122479	0.147898	0.169959	0.177065	0.151093	5.02526	5.85079	4.80324	6.48989	4.59614	3.68837	5.02526	5.85079	4.80324	6.48989	4.59614	3.68837	1
4213506;4213752	4213506	4213752	chr12	80869592	80870706	chr12	80760217	80760940	Ccdc177	NM_001008423	overrepressed	FALSE	FALSE	TRUE	4213752	chr12	80869592	80870706	0.0558862	0.0390891	0.0825476	0.0577861	0.0838731	0.0625213	0.0558862	0.0390891	0.0825476	0.0577861	0.0838731	0.0625213	6.59618	4.29501	8.61163	5.1506	5.6332	3.58761	6.59618	4.29501	8.61163	5.1506	5.6332	3.58761	1
4213506;4213763,4213506;4213764	4213506	42137634213764	chr12	80878136	80880592	chr12	80760217	80760940	Ccdc177	NM_001008423	overrepressed	FALSE	FALSE	TRUE	4213763	chr12	80878136	80880232	0.0447089	0.0469069	0.0791081	0.0611853	0.060575	0.0677314	0.0782406	0.0886019	0.116942	0.115572	0.12115	0.119833	5.30142	6.53114	8.08839	6.49716	3.58254	4.41582	8.54092	11.9407	10.3241	11.4445	7.38623	7.16572	2
4213506;4213769	4213506	4213769	chr12	80881522	80882055	chr12	80760217	80760940	Ccdc177	NM_001008423	overrepressed	TRUE	FALSE	TRUE	4213769	chr12	80881522	80882055	0.0447089	0.0443009	0.0859871	0.074782	0.0931923	0.093782	0.0447089	0.0443009	0.0859871	0.074782	0.0931923	0.093782	5.26036	6.06382	9.90291	8.48715	7.47492	7.29679	5.26036	6.06382	9.90291	8.48715	7.47492	7.29679	1
4213506;4213774	4213506	4213774	chr12	80882980	80883729	chr12	80760217	80760940	Ccdc177	NM_001008423	overrepressed	TRUE	TRUE	TRUE	4213774	chr12	80882980	80883729	0.0475032	0.0312712	0.0447133	0.0509877	0.0652346	0.0521011	0.0475032	0.0312712	0.0447133	0.0509877	0.0652346	0.0521011	6.26729	3.18789	3.50554	5.00856	4.38532	2.8927	6.26729	3.18789	3.50554	5.00856	4.38532	2.8927	1
4213506;4213789	4213506	4213789	chr12	80889424	80889784	chr12	80760217	80760940	Ccdc177	NM_001008423	overrepressed	FALSE	TRUE	TRUE	4213789	chr12	80889424	80889784	0.0475032	0.0469069	0.0481528	0.0475885	0.0419365	0.0677314	0.0475032	0.0469069	0.0481528	0.0475885	0.0419365	0.0677314	6.30358	6.91479	4.15645	4.6857	2.09421	4.73942	6.30358	6.91479	4.15645	4.6857	2.09421	4.73942	1
4213506;4213794,4213506;4213798,4213506;4213799,4213506;4213802,4213506;4213805,4213506;4213807,4213506;4213808	4213506	4.21379e+48	chr12	80890273	80897295	chr12	80760217	80760940	Ccdc177	NM_001008423	overrepressed	FALSE	TRUE	TRUE	4213794	chr12	80890273	80890549	0.0698577	0.0625425	0.0825476	0.0951771	0.0931923	0.0781516	0.567244	0.539429	0.701654	0.683235	0.740879	0.640843	11.8514	10.3094	9.90343	13.4371	7.89432	5.84335	80.8187	83.8157	74.4841	79.4541	53.5872	42.3619	15
4213506;4213814,4213506;4213818	4213506	42138144213818	chr12	80897904	80901907	chr12	80760217	80760940	Ccdc177	NM_001008423	overrepressed	FALSE	FALSE	TRUE	4213818	chr12	80901482	80901907	0.0530918	0.0390891	0.0584712	0.0441894	0.0652346	0.0625213	0.145304	0.132903	0.171974	0.169959	0.191044	0.213614	8.35161	5.08595	6.35756	4.21481	4.70633	4.47775	17.0502	15.3324	14.8446	13.9993	11.2921	12.3037	5
4213506;4213825,4213506;4213826,4213506;4213827,4213506;4213830	4213506	4.21383e+27	chr12	80902303	80904538	chr12	80760217	80760940	Ccdc177	NM_001008423	overrepressed	FALSE	FALSE	TRUE	4213827	chr12	80903455	80903948	0.0586805	0.0547247	0.0653502	0.0781812	0.0792135	0.0573112	0.24031	0.252776	0.288917	0.319523	0.326173	0.302186	9.89752	9.88504	7.67252	11.0722	6.44235	3.91276	36.4653	44.0932	31.8546	41.0293	24.6869	22.071	6
4213506;4213845,4213506;4213847,4213506;4213849	4213506	4.21385e+20	chr12	80908645	80910718	chr12	80760217	80760940	Ccdc177	NM_001008423	overrepressed	FALSE	FALSE	TRUE	4213847	chr12	80909839	80910244	0.0502975	0.0469069	0.0756686	0.0645844	0.0745538	0.0677314	0.150893	0.140721	0.213248	0.214148	0.205023	0.208404	8.064	7.72995	9.7598	8.70078	6.08798	5.32186	21.0742	20.1255	23.297	26.3926	14.6958	14.1329	5
4213506;4213854	4213506	4213854	chr12	80910868	80911324	chr12	80760217	80760940	Ccdc177	NM_001008423	overrepressed	FALSE	FALSE	TRUE	4213854	chr12	80910868	80911324	0.0447089	0.0364831	0.0550317	0.0577861	0.0372769	0.046891	0.0447089	0.0364831	0.0550317	0.0577861	0.0372769	0.046891	6.86575	5.3532	6.11762	7.39791	1.78171	2.83324	6.86575	5.3532	6.11762	7.39791	1.78171	2.83324	1
4213506;4213878	4213506	4213878	chr12	80917686	80918300	chr12	80760217	80760940	Ccdc177	NM_001008423	overrepressed	FALSE	TRUE	TRUE	4213878	chr12	80917686	80918300	0.0419146	0.0260594	0.0584712	0.0543869	0.0232981	0.0364708	0.0419146	0.0260594	0.0584712	0.0543869	0.0232981	0.0364708	5.76503	2.88544	6.94423	7.01001	0.545256	1.78067	5.76503	2.88544	6.94423	7.01001	0.545256	1.78067	1
4213506;4213886	4213506	4213886	chr12	80921720	80923226	chr12	80760217	80760940	Ccdc177	NM_001008423	overrepressed	TRUE	TRUE	TRUE	4213886	chr12	80921720	80923226	0.0447089	0.0312712	0.0378343	0.0407902	0.0465962	0.0208404	0.0447089	0.0312712	0.0378343	0.0407902	0.0465962	0.0208404	7.14748	4.24556	3.4089	4.48846	3.14065	0.265328	7.14748	4.24556	3.4089	4.48846	3.14065	0.265328	1
4213506;4213922,4213506;4213925,4213506;4213926	4213506	4.21392e+20	chr12	80937186	80940136	chr12	80760217	80760940	Ccdc177	NM_001008423	overrepressed	FALSE	FALSE	TRUE	4213925	chr12	80938857	80939501	0.0391203	0.0338772	0.0550317	0.0475885	0.0652346	0.0573112	0.148098	0.127691	0.202929	0.16656	0.209683	0.171934	6.06509	5.25216	7.05941	6.3542	5.98534	4.70295	19.182	15.7285	22.2058	16.7337	16.1038	9.11472	5
4213506;4213931,4213506;4213932	4213506	42139314213932	chr12	80941997	80943690	chr12	80760217	80760940	Ccdc177	NM_001008423	overrepressed	FALSE	FALSE	TRUE	4213932	chr12	80943262	80943690	0.0391203	0.0390891	0.0412738	0.0407902	0.0512558	0.0573112	0.0754463	0.0781781	0.0825476	0.0781812	0.102512	0.125043	6.27813	6.86014	4.50759	4.66262	3.81511	4.79477	11.7705	14.0015	8.93763	8.63825	7.92551	11.0517	2
1387983;1387236	1387983	1387236	chr4	32617998	32618428	chr4	32950411	32950964	Ankrd6	NM_001012451	stable	FALSE	FALSE	TRUE	1387236	chr4	32617998	32618428	0.0251488	0.0182416	0.0171974	0.0203951	0.0326173	0.0208404	0.0251488	0.0182416	0.0171974	0.0203951	0.0326173	0.0208404	6.36865	4.17257	1.87209	3.3096	4.43384	1.56975	6.36865	4.17257	1.87209	3.3096	4.43384	1.56975	1
1387983;1387367	1387983	1387367	chr4	32674828	32675339	chr4	32950411	32950964	Ankrd6	NM_001012451	stable	FALSE	FALSE	TRUE	1387367	chr4	32674828	32675339	0.0251488	0.0130297	0.0206369	0.0237943	0.0139788	0.0208404	0.0251488	0.0130297	0.0206369	0.0237943	0.0139788	0.0208404	5.70881	1.72456	2.44322	3.83149	0.316015	1.3431	5.70881	1.72456	2.44322	3.83149	0.316015	1.3431	1
1387983;1387470	1387983	1387470	chr4	32725907	32726812	chr4	32950411	32950964	Ankrd6	NM_001012451	stable	FALSE	FALSE	TRUE	1387470	chr4	32725907	32726812	0.0307374	0.0156356	0.0240764	0.0237943	0.0326173	0.0156303	0.0307374	0.0156356	0.0240764	0.0237943	0.0326173	0.0156303	7.05336	2.18169	2.8173	3.2184	3.45433	0.349956	7.05336	2.18169	2.8173	3.2184	3.45433	0.349956	1
1387983;1387484	1387983	1387484	chr4	32735298	32736302	chr4	32950411	32950964	Ankrd6	NM_001012451	stable	FALSE	FALSE	TRUE	1387484	chr4	32735298	32736302	0.0307374	0.0312712	0.0240764	0.0271935	0.0232981	0.0416809	0.0307374	0.0312712	0.0240764	0.0271935	0.0232981	0.0416809	6.82789	7.74773	2.70808	3.97767	1.68811	4.69367	6.82789	7.74773	2.70808	3.97767	1.68811	4.69367	1
1387983;1387491,1387983;1387492,1387983;1387493,1387983;1387494,1387983;1387496,1387983;1387497,1387983;1387498,1387983;1387502,1387983;1387503,1387983;1387505	1387983	1.38749e+69	chr4	32737960	32745625	chr4	32950411	32950964	Ankrd6	NM_001012451	stable	FALSE	FALSE	TRUE	1387494	chr4	32740453	32741053	0.0419146	0.0312712	0.0206369	0.0441894	0.0419365	0.0521011	0.352083	0.307501	0.33363	0.390906	0.405387	0.448069	10.6995	7.76283	1.88299	8.18261	5.03706	6.59285	74.6252	66.8506	42.6873	62.8292	43.1631	46.8752	15
1387983;1387511,1387983;1387513,1387983;1387516,1387983;1387520,1387983;1387522,1387983;1387523,1387983;1387524,1387983;1387525,1387983;1387528	1387983	1.38751e+62	chr4	32747277	32753546	chr4	32950411	32950964	Ankrd6	NM_001012451	stable	FALSE	FALSE	TRUE	1387513	chr4	32748183	32748678	0.0475032	0.0443009	0.0378343	0.0407902	0.0512558	0.046891	0.310168	0.312712	0.316432	0.367112	0.424025	0.354287	12.7967	12.5686	5.86331	7.40416	6.69528	5.44894	62.2097	72.5345	40.7255	59.3486	46.969	32.783	18
1387983;1387535,1387983;1387536,1387983;1387538,1387983;1387539,1387983;1387541,1387983;1387542	1387983	1.38754e+41	chr4	32755585	32759665	chr4	32950411	32950964	Ankrd6	NM_001012451	stable	FALSE	FALSE	TRUE	1387542	chr4	32759300	32759665	0.0530918	0.0286653	0.0447133	0.0543869	0.0559154	0.0625213	0.206779	0.187627	0.19605	0.224346	0.251619	0.213614	14.1616	6.28057	7.31569	10.8458	7.32221	8.1265	45.1419	43.5192	26.9296	37.7416	28.5584	20.5516	8
1387983;1387548,1387983;1387549,1387983;1387550,1387983;1387551,1387983;1387552	1387983	1.38755e+34	chr4	32760784	32763835	chr4	32950411	32950964	Ankrd6	NM_001012451	stable	FALSE	FALSE	TRUE	1387551	chr4	32763137	32763678	0.0558862	0.0443009	0.0447133	0.0577861	0.0559154	0.046891	0.206779	0.200657	0.254522	0.241342	0.251619	0.244875	14.8562	11.906	7.0609	11.635	7.21625	5.16093	49.2946	52.4328	44.0638	45.1509	31.2999	28.5115	5
1387983;1387558,1387983;1387559,1387983;1387561,1387983;1387562,1387983;1387563,1387983;1387564,1387983;1387565,1387983;1387566,1387983;1387569,1387983;1387570,1387983;1387573,1387983;1387574,1387983;1387576,1387983;1387578,1387983;1387579,1387983;1387580,1387983;1387581,1387983;1387585,1387983;1387586,1387983;1387587,1387983;1387588	1387983	1.38756e+146	chr4	32764718	32778017	chr4	32950411	32950964	Ankrd6	NM_001012451	stable	FALSE	TRUE	TRUE	1387573	chr4	32770832	32771188	0.0698577	0.0521187	0.0515922	0.0543869	0.0745538	0.0625213	0.941682	0.880807	0.987131	0.978964	1.03909	0.94824	19.87	14.8297	8.66432	9.85667	10.5386	7.79143	221.507	223.506	156.066	170.577	123.052	99.2208	31
1387983;1387595,1387983;1387596	1387983	13875951387596	chr4	32779779	32780534	chr4	32950411	32950964	Ankrd6	NM_001012451	stable	FALSE	FALSE	TRUE	1387595	chr4	32779779	32780354	0.0502975	0.0390891	0.0481528	0.0441894	0.0559154	0.0677314	0.0810349	0.0755722	0.0859871	0.074782	0.107171	0.104202	12.312	9.39894	7.48729	7.31235	6.7554	8.45096	17.8355	17.6809	12.5616	10.9052	12.675	11.5901	2
1387983;1387617,1387983;1387618,1387983;1387619	1387983	1.38762e+20	chr4	32787639	32789515	chr4	32950411	32950964	Ankrd6	NM_001012451	stable	FALSE	FALSE	TRUE	1387619	chr4	32788594	32789515	0.036326	0.0260594	0.0481528	0.0475885	0.0372769	0.0208404	0.100595	0.0703603	0.116942	0.101975	0.0931923	0.109412	6.99604	4.65201	7.16445	7.83177	3.40494	0.857592	18.6083	11.495	15.4629	14.0735	7.44137	9.51026	3
1387983;1387645	1387983	1387645	chr4	32798747	32799271	chr4	32950411	32950964	Ankrd6	NM_001012451	stable	FALSE	FALSE	TRUE	1387645	chr4	32798747	32799271	0.0391203	0.0364831	0.0447133	0.0441894	0.0559154	0.0521011	0.0391203	0.0364831	0.0447133	0.0441894	0.0559154	0.0521011	7.66444	7.71222	5.97793	6.63931	6.20708	5.24518	7.66444	7.71222	5.97793	6.63931	6.20708	5.24518	1
1387983;1387650,1387983;1387652,1387983;1387653	1387983	1.38765e+20	chr4	32799518	32801299	chr4	32950411	32950964	Ankrd6	NM_001012451	stable	TRUE	TRUE	TRUE	1387652	chr4	32800012	32800343	0.0475032	0.041695	0.0619107	0.0441894	0.0652346	0.0573112	0.136921	0.122479	0.161656	0.142766	0.167746	0.156303	9.94227	9.41603	9.8624	6.59652	7.73249	5.91896	24.444	23.1964	20.8536	18.6615	16.5308	13.186	4
1387983;1387673	1387983	1387673	chr4	32808181	32808653	chr4	32950411	32950964	Ankrd6	NM_001012451	stable	FALSE	FALSE	TRUE	1387673	chr4	32808181	32808653	0.0335317	0.0312712	0.0343948	0.0577861	0.0326173	0.0416809	0.0335317	0.0312712	0.0343948	0.0577861	0.0326173	0.0416809	5.63526	5.44678	3.66378	8.84413	2.2945	3.46555	5.63526	5.44678	3.66378	8.84413	2.2945	3.46555	1
1387983;1387679	1387983	1387679	chr4	32810582	32810834	chr4	32950411	32950964	Ankrd6	NM_001012451	stable	FALSE	FALSE	TRUE	1387679	chr4	32810582	32810834	0.0419146	0.0234534	0.0412738	0.0407902	0.0465962	0.046891	0.0419146	0.0234534	0.0412738	0.0407902	0.0465962	0.046891	8.00289	3.37312	4.94734	5.14681	4.4152	4.17326	8.00289	3.37312	4.94734	5.14681	4.4152	4.17326	1
1387983;1387692	1387983	1387692	chr4	32813206	32814078	chr4	32950411	32950964	Ankrd6	NM_001012451	stable	FALSE	FALSE	TRUE	1387692	chr4	32813206	32814078	0.0502975	0.0286653	0.0447133	0.0305926	0.0512558	0.0364708	0.0502975	0.0286653	0.0447133	0.0305926	0.0512558	0.0364708	10.1829	4.75706	5.53929	3.28613	5.0467	2.65443	10.1829	4.75706	5.53929	3.28613	5.0467	2.65443	1
1387983;1387705	1387983	1387705	chr4	32821231	32821844	chr4	32950411	32950964	Ankrd6	NM_001012451	stable	FALSE	FALSE	TRUE	1387705	chr4	32821231	32821844	0.0391203	0.0260594	0.0343948	0.0441894	0.0465962	0.0312607	0.0391203	0.0260594	0.0343948	0.0441894	0.0465962	0.0312607	6.43184	3.70755	3.34442	5.78643	4.15211	1.88029	6.43184	3.70755	3.34442	5.78643	4.15211	1.88029	1
1387983;1387712	1387983	1387712	chr4	32827736	32828757	chr4	32950411	32950964	Ankrd6	NM_001012451	stable	FALSE	FALSE	TRUE	1387712	chr4	32827736	32828757	0.0391203	0.0338772	0.0481528	0.0339918	0.0559154	0.0521011	0.0391203	0.0338772	0.0481528	0.0339918	0.0559154	0.0521011	6.13102	5.71327	5.65454	3.27795	5.29906	4.37182	6.13102	5.71327	5.65454	3.27795	5.29906	4.37182	1
1387983;1387759	1387983	1387759	chr4	32846255	32848268	chr4	32950411	32950964	Ankrd6	NM_001012451	stable	FALSE	FALSE	TRUE	1387759	chr4	32846255	32848268	0.0419146	0.0390891	0.0481528	0.0271935	0.0652346	0.0833617	0.0419146	0.0390891	0.0481528	0.0271935	0.0652346	0.0833617	5.96734	5.93215	4.85196	1.97432	5.63336	8.02241	5.96734	5.93215	4.85196	1.97432	5.63336	8.02241	1
1387983;1387981	1387983	1387981	chr4	32948407	32950397	chr4	32950411	32950964	Ankrd6	NM_001012451	stable	TRUE	TRUE	TRUE	1387981	chr4	32948407	32950397	1.766	1.69646	2.00866	2.25706	5.14422	5.07986	1.766	1.69646	2.00866	2.25706	5.14422	5.07986	18.6724	20.5751	17.7024	21.0129	31.5896	27.0876	18.6724	20.5751	17.7024	21.0129	31.5896	27.0876	1
1387983;1388392	1387983	1388392	chr4	33116186	33116813	chr4	32950411	32950964	Ankrd6	NM_001012451	stable	FALSE	FALSE	TRUE	1388392	chr4	33116186	33116813	0.0419146	0.0312712	0.0481528	0.0475885	0.0465962	0.0521011	0.0419146	0.0312712	0.0481528	0.0475885	0.0465962	0.0521011	9.16749	6.47206	7.31554	7.99396	4.80191	5.59186	9.16749	6.47206	7.31554	7.99396	4.80191	5.59186	1
1387983;1388400	1387983	1388400	chr4	33118280	33118809	chr4	32950411	32950964	Ankrd6	NM_001012451	stable	FALSE	TRUE	TRUE	1388400	chr4	33118280	33118809	0.0307374	0.0260594	0.0275159	0.0237943	0.0372769	0.0364708	0.0307374	0.0260594	0.0275159	0.0237943	0.0372769	0.0364708	5.60203	4.80403	2.81422	2.46849	3.50507	3.10572	5.60203	4.80403	2.81422	2.46849	3.50507	3.10572	1
1387983;1388407	1387983	1388407	chr4	33120713	33122411	chr4	32950411	32950964	Ankrd6	NM_001012451	stable	FALSE	FALSE	TRUE	1388407	chr4	33120713	33122411	0.0335317	0.0312712	0.0378343	0.0237943	0.0232981	0.0312607	0.0335317	0.0312712	0.0378343	0.0237943	0.0232981	0.0312607	6.58018	6.62988	5.09043	2.3229	1.39669	2.35296	6.58018	6.62988	5.09043	2.3229	1.39669	2.35296	1
2153561;2153895,2153561;2153896,2153561;2153897,2153561;2153900,2153561;2153902,2153561;2153905,2153561;2153906,2153561;2153909	2153561	2.1539e+55	chr6	39342869	39349414	chr6	39206476	39208187	Kdm7a	NM_001033430	stable	TRUE	TRUE	TRUE	2153895	chr6	39342869	39343163	0.036326	0.0338772	0.0515922	0.0509877	0.0465962	0.0260505	0.24031	0.281441	0.326751	0.397704	0.298215	0.281346	6.75046	6.61423	5.95094	6.78776	5.6386	1.77172	40.7817	57.6309	33.9535	52.7915	32.4599	25.9703	15
2153561;2153917	2153561	2153917	chr6	39352323	39353426	chr6	39206476	39208187	Kdm7a	NM_001033430	stable	FALSE	FALSE	TRUE	2153917	chr6	39352323	39353426	0.0335317	0.0286653	0.0481528	0.0441894	0.0465962	0.0416809	0.0335317	0.0286653	0.0481528	0.0441894	0.0465962	0.0416809	5.83244	5.2035	5.66578	5.2142	5.6888	4.23868	5.83244	5.2035	5.66578	5.2142	5.6888	4.23868	1
2537634;2537951,2537634;2537953	2537634	25379512537953	chr7	41632900	41633727	chr7	41499422	41500035	AW146154	NM_001033530	stable	TRUE	TRUE	FALSE	2537951	chr7	41632900	41633230	0.0419146	0.0208475	0.0275159	0.0339918	0.0279577	0.0312607	0.0670634	0.0469069	0.0653502	0.0611853	0.0559154	0.0625213	9.65632	3.47299	3.52988	5.81655	2.38859	2.85865	14.0071	8.61608	9.17841	9.6135	5.01838	5.72462	3
3871357;3870813,3871357;3870816,3871357;3870820,3871357;3870824	3871357	3.87081e+27	chr11	61104930	61109904	chr11	61342802	61344489	Slc47a2	NM_001033542	underinduced	FALSE	TRUE	TRUE	3870820	chr11	61106977	61108338	0.0307374	0.0260594	0.0378343	0.0441894	0.0419365	0.0260505	0.203984	0.174598	0.371464	0.312725	0.302875	0.255295	6.0457	5.17587	4.19607	6.5633	4.3606	1.77338	32.6677	28.2828	45.1429	38.4275	27.7008	20.906	12
3871357;3870975,3871357;3870977	3871357	38709753870977	chr11	61183227	61184576	chr11	61342802	61344489	Slc47a2	NM_001033542	underinduced	FALSE	FALSE	TRUE	3870975	chr11	61183227	61184061	0.0335317	0.0312712	0.0412738	0.0475885	0.060575	0.0521011	0.0642691	0.0677544	0.0859871	0.0781812	0.0978519	0.093782	5.25124	4.67604	3.3332	5.19058	5.15317	4.89724	9.72737	11.2919	7.19248	7.44513	7.70012	8.15689	3
3871357;3870986	3871357	3870986	chr11	61187130	61188193	chr11	61342802	61344489	Slc47a2	NM_001033542	underinduced	FALSE	FALSE	TRUE	3870986	chr11	61187130	61188193	0.0419146	0.0286653	0.0619107	0.0543869	0.0372769	0.046891	0.0419146	0.0286653	0.0619107	0.0543869	0.0372769	0.046891	7.47733	4.27744	6.61435	5.92855	2.50102	4.01444	7.47733	4.27744	6.61435	5.92855	2.50102	4.01444	1
3871357;3870993,3871357;3870994,3871357;3870997,3871357;3870999,3871357;3871000,3871357;3871003,3871357;3871004,3871357;3871008,3871357;3871009,3871357;3871013,3871357;3871014	3871357	3.87099e+76	chr11	61188486	61194862	chr11	61342802	61344489	Slc47a2	NM_001033542	underinduced	FALSE	TRUE	TRUE	3871013	chr11	61194139	61194533	0.0530918	0.0573306	0.0756686	0.0917779	0.107171	0.0677314	0.472238	0.479492	0.73261	0.62205	0.708261	0.531431	10.4368	12.5801	8.18887	12.5325	12.457	6.98764	75.0291	83.6094	71.7122	63.2541	62.6943	40.8149	22
3871357;3871020	3871357	3871020	chr11	61195799	61196934	chr11	61342802	61344489	Slc47a2	NM_001033542	underinduced	FALSE	FALSE	TRUE	3871020	chr11	61195799	61196934	0.0530918	0.0521187	0.092866	0.0781812	0.0792135	0.104202	0.0530918	0.0521187	0.092866	0.0781812	0.0792135	0.104202	9.96149	10.6149	11.4178	10.395	7.8125	12.7226	9.96149	10.6149	11.4178	10.395	7.8125	12.7226	1
3871357;3871025,3871357;3871028,3871357;3871029,3871357;3871033,3871357;3871035	3871357	3.87103e+34	chr11	61198362	61202855	chr11	61342802	61344489	Slc47a2	NM_001033542	underinduced	FALSE	FALSE	TRUE	3871035	chr11	61202436	61202855	0.0502975	0.0364831	0.0584712	0.0679836	0.0512558	0.0625213	0.290608	0.273623	0.474649	0.424898	0.414706	0.401178	8.82874	5.94063	5.46662	7.67028	3.73593	5.9356	39.9325	39.539	42.2965	40.6951	30.4843	32.2907	11
3871357;3871041,3871357;3871042,3871357;3871043,3871357;3871044,3871357;3871047,3871357;3871051	3871357	3.87104e+41	chr11	61206829	61214219	chr11	61342802	61344489	Slc47a2	NM_001033542	underinduced	FALSE	FALSE	TRUE	3871041	chr11	61206829	61207279	0.0502975	0.0469069	0.0687896	0.0611853	0.0465962	0.0521011	0.332523	0.310106	0.570954	0.492881	0.456642	0.395968	8.70346	8.66093	6.83032	6.71338	3.34667	4.34022	47.2096	46.2551	53.4902	49.6645	33.8727	30.4709	11
3871357;3871061,3871357;3871065,3871357;3871067	3871357	3.87106e+20	chr11	61216399	61217975	chr11	61342802	61344489	Slc47a2	NM_001033542	underinduced	TRUE	TRUE	TRUE	3871061	chr11	61216399	61216901	0.0502975	0.0443009	0.0756686	0.0645844	0.0792135	0.0625213	0.150893	0.143327	0.223566	0.220947	0.205023	0.213614	8.16404	7.1097	7.49407	6.82123	7.26323	5.48668	20.8582	21.0091	18.0643	21.1534	15.543	17.6068	7
3871357;3871073,3871357;3871077,3871357;3871079	3871357	3.87107e+20	chr11	61220884	61224951	chr11	61342802	61344489	Slc47a2	NM_001033542	underinduced	FALSE	FALSE	TRUE	3871077	chr11	61223516	61224048	0.0419146	0.0495128	0.0756686	0.0713828	0.060575	0.0625213	0.159276	0.171992	0.282038	0.244741	0.223662	0.260505	5.89324	8.41332	6.58096	7.53909	4.29567	5.13182	18.3699	23.6727	21.7183	20.7322	14.7919	20.3178	7
3871357;3871107,3871357;3871111,3871357;3871113	3871357	3.87111e+20	chr11	61233113	61237838	chr11	61342802	61344489	Slc47a2	NM_001033542	underinduced	FALSE	FALSE	TRUE	3871107	chr11	61233113	61233506	0.0502975	0.0495128	0.0791081	0.0713828	0.0559154	0.046891	0.22075	0.234534	0.368025	0.329721	0.36345	0.296976	7.17758	7.81374	7.0304	6.5467	3.61708	3.06071	23.7404	28.7336	25.2472	24.7496	23.3946	18.303	7
3871357;3871514	3871357	3871514	chr11	61404469	61404954	chr11	61342802	61344489	Slc47a2	NM_001033542	underinduced	FALSE	FALSE	TRUE	3871514	chr11	61404469	61404954	0.0586805	0.0469069	0.103184	0.101975	0.11649	0.125043	0.0586805	0.0469069	0.103184	0.101975	0.11649	0.125043	5.20095	3.89258	5.93684	6.71623	6.7704	8.62901	5.20095	3.89258	5.93684	6.71623	6.7704	8.62901	1
3871357;3871532,3871357;3871536	3871357	38715323871536	chr11	61411157	61413022	chr11	61342802	61344489	Slc47a2	NM_001033542	underinduced	FALSE	FALSE	TRUE	3871532	chr11	61411157	61411853	0.0642691	0.0547247	0.137579	0.101975	0.0978519	0.0521011	0.14251	0.138115	0.257961	0.231144	0.223662	0.161513	6.60243	5.57294	10.204	6.915	6.00097	2.40351	12.3898	13.021	15.5246	14.329	11.9456	8.22462	5
3871357;3871541	3871357	3871541	chr11	61413436	61414098	chr11	61342802	61344489	Slc47a2	NM_001033542	underinduced	FALSE	FALSE	TRUE	3871541	chr11	61413436	61414098	0.0586805	0.041695	0.123821	0.0917779	0.060575	0.0677314	0.0586805	0.041695	0.123821	0.0917779	0.060575	0.0677314	6.04613	3.68561	9.01605	6.07042	2.6832	3.85213	6.04613	3.68561	9.01605	6.07042	2.6832	3.85213	1
3871357;3871600	3871357	3871600	chr11	61436337	61437191	chr11	61342802	61344489	Slc47a2	NM_001033542	underinduced	FALSE	FALSE	TRUE	3871600	chr11	61436337	61437191	0.0502975	0.0338772	0.0412738	0.0305926	0.0931923	0.0573112	0.0502975	0.0338772	0.0412738	0.0305926	0.0931923	0.0573112	6.25638	3.35676	1.7911	1.16393	6.91372	3.73246	6.25638	3.35676	1.7911	1.16393	6.91372	3.73246	1
3871357;3871772,3871357;3871773	3871357	38717723871773	chr11	61503677	61505243	chr11	61342802	61344489	Slc47a2	NM_001033542	underinduced	TRUE	TRUE	TRUE	3871772	chr11	61503677	61504482	0.036326	0.0234534	0.0515922	0.0475885	0.0372769	0.0416809	0.0642691	0.0573306	0.110063	0.0951771	0.0978519	0.093782	6.04413	2.90669	5.0158	4.81183	2.5622	3.36607	9.38777	8.23443	11.161	9.70999	8.4184	8.26594	2
3871357;3872199	3871357	3872199	chr11	61685152	61685915	chr11	61342802	61344489	Slc47a2	NM_001033542	underinduced	FALSE	FALSE	TRUE	3872199	chr11	61685152	61685915	0.0251488	0.0182416	0.0171974	0.00679836	0.0326173	0.0416809	0.0251488	0.0182416	0.0171974	0.00679836	0.0326173	0.0416809	5.5814	3.11206	0.745174	0	3.74407	5.86089	5.5814	3.11206	0.745174	0	3.74407	5.86089	1
3923197;3922351	3923197	3922351	chr11	81647624	81648468	chr11	81968287	81968585	Asic2	NM_001034013	underinduced	FALSE	FALSE	TRUE	3922351	chr11	81647624	81648468	0.0307374	0.0182416	0.0240764	0.0169959	0.0326173	0.0208404	0.0307374	0.0182416	0.0240764	0.0169959	0.0326173	0.0208404	5.54508	1.75216	1.16624	0.0214759	2.34965	0.169637	5.54508	1.75216	1.16624	0.0214759	2.34965	0.169637	1
411517;408427	411517	408427	chr1	166151207	166152084	chr1	167308515	167309013	Tmco1	NM_001039483	stable	FALSE	TRUE	TRUE	408427	chr1	166151207	166152084	0.0167658	0.00521187	0.00343948	0.0101975	0.00931923	0.00521011	0.0167658	0.00521187	0.00343948	0.0101975	0.00931923	0.00521011	5.66995	0	0	0.679513	0	0	5.66995	0	0	0.679513	0	0	1
411517;411292,411517;411296,411517;411297,411517;411298,411517;411300,411517;411301,411517;411304,411517;411306,411517;411307,411517;411309,411517;411310,411517;411311,411517;411313,411517;411314,411517;411315,411517;411317,411517;411318	411517	4.11292e+101	chr1	167218669	167230520	chr1	167308515	167309013	Tmco1	NM_001039483	stable	TRUE	TRUE	TRUE	411292	chr1	167218669	167219595	0.0866235	0.0781781	0.092866	0.0917779	0.102512	0.0989921	1.12052	1.1414	1.26229	1.29509	1.56563	1.34421	13.5405	11.7179	9.24136	8.94098	6.4285	6.88469	129.004	133.505	96.3212	103.905	80.7372	72.0815	27
411517;411323,411517;411325,411517;411326,411517;411329	411517	4.11323e+23	chr1	167231246	167234592	chr1	167308515	167309013	Tmco1	NM_001039483	stable	FALSE	TRUE	TRUE	411329	chr1	167233798	167234592	0.0670634	0.0755722	0.0825476	0.0917779	0.0931923	0.093782	0.298991	0.297077	0.347388	0.339918	0.36811	0.395968	7.7167	9.38381	6.51546	8.07675	4.75777	5.45122	29.6493	30.0511	23.0117	23.9886	15.4854	19.502	7
411517;411337,411517;411339,411517;411340	411517	4.11337e+17	chr1	167236288	167237447	chr1	167308515	167309013	Tmco1	NM_001039483	stable	FALSE	FALSE	TRUE	411340	chr1	167237081	167237447	0.0642691	0.0364831	0.0550317	0.0509877	0.0559154	0.0677314	0.209573	0.158962	0.19949	0.20735	0.24696	0.229245	6.90002	2.53453	3.16522	2.96978	1.93602	3.10667	20.1246	12.2548	10.764	12.7712	9.30404	9.84094	4
411517;411345,411517;411347,411517;411349	411517	4.11345e+17	chr1	167237800	167243788	chr1	167308515	167309013	Tmco1	NM_001039483	stable	FALSE	FALSE	TRUE	411349	chr1	167243393	167243788	0.0670634	0.0781781	0.0756686	0.0679836	0.102512	0.093782	0.217956	0.224111	0.251082	0.234544	0.312194	0.312607	6.7151	8.66277	4.89534	4.40703	4.8897	4.85241	19.5792	21.0958	15.0891	14.2904	13.1043	15.0003	5
411517;411359	411517	411359	chr1	167247444	167249027	chr1	167308515	167309013	Tmco1	NM_001039483	stable	FALSE	FALSE	TRUE	411359	chr1	167247444	167249027	0.0614748	0.0547247	0.0515922	0.0611853	0.060575	0.0677314	0.0614748	0.0547247	0.0515922	0.0611853	0.060575	0.0677314	5.35105	4.43899	2.32174	3.39797	1.89806	2.65207	5.35105	4.43899	2.32174	3.39797	1.89806	2.65207	1
411517;411422	411517	411422	chr1	167271415	167272056	chr1	167308515	167309013	Tmco1	NM_001039483	stable	TRUE	TRUE	TRUE	411422	chr1	167271415	167272056	0.0950065	0.0964197	0.103184	0.105375	0.12581	0.130253	0.0950065	0.0964197	0.103184	0.105375	0.12581	0.130253	6.09814	6.29056	4.55637	4.89249	3.98408	4.82332	6.09814	6.29056	4.55637	4.89249	3.98408	4.82332	1
411517;411591	411517	411591	chr1	167337004	167337600	chr1	167308515	167309013	Tmco1	NM_001039483	stable	FALSE	TRUE	TRUE	411591	chr1	167337004	167337600	0.100595	0.08339	0.113503	0.0985763	0.12581	0.093782	0.100595	0.08339	0.113503	0.0985763	0.12581	0.093782	5.16851	3.35449	4.01407	3.24888	3.07521	2.13345	5.16851	3.35449	4.01407	3.24888	3.07521	2.13345	1
4506220;4506831	4506220	4506831	chr13	81130675	81131508	chr13	80882359	80883516	Arrdc3	NM_001042591	repressed	FALSE	FALSE	TRUE	4506831	chr13	81130675	81131508	0.0335317	0.0338772	0.0378343	0.037391	0.0232981	0.0364708	0.0335317	0.0338772	0.0378343	0.037391	0.0232981	0.0364708	7.70444	8.25491	6.48591	6.64948	1.50817	3.55653	7.70444	8.25491	6.48591	6.64948	1.50817	3.55653	1
4506220;4506839,4506220;4506840,4506220;4506843,4506220;4506847,4506220;4506850	4506220	4.50684e+34	chr13	81134839	81140933	chr13	80882359	80883516	Arrdc3	NM_001042591	repressed	FALSE	FALSE	TRUE	4506840	chr13	81135211	81135833	0.0419146	0.0286653	0.0309553	0.0305926	0.0419365	0.0364708	0.243105	0.224111	0.251082	0.271935	0.270258	0.307396	10.8527	6.35372	4.67663	4.82185	4.77764	3.60531	45.895	42.4632	33.4369	40.0865	24.0419	26.4085	12
4506220;4506859,4506220;4506862,4506220;4506863,4506220;4506866,4506220;4506868,4506220;4506869,4506220;4506873,4506220;4506876,4506220;4506879,4506220;4506881,4506220;4506883,4506220;4506884,4506220;4506886,4506220;4506888,4506220;4506889,4506220;4506890,4506220;4506891,4506220;4506894,4506220;4506895,4506220;4506896,4506220;4506898,4506220;4506899,4506220;4506900,4506220;4506902,4506220;4506904…	4506220	4.50686e+195	chr13	81142312	81167861	chr13	80882359	80883516	Arrdc3	NM_001042591	repressed	FALSE	TRUE	TRUE	4506894	chr13	81157153	81158010	0.0614748	0.0495128	0.0550317	0.0577861	0.0698942	0.093782	1.15964	1.08928	1.29325	1.41066	1.54233	1.46925	20.2606	15.6432	12.372	13.1255	11.4178	16.1612	283.826	271.579	238.118	285.091	203.949	177.364	53
4506220;4506957	4506220	4506957	chr13	81187472	81188721	chr13	80882359	80883516	Arrdc3	NM_001042591	repressed	FALSE	FALSE	TRUE	4506957	chr13	81187472	81188721	0.0279431	0.0156356	0.0275159	0.0237943	0.0186385	0.0312607	0.0279431	0.0156356	0.0275159	0.0237943	0.0186385	0.0312607	6.62439	2.19293	4.42491	3.55894	0.937666	3.10253	6.62439	2.19293	4.42491	3.55894	0.937666	3.10253	1
4506220;4506962	4506220	4506962	chr13	81191629	81192027	chr13	80882359	80883516	Arrdc3	NM_001042591	repressed	FALSE	FALSE	TRUE	4506962	chr13	81191629	81192027	0.0251488	0.0208475	0.0240764	0.0271935	0.0465962	0.0260505	0.0251488	0.0208475	0.0240764	0.0271935	0.0465962	0.0260505	5.5544	4.17628	3.456	4.62574	6.86134	2.10848	5.5544	4.17628	3.456	4.62574	6.86134	2.10848	1
4506220;4507154	4506220	4507154	chr13	81261463	81262026	chr13	80882359	80883516	Arrdc3	NM_001042591	repressed	FALSE	FALSE	TRUE	4507154	chr13	81261463	81262026	0.0223545	0.0208475	0.0103184	0.0237943	0.0232981	0.0312607	0.0223545	0.0208475	0.0103184	0.0237943	0.0232981	0.0312607	5.20613	4.89373	0	4.26839	2.20781	3.67011	5.20613	4.89373	0	4.26839	2.20781	3.67011	1
4506220;4507162,4506220;4507166,4506220;4507169,4506220;4507170,4506220;4507173	4506220	4.50716e+34	chr13	81263946	81272181	chr13	80882359	80883516	Arrdc3	NM_001042591	repressed	TRUE	TRUE	TRUE	4507162	chr13	81263946	81264681	0.0279431	0.0208475	0.0240764	0.0271935	0.0232981	0.046891	0.206779	0.187627	0.216687	0.176757	0.177065	0.187564	7.58134	4.9185	4.13222	5.47561	2.22113	7.45531	42.0776	38.4577	30.3954	21.4236	10.6725	13.5761	12
4506220;4507180	4506220	4507180	chr13	81273661	81274272	chr13	80882359	80883516	Arrdc3	NM_001042591	repressed	FALSE	FALSE	TRUE	4507180	chr13	81273661	81274272	0.0223545	0.0182416	0.0137579	0.0305926	0.0232981	0.0208404	0.0223545	0.0182416	0.0137579	0.0305926	0.0232981	0.0208404	5.32721	3.84728	0.921204	6.81799	2.27103	1.40896	5.32721	3.84728	0.921204	6.81799	2.27103	1.40896	1
4506220;4507299	4506220	4507299	chr13	81327522	81328119	chr13	80882359	80883516	Arrdc3	NM_001042591	repressed	FALSE	FALSE	TRUE	4507299	chr13	81327522	81328119	0.0223545	0.0182416	0.0171974	0.0101975	0.0186385	0.0312607	0.0223545	0.0182416	0.0171974	0.0101975	0.0186385	0.0312607	5.83246	4.14121	2.24365	0.16468	1.3947	4.14776	5.83246	4.14121	2.24365	0.16468	1.3947	4.14776	1
4506220;4507365,4506220;4507366,4506220;4507367,4506220;4507370	4506220	4.50737e+27	chr13	81356550	81360681	chr13	80882359	80883516	Arrdc3	NM_001042591	repressed	FALSE	FALSE	TRUE	4507366	chr13	81357243	81357821	0.0279431	0.0156356	0.0240764	0.0169959	0.0139788	0.0208404	0.106184	0.101632	0.0963055	0.0985763	0.12115	0.114622	8.93514	3.19758	4.92147	2.51698	0.362854	1.71679	27.7993	27.7873	15.7915	17.4952	15.3176	11.3325	6
4506220;4507399,4506220;4507400,4506220;4507404,4506220;4507406,4506220;4507408,4506220;4507409,4506220;4507412,4506220;4507413,4506220;4507415,4506220;4507417,4506220;4507418,4506220;4507420,4506220;4507423,4506220;4507426	4506220	4.5074e+97	chr13	81367055	81376940	chr13	80882359	80883516	Arrdc3	NM_001042591	repressed	FALSE	TRUE	TRUE	4507404	chr13	81368112	81368569	0.0475032	0.0312712	0.0378343	0.0339918	0.0512558	0.0729415	0.455472	0.41695	0.402419	0.479285	0.573133	0.588742	19.9215	11.466	10.6161	9.40321	10.8724	16.4909	147.204	134.78	86.1605	120.791	99.7641	96.3592	28
4506220;4507431	4506220	4507431	chr13	81377916	81379733	chr13	80882359	80883516	Arrdc3	NM_001042591	repressed	FALSE	FALSE	TRUE	4507431	chr13	81377916	81379733	0.0223545	0.0286653	0.0343948	0.0271935	0.0419365	0.0208404	0.0223545	0.0286653	0.0343948	0.0271935	0.0419365	0.0208404	6.2735	9.9821	9.30837	6.6612	8.18209	1.7884	6.2735	9.9821	9.30837	6.6612	8.18209	1.7884	1
4506220;4507436	4506220	4507436	chr13	81380158	81380506	chr13	80882359	80883516	Arrdc3	NM_001042591	repressed	FALSE	FALSE	TRUE	4507436	chr13	81380158	81380506	0.0279431	0.0182416	0.0206369	0.0203951	0.00465962	0.046891	0.0279431	0.0182416	0.0206369	0.0203951	0.00465962	0.046891	9.19852	4.60419	3.76924	3.92702	0	8.91851	9.19852	4.60419	3.76924	3.92702	0	8.91851	1
4506220;4507451	4506220	4507451	chr13	81385864	81386891	chr13	80882359	80883516	Arrdc3	NM_001042591	repressed	FALSE	FALSE	TRUE	4507451	chr13	81385864	81386891	0.0251488	0.0208475	0.0275159	0.0135967	0.0186385	0.0208404	0.0251488	0.0208475	0.0275159	0.0135967	0.0186385	0.0208404	7.61558	5.99006	6.53567	1.40566	1.58466	1.81367	7.61558	5.99006	6.53567	1.40566	1.58466	1.81367	1
4506220;4507468	4506220	4507468	chr13	81397786	81398381	chr13	80882359	80883516	Arrdc3	NM_001042591	repressed	FALSE	FALSE	TRUE	4507468	chr13	81397786	81398381	0.0195602	0.00521187	0.0103184	0.0203951	0.0419365	0.0208404	0.0195602	0.00521187	0.0103184	0.0203951	0.0419365	0.0208404	5.00969	0	0.176863	4.03797	8.40412	1.85268	5.00969	0	0.176863	4.03797	8.40412	1.85268	1
4506220;4507484	4506220	4507484	chr13	81401783	81402685	chr13	80882359	80883516	Arrdc3	NM_001042591	repressed	FALSE	TRUE	TRUE	4507484	chr13	81401783	81402685	0.0195602	0.0156356	0.0103184	0.0237943	0.0186385	0.0416809	0.0195602	0.0156356	0.0103184	0.0237943	0.0186385	0.0416809	5.03713	3.42698	0.182497	5.45332	1.6357	7.63661	5.03713	3.42698	0.182497	5.45332	1.6357	7.63661	1
4506220;4507543,4506220;4507544,4506220;4507546,4506220;4507550,4506220;4507554,4506220;4507555	4506220	4.50754e+41	chr13	81420309	81425578	chr13	80882359	80883516	Arrdc3	NM_001042591	repressed	FALSE	TRUE	TRUE	4507554	chr13	81423852	81424932	0.0335317	0.0312712	0.0447133	0.0611853	0.0512558	0.046891	0.164864	0.143327	0.192611	0.234544	0.209683	0.203194	12.8493	12.0484	14.5442	22.2135	11.7007	9.43143	47.4411	38.5915	45.1174	64.9018	33.934	27.8489	13
4506220;4507579,4506220;4507581	4506220	45075794507581	chr13	81433634	81436704	chr13	80882359	80883516	Arrdc3	NM_001042591	repressed	FALSE	FALSE	TRUE	4507579	chr13	81433634	81435690	0.0195602	0.0130297	0.0275159	0.0169959	0.0186385	0.0260505	0.0335317	0.0338772	0.0412738	0.0339918	0.0465962	0.046891	5.24646	2.28181	6.98048	2.87134	1.73944	3.38989	7.62308	8.65946	8.41827	5.74959	6.19881	5.36843	3
4506220;4507588	4506220	4507588	chr13	81439578	81440220	chr13	80882359	80883516	Arrdc3	NM_001042591	repressed	FALSE	TRUE	TRUE	4507588	chr13	81439578	81440220	0.0223545	0.0182416	0.0137579	0.0169959	0.0279577	0.0364708	0.0223545	0.0182416	0.0137579	0.0169959	0.0279577	0.0364708	6.76104	4.87058	1.44829	2.89454	4.48259	6.435	6.76104	4.87058	1.44829	2.89454	4.48259	6.435	1
4506220;4508078	4506220	4508078	chr13	81656423	81657973	chr13	80882359	80883516	Arrdc3	NM_001042591	repressed	TRUE	TRUE	TRUE	4508078	chr13	81656423	81657973	0.0195602	0.0156356	0.0171974	0.0135967	0.0232981	0.0364708	0.0195602	0.0156356	0.0171974	0.0135967	0.0232981	0.0364708	6.24828	4.53916	3.62941	1.96937	4.0669	8.04959	6.24828	4.53916	3.62941	1.96937	4.0669	8.04959	1
4506220;4508192	4506220	4508192	chr13	81710658	81711339	chr13	80882359	80883516	Arrdc3	NM_001042591	repressed	TRUE	TRUE	TRUE	4508192	chr13	81710658	81711339	0.0195602	0.0104237	0.0137579	0.0135967	0.0232981	0.0260505	0.0195602	0.0104237	0.0137579	0.0135967	0.0232981	0.0260505	6.74181	1.58205	2.16644	2.2872	4.29248	4.63194	6.74181	1.58205	2.16644	2.2872	4.29248	4.63194	1
5897272;5897678,5897272;5897681,5897272;5897684,5897272;5897686	5897272	5.89768e+27	chr19	29816166	29820913	chr19	29648024	29648509	Ermp1	NM_001081213	repressed	FALSE	TRUE	TRUE	5897684	chr19	29819293	29820421	0.036326	0.0312712	0.0481528	0.037391	0.0465962	0.0521011	0.170453	0.161568	0.19949	0.169959	0.191044	0.224035	6.89381	5.30119	6.69671	4.91483	4.54627	5.21372	24.6097	23.8448	21.7159	16.5552	14.2184	16.6652	9
4659089;4658590	4659089	4658590	chr14	24310033	24311524	chr14	24486749	24487123	Polr3a	NM_001081247	repressed	FALSE	TRUE	TRUE	4658590	chr14	24310033	24311524	0.0419146	0.0286653	0.0378343	0.037391	0.0232981	0.0260505	0.0419146	0.0286653	0.0378343	0.037391	0.0232981	0.0260505	8.41134	4.98754	4.77723	4.5064	1.07276	1.33276	8.41134	4.98754	4.77723	4.5064	1.07276	1.33276	1
2265006;2264701,2265006;2264704,2265006;2264706,2265006;2264707,2265006;2264710,2265006;2264712,2265006;2264714,2265006;2264715,2265006;2264716,2265006;2264717	2265006	2.2647e+69	chr6	82991177	83000900	chr6	83101269	83102386	Ccdc142	NM_001081266	stable	FALSE	TRUE	TRUE	2264710	chr6	82996299	82997628	0.0530918	0.0573306	0.0619107	0.0645844	0.0698942	0.0729415	0.407969	0.411738	0.539999	0.649244	0.512558	0.567902	12.0291	12.5314	7.92915	9.4733	10.0473	9.75649	68.6662	70.3444	53.8823	82.8033	58.2887	61.5613	17
2265006;2264820	2265006	2264820	chr6	83039732	83040961	chr6	83101269	83102386	Ccdc142	NM_001081266	stable	FALSE	FALSE	TRUE	2264820	chr6	83039732	83040961	0.0419146	0.0390891	0.0687896	0.0509877	0.0652346	0.0625213	0.0419146	0.0390891	0.0687896	0.0509877	0.0652346	0.0625213	5.24317	4.5121	5.71791	4.05909	6.15643	5.4679	5.24317	4.5121	5.71791	4.05909	6.15643	5.4679	1
2265006;2265141,2265006;2265144	2265006	22651412265144	chr6	83155780	83156878	chr6	83101269	83102386	Ccdc142	NM_001081266	stable	FALSE	TRUE	TRUE	2265144	chr6	83156325	83156878	0.0502975	0.0338772	0.0687896	0.0645844	0.0465962	0.0573112	0.134127	0.0964197	0.192611	0.129169	0.107171	0.125043	6.1359	3.27033	4.83419	5.05928	3.59431	4.30057	15.2952	8.64139	13.4555	7.86901	7.02223	8.09518	4
2265006;2265150	2265006	2265150	chr6	83158791	83159442	chr6	83101269	83102386	Ccdc142	NM_001081266	stable	FALSE	FALSE	TRUE	2265150	chr6	83158791	83159442	0.0447089	0.0312712	0.0550317	0.0271935	0.0372769	0.0260505	0.0447089	0.0312712	0.0550317	0.0271935	0.0372769	0.0260505	5.4373	2.97258	3.70153	1.1639	2.5007	1.20876	5.4373	2.97258	3.70153	1.1639	2.5007	1.20876	1
2265006;2265398	2265006	2265398	chr6	83271137	83272786	chr6	83101269	83102386	Ccdc142	NM_001081266	stable	FALSE	FALSE	TRUE	2265398	chr6	83271137	83272786	0.0279431	0.0286653	0.0447133	0.0237943	0.0326173	0.0260505	0.0279431	0.0286653	0.0447133	0.0237943	0.0326173	0.0260505	6.52999	6.82937	7.18974	2.84861	4.58537	2.73898	6.52999	6.82937	7.18974	2.84861	4.58537	2.73898	1
2265006;2265431	2265006	2265431	chr6	83288409	83288984	chr6	83101269	83102386	Ccdc142	NM_001081266	stable	FALSE	FALSE	TRUE	2265431	chr6	83288409	83288984	0.0251488	0.0156356	0.0240764	0.0169959	0.0186385	0.0156303	0.0251488	0.0156356	0.0240764	0.0169959	0.0186385	0.0156303	5.88707	2.45595	2.64356	1.50811	1.79608	0.925936	5.88707	2.45595	2.64356	1.50811	1.79608	0.925936	1
3969874;3969634	3969874	3969634	chr11	100749289	100749715	chr11	100850116	100850862	Stat5b	NM_001113563	induced	FALSE	TRUE	TRUE	3969634	chr11	100749289	100749715	0.0475032	0.0286653	0.0619107	0.0611853	0.0652346	0.0625213	0.0475032	0.0286653	0.0619107	0.0611853	0.0652346	0.0625213	6.64762	3.1405	4.3004	5.0109	5.74955	5.74763	6.64762	3.1405	4.3004	5.0109	5.74955	5.74763	1
3969874;3969666	3969874	3969666	chr11	100759466	100760039	chr11	100850116	100850862	Stat5b	NM_001113563	induced	TRUE	TRUE	TRUE	3969666	chr11	100759466	100760039	0.0447089	0.0390891	0.0756686	0.0679836	0.060575	0.0729415	0.0447089	0.0390891	0.0756686	0.0679836	0.060575	0.0729415	5.11848	4.91587	5.71885	5.33682	4.73494	6.90427	5.11848	4.91587	5.71885	5.33682	4.73494	6.90427	1
3969874;3969726	3969874	3969726	chr11	100785008	100785631	chr11	100850116	100850862	Stat5b	NM_001113563	induced	FALSE	FALSE	TRUE	3969726	chr11	100785008	100785631	0.0530918	0.0364831	0.0687896	0.0577861	0.0652346	0.0729415	0.0530918	0.0364831	0.0687896	0.0577861	0.0652346	0.0729415	5.44339	3.12073	3.42364	2.95826	4.05705	5.18748	5.44339	3.12073	3.42364	2.95826	4.05705	5.18748	1
3969874;3969856	3969874	3969856	chr11	100842292	100843278	chr11	100850116	100850862	Stat5b	NM_001113563	induced	FALSE	FALSE	TRUE	3969856	chr11	100842292	100843278	0.24031	0.221505	0.323311	0.271935	0.24696	0.224035	0.24031	0.221505	0.323311	0.271935	0.24696	0.224035	5.77729	5.66381	4.33381	3.0103	3.86848	3.49136	5.77729	5.66381	4.33381	3.0103	3.86848	3.49136	1
3969874;3970068	3969874	3970068	chr11	100915032	100915774	chr11	100850116	100850862	Stat5b	NM_001113563	induced	FALSE	FALSE	TRUE	3970068	chr11	100915032	100915774	0.0558862	0.0390891	0.113503	0.0849795	0.0838731	0.0833617	0.0558862	0.0390891	0.113503	0.0849795	0.0838731	0.0833617	5.26442	3.10431	7.84966	5.04305	5.49241	6.30612	5.26442	3.10431	7.84966	5.04305	5.49241	6.30612	1
3969874;3970108,3969874;3970111,3969874;3970113	3969874	3.97011e+20	chr11	100931039	100934118	chr11	100850116	100850862	Stat5b	NM_001113563	induced	FALSE	FALSE	TRUE	3970108	chr11	100931039	100932197	0.0530918	0.0364831	0.0481528	0.0679836	0.0326173	0.0364708	0.209573	0.158962	0.275159	0.305926	0.219002	0.182354	6.81121	3.87861	2.25511	4.64212	1.35039	1.92374	20.8742	13.6255	14.2334	18.9972	11.1918	9.24164	6
3969874;3970121,3969874;3970124,3969874;3970126	3969874	3.97012e+20	chr11	100936135	100940385	chr11	100850116	100850862	Stat5b	NM_001113563	induced	TRUE	TRUE	TRUE	3970121	chr11	100936135	100937685	0.0475032	0.0443009	0.0791081	0.0713828	0.0419365	0.0312607	0.217956	0.185022	0.337069	0.295729	0.228321	0.260505	5.78359	5.78324	5.46726	5.74399	2.50718	1.51162	22.9219	18.9562	20.4416	18.6623	13.0937	17.7391	6
3969874;3970134	3969874	3970134	chr11	100942027	100942462	chr11	100850116	100850862	Stat5b	NM_001113563	induced	FALSE	FALSE	TRUE	3970134	chr11	100942027	100942462	0.0475032	0.0364831	0.0963055	0.0645844	0.0279577	0.0416809	0.0475032	0.0364831	0.0963055	0.0645844	0.0279577	0.0416809	6.13852	4.41154	8.34949	5.19587	1.13985	2.78754	6.13852	4.41154	8.34949	5.19587	1.13985	2.78754	1
3969874;3970142	3969874	3970142	chr11	100945165	100945612	chr11	100850116	100850862	Stat5b	NM_001113563	induced	FALSE	FALSE	TRUE	3970142	chr11	100945165	100945612	0.0419146	0.0521187	0.0619107	0.074782	0.0745538	0.0521011	0.0419146	0.0521187	0.0619107	0.074782	0.0745538	0.0521011	5.13524	8.36869	4.23512	6.77847	6.66584	4.13946	5.13524	8.36869	4.23512	6.77847	6.66584	4.13946	1
3969874;3970147,3969874;3970148	3969874	39701473970148	chr11	100946735	100947477	chr11	100850116	100850862	Stat5b	NM_001113563	induced	FALSE	FALSE	TRUE	3970147	chr11	100946735	100947200	0.0502975	0.041695	0.0859871	0.074782	0.0745538	0.0573112	0.0866235	0.0859959	0.158216	0.146165	0.11649	0.109412	6.6411	5.35563	7.01035	6.88776	6.74895	4.8668	10.9081	11.6559	12.3578	12.8451	9.50828	9.07144	2
3969874;3970173,3969874;3970175,3969874;3970177,3969874;3970178,3969874;3970179,3969874;3970182,3969874;3970184	3969874	3.97017e+48	chr11	100955733	100959586	chr11	100850116	100850862	Stat5b	NM_001113563	induced	TRUE	TRUE	TRUE	3970173	chr11	100955733	100956351	0.0698577	0.0547247	0.099745	0.101975	0.0838731	0.0677314	0.36326	0.310106	0.550317	0.492881	0.424025	0.380338	12.8371	9.89106	10.197	11.0473	8.51592	6.65332	55.0295	46.9711	47.3948	43.8101	36.5869	32.0261	12
3969874;3970193	3969874	3970193	chr11	100961624	100962655	chr11	100850116	100850862	Stat5b	NM_001113563	induced	TRUE	TRUE	TRUE	3970193	chr11	100961624	100962655	0.0391203	0.0286653	0.0378343	0.0475885	0.0419365	0.0312607	0.0391203	0.0286653	0.0378343	0.0475885	0.0419365	0.0312607	5.43551	3.48679	2.03877	3.79996	3.09963	1.93864	5.43551	3.48679	2.03877	3.79996	3.09963	1.93864	1
3969874;3970200,3969874;3970202,3969874;3970204	3969874	3.9702e+20	chr11	100964455	100966475	chr11	100850116	100850862	Stat5b	NM_001113563	induced	FALSE	FALSE	TRUE	3970204	chr11	100965830	100966475	0.0419146	0.0338772	0.0447133	0.0509877	0.0372769	0.0260505	0.114567	0.104237	0.175414	0.163161	0.144448	0.104202	6.4782	4.55569	2.97261	4.44117	2.60098	1.37542	16.5772	14.2023	13.893	14.2315	12.091	7.3695	5
3969874;3970209,3969874;3970210,3969874;3970212,3969874;3970214,3969874;3970216	3969874	3.97021e+34	chr11	100967285	100970256	chr11	100850116	100850862	Stat5b	NM_001113563	induced	TRUE	TRUE	TRUE	3970210	chr11	100968130	100968836	0.0475032	0.0443009	0.0722291	0.0611853	0.0559154	0.0364708	0.195602	0.17981	0.347388	0.265136	0.256279	0.171934	7.76452	7.87605	6.79287	6.1116	5.13343	2.69508	28.5898	27.3512	32.4303	23.0452	22.4129	12.8394	8
3969874;3970224	3969874	3970224	chr11	100972205	100973054	chr11	100850116	100850862	Stat5b	NM_001113563	induced	FALSE	FALSE	TRUE	3970224	chr11	100972205	100973054	0.0419146	0.0390891	0.0722291	0.0509877	0.0559154	0.046891	0.0419146	0.0390891	0.0722291	0.0509877	0.0559154	0.046891	6.45819	6.12416	7.16322	4.6925	5.26924	4.23016	6.45819	6.12416	7.16322	4.6925	5.26924	4.23016	1
3969874;3970231	3969874	3970231	chr11	100975053	100975338	chr11	100850116	100850862	Stat5b	NM_001113563	induced	TRUE	FALSE	TRUE	3970231	chr11	100975053	100975338	0.036326	0.0312712	0.0791081	0.0441894	0.0419365	0.0260505	0.036326	0.0312712	0.0791081	0.0441894	0.0419365	0.0260505	5.1665	4.66108	8.30877	3.47656	3.13074	1.46278	5.1665	4.66108	8.30877	3.47656	3.13074	1.46278	1
3969874;3970279	3969874	3970279	chr11	100995610	100996236	chr11	100850116	100850862	Stat5b	NM_001113563	induced	FALSE	FALSE	TRUE	3970279	chr11	100995610	100996236	0.0419146	0.0338772	0.0481528	0.0407902	0.0326173	0.046891	0.0419146	0.0338772	0.0481528	0.0407902	0.0326173	0.046891	7.91213	5.99775	4.22862	3.48076	2.32475	4.77439	7.91213	5.99775	4.22862	3.48076	2.32475	4.77439	1
3969874;3970326	3969874	3970326	chr11	101016806	101017109	chr11	100850116	100850862	Stat5b	NM_001113563	induced	FALSE	FALSE	TRUE	3970326	chr11	101016806	101017109	0.0307374	0.0260594	0.0447133	0.0339918	0.0279577	0.0260505	0.0307374	0.0260594	0.0447133	0.0339918	0.0279577	0.0260505	5.16698	4.28235	4.34098	3.1049	2.0276	1.8347	5.16698	4.28235	4.34098	3.1049	2.0276	1.8347	1
3969874;3970421,3969874;3970423,3969874;3970425	3969874	3.97042e+20	chr11	101048438	101053070	chr11	100850116	100850862	Stat5b	NM_001113563	induced	FALSE	FALSE	TRUE	3970421	chr11	101048438	101049694	0.0307374	0.0234534	0.0515922	0.0305926	0.060575	0.0416809	0.131332	0.112055	0.227006	0.163161	0.163087	0.125043	5.91309	3.84653	6.54512	2.75579	8.11537	4.90747	22.3059	18.8102	26.5659	16.8571	15.9877	10.3581	5
3969874;3970445,3969874;3970446,3969874;3970448	3969874	3.97045e+20	chr11	101057371	101059700	chr11	100850116	100850862	Stat5b	NM_001113563	induced	FALSE	TRUE	TRUE	3970445	chr11	101057371	101057623	0.0307374	0.0234534	0.0412738	0.0305926	0.0419365	0.0104202	0.106184	0.0990256	0.182293	0.129169	0.130469	0.0781516	6.04172	4.15796	4.67695	2.81912	4.96767	0	19.541	18.9053	22.2976	13.2329	12.8459	4.87449	4
3969874;3970454	3969874	3970454	chr11	101062489	101062748	chr11	100850116	100850862	Stat5b	NM_001113563	induced	FALSE	FALSE	TRUE	3970454	chr11	101062489	101062748	0.0307374	0.0208475	0.0378343	0.0305926	0.0232981	0.0312607	0.0307374	0.0208475	0.0378343	0.0305926	0.0232981	0.0312607	6.23705	3.16572	4.00498	3.23525	1.66093	3.1456	6.23705	3.16572	4.00498	3.23525	1.66093	3.1456	1
3969874;3970461	3969874	3970461	chr11	101063847	101064487	chr11	100850116	100850862	Stat5b	NM_001113563	induced	TRUE	FALSE	TRUE	3970461	chr11	101063847	101064487	0.0307374	0.0130297	0.0240764	0.0305926	0.0186385	0.0260505	0.0307374	0.0130297	0.0240764	0.0305926	0.0186385	0.0260505	6.35904	0.977913	1.44497	3.0225	0.688833	2.21098	6.35904	0.977913	1.44497	3.0225	0.688833	2.21098	1
3969874;3970481,3969874;3970485	3969874	39704813970485	chr11	101072252	101074432	chr11	100850116	100850862	Stat5b	NM_001113563	induced	FALSE	FALSE	TRUE	3970485	chr11	101073998	101074432	0.0279431	0.0208475	0.0447133	0.0407902	0.0186385	0.0312607	0.0950065	0.0886019	0.161656	0.142766	0.0931923	0.104202	5.45035	3.54339	5.74613	5.38574	0.95453	3.2429	16.7835	16.4085	19.1837	17.106	6.85728	8.9765	5
3969874;3970515,3969874;3970517	3969874	39705153970517	chr11	101081504	101082380	chr11	100850116	100850862	Stat5b	NM_001113563	induced	TRUE	TRUE	TRUE	3970517	chr11	101081959	101082380	0.0279431	0.0208475	0.0378343	0.0339918	0.0326173	0.0208404	0.0558862	0.0390891	0.0825476	0.0611853	0.0792135	0.0364708	5.9024	3.49675	4.4206	3.966	3.07786	1.34093	11.4989	6.26414	10.272	6.74367	9.42493	1.85786	3
5387471;5387724	5387471	5387724	chr17	3431601	3432779	chr17	3326550	3326789	Tiam2	NM_001122998	overinduced	FALSE	FALSE	TRUE	5387724	chr17	3431601	3432779	0.0419146	0.0260594	0.0309553	0.0339918	0.0465962	0.0364708	0.0419146	0.0260594	0.0309553	0.0339918	0.0465962	0.0364708	5.68246	2.60366	2.0167	2.71626	3.76925	2.57658	5.68246	2.60366	2.0167	2.71626	3.76925	2.57658	1
2788219;2786164	2788219	2786164	chr7	140081278	140082261	chr7	140787657	140788142	Syce1	NM_001143765	stable	FALSE	TRUE	TRUE	2786164	chr7	140081278	140082261	0.0223545	0.0156356	0.0275159	0.0305926	0.0232981	0.0312607	0.0223545	0.0156356	0.0275159	0.0305926	0.0232981	0.0312607	5.04955	2.34156	4.70866	6.12702	1.70059	3.58592	5.04955	2.34156	4.70866	6.12702	1.70059	3.58592	1
2788219;2786199	2788219	2786199	chr7	140096953	140097842	chr7	140787657	140788142	Syce1	NM_001143765	stable	FALSE	FALSE	TRUE	2786199	chr7	140096953	140097842	0.0223545	0.0182416	0.0171974	0.0237943	0.0279577	0.0156303	0.0223545	0.0182416	0.0171974	0.0237943	0.0279577	0.0156303	5.10396	3.57613	1.19115	3.89247	2.78628	0	5.10396	3.57613	1.19115	3.89247	2.78628	0	1
2788219;2786219	2788219	2786219	chr7	140102260	140102617	chr7	140787657	140788142	Syce1	NM_001143765	stable	TRUE	TRUE	TRUE	2786219	chr7	140102260	140102617	0.0223545	0.0156356	0.0137579	0.0101975	0.0186385	0.0260505	0.0223545	0.0156356	0.0137579	0.0101975	0.0186385	0.0260505	5.07518	2.13446	0.156836	0	0.438797	2.19743	5.07518	2.13446	0.156836	0	0.438797	2.19743	1
2788219;2786342,2788219;2786343	2788219	27863422786343	chr7	140144364	140146148	chr7	140787657	140788142	Syce1	NM_001143765	stable	FALSE	FALSE	TRUE	2786342	chr7	140144364	140145647	0.0279431	0.0208475	0.0240764	0.0237943	0.0372769	0.0573112	0.0530918	0.0495128	0.0447133	0.0577861	0.0885327	0.0885718	6.76547	4.66907	3.16676	3.62583	4.83309	9.894	12.8712	13.0174	5.24499	10.9094	12.9512	13.1234	2
2788219;2786368,2788219;2786370	2788219	27863682786370	chr7	140160907	140163038	chr7	140787657	140788142	Syce1	NM_001143765	stable	FALSE	FALSE	TRUE	2786368	chr7	140160907	140161537	0.0251488	0.0312712	0.0412738	0.0305926	0.0232981	0.046891	0.0530918	0.0703603	0.0894265	0.0815804	0.0792135	0.130253	5.75599	9.51042	8.8925	5.90697	1.42308	6.99968	8.13621	17.7203	15.4178	13.8369	6.21854	18.4564	3
2788219;2786392,2788219;2786394,2788219;2786395	2788219	2.78639e+20	chr7	140170211	140173136	chr7	140787657	140788142	Syce1	NM_001143765	stable	FALSE	FALSE	TRUE	2786395	chr7	140172731	140173136	0.0279431	0.0208475	0.0240764	0.0271935	0.0232981	0.0260505	0.0754463	0.0599365	0.0756686	0.0849795	0.0652346	0.0833617	7.02773	4.50274	3.01302	4.13662	1.38214	1.92937	17.4802	12.0926	10.5928	14.5901	3.16236	6.99317	4
2788219;2786400,2788219;2786404,2788219;2786408	2788219	2.7864e+20	chr7	140173615	140179819	chr7	140787657	140788142	Syce1	NM_001143765	stable	FALSE	FALSE	TRUE	2786404	chr7	140176570	140177149	0.0307374	0.0286653	0.0309553	0.0237943	0.0465962	0.0416809	0.192807	0.169386	0.206369	0.214148	0.2423	0.224035	8.4796	7.64151	5.12817	3.44292	6.89209	5.59669	38.7584	32.2453	24.1926	30.8943	20.7214	21.7306	9
2788219;2786428,2788219;2786430,2788219;2786431,2788219;2786435,2788219;2786439,2788219;2786440	2788219	2.78643e+41	chr7	140185680	140190813	chr7	140787657	140788142	Syce1	NM_001143765	stable	FALSE	TRUE	TRUE	2786440	chr7	140190425	140190813	0.0502975	0.0234534	0.0447133	0.0339918	0.0559154	0.046891	0.268254	0.190233	0.271719	0.265136	0.326173	0.276136	17.6964	5.59269	9.24142	6.85234	9.08365	6.7637	62.3744	32.6908	34.8215	39.9994	33.1827	22.0407	13
2788219;2786473	2788219	2786473	chr7	140202927	140203262	chr7	140787657	140788142	Syce1	NM_001143765	stable	FALSE	FALSE	TRUE	2786473	chr7	140202927	140203262	0.0279431	0.0156356	0.0206369	0.0237943	0.0326173	0.046891	0.0279431	0.0156356	0.0206369	0.0237943	0.0326173	0.046891	6.93832	1.78675	1.83326	3.28948	3.32482	6.60759	6.93832	1.78675	1.83326	3.28948	3.32482	6.60759	1
2788219;2786660	2788219	2786660	chr7	140274381	140275217	chr7	140787657	140788142	Syce1	NM_001143765	stable	FALSE	FALSE	TRUE	2786660	chr7	140274381	140275217	0.0251488	0.0156356	0.0206369	0.0203951	0.0232981	0.0156303	0.0251488	0.0156356	0.0206369	0.0203951	0.0232981	0.0156303	5.12302	1.7233	1.51962	1.87953	1.02817	0	5.12302	1.7233	1.51962	1.87953	1.02817	0	1
331310;330781	331310	330781	chr1	134111753	134112929	chr1	134332325	134334266	Ppfia4	NM_001144855	repressed	FALSE	FALSE	TRUE	330781	chr1	134111753	134112929	0.0335317	0.0286653	0.0378343	0.0305926	0.0652346	0.0364708	0.0335317	0.0286653	0.0378343	0.0305926	0.0652346	0.0364708	5.82292	4.56024	4.81647	4.18859	7.06483	2.66839	5.82292	4.56024	4.81647	4.18859	7.06483	2.66839	1
331310;330788,331310;330790,331310;330792	331310	3.30788e+17	chr1	134114638	134116869	chr1	134332325	134334266	Ppfia4	NM_001144855	repressed	FALSE	FALSE	TRUE	330792	chr1	134116175	134116869	0.0447089	0.0521187	0.0412738	0.0339918	0.0512558	0.0573112	0.134127	0.138115	0.137579	0.135967	0.186385	0.135463	9.25362	12.2925	5.38964	4.95639	4.73784	5.89387	23.1694	26.6785	15.8239	19.695	15.8526	9.46129	5
331310;330798,331310;330801,331310;330802,331310;330805,331310;330806,331310;330807,331310;330810	331310	3.30798e+41	chr1	134119124	134123988	chr1	134332325	134334266	Ppfia4	NM_001144855	repressed	FALSE	TRUE	TRUE	330801	chr1	134120022	134120718	0.0558862	0.0364831	0.0343948	0.0441894	0.060575	0.046891	0.3437	0.310106	0.409298	0.360313	0.414706	0.380338	12.8297	6.52285	3.91295	7.48271	6.11814	4.15278	64.6719	58.6043	59.8358	58.4026	35.8507	31.7969	13
331310;330846	331310	330846	chr1	134130255	134130863	chr1	134332325	134334266	Ppfia4	NM_001144855	repressed	FALSE	FALSE	TRUE	330846	chr1	134130255	134130863	0.0335317	0.0364831	0.0447133	0.0305926	0.0559154	0.0573112	0.0335317	0.0364831	0.0447133	0.0305926	0.0559154	0.0573112	5.16725	6.64073	5.86781	3.87585	5.1738	5.59789	5.16725	6.64073	5.86781	3.87585	5.1738	5.59789	1
331310;330853,331310;330855	331310	330853330855	chr1	134132699	134133464	chr1	134332325	134334266	Ppfia4	NM_001144855	repressed	FALSE	FALSE	TRUE	330855	chr1	134133085	134133464	0.0502975	0.0312712	0.0275159	0.0305926	0.060575	0.0260505	0.111772	0.0677544	0.0894265	0.074782	0.107171	0.0833617	10.424	5.01422	2.33848	3.82828	5.8165	1.08231	19.9336	8.33776	8.26732	7.87738	8.28399	4.00701	3
331310;330870,331310;330873	331310	330870330873	chr1	134136781	134138658	chr1	134332325	134334266	Ppfia4	NM_001144855	repressed	FALSE	FALSE	TRUE	330870	chr1	134136781	134137341	0.036326	0.0286653	0.0378343	0.0509877	0.0372769	0.0521011	0.0978008	0.080784	0.0963055	0.115572	0.107171	0.130253	6.03531	4.19206	4.31606	7.98104	2.41937	4.63807	14.7922	11.3345	9.51996	16.3205	6.7828	10.1533	4
331310;330878,331310;330879,331310;330881,331310;330883,331310;330884,331310;330885,331310;330886,331310;330890,331310;330891,331310;330892,331310;330893,331310;330897,331310;330900,331310;330901,331310;330902,331310;330903,331310;330904,331310;330906,331310;330907,331310;330909,331310;330910,331310;330912,331310;330914,331310;330916,331310;330918,331310;330921,331310;330923,331310;330924,331310;…	331310	330878,330879,330881,330883,330884,330885,330886,330890,330891,330892,330893,330897,330900,330901,330902,330903,330904,330906,330907,330909,330910,330912,330914,330916,330918,330921,330923,330924,330926,330928,330929,330931,330933,330935,330937,330939,330943	chr1	134139834	134165225	chr1	134332325	134334266	Ppfia4	NM_001144855	repressed	FALSE	TRUE	TRUE	330890	chr1	134145983	134146888	0.0810349	0.0521187	0.0619107	0.0713828	0.111831	0.0833617	2.09294	1.9753	2.11528	2.23666	2.6187	2.3706	19.7382	11.1475	9.24392	13.5739	13.3537	9.30901	370.55	361.322	255.417	340.587	222.049	198.285	66
331310;330949,331310;330952,331310;330953	331310	3.30949e+17	chr1	134167492	134169420	chr1	134332325	134334266	Ppfia4	NM_001144855	repressed	FALSE	FALSE	TRUE	330949	chr1	134167492	134168289	0.0475032	0.0312712	0.0240764	0.0305926	0.0512558	0.0573112	0.131332	0.104237	0.127261	0.115572	0.191044	0.182354	8.1272	4.29688	1.36791	3.19894	3.76746	4.77001	21.2963	15.3636	13.8115	14.1131	16.1702	15.6775	5
331310;330970	331310	330970	chr1	134176990	134177569	chr1	134332325	134334266	Ppfia4	NM_001144855	repressed	FALSE	FALSE	TRUE	330970	chr1	134176990	134177569	0.0419146	0.0286653	0.0447133	0.0441894	0.0559154	0.0364708	0.0419146	0.0286653	0.0447133	0.0441894	0.0559154	0.0364708	6.26657	3.33664	4.60902	5.74	3.9553	1.96524	6.26657	3.33664	4.60902	5.74	3.9553	1.96524	1
331310;330978,331310;330979,331310;330980,331310;330983,331310;330984,331310;330986,331310;330989,331310;330993	331310	3.30978e+47	chr1	134185293	134194736	chr1	134332325	134334266	Ppfia4	NM_001144855	repressed	TRUE	TRUE	TRUE	330978	chr1	134185293	134187670	0.0475032	0.041695	0.0722291	0.0645844	0.0885327	0.046891	0.449884	0.443009	0.484967	0.547268	0.596431	0.593952	6.58022	5.72621	9.39547	9.72454	8.04327	3.05181	51.4308	55.6185	40.8633	62.6054	35.8087	37.7662	16
3612757;3614561,3612757;3614565	3612757	36145613614565	chr10	84435137	84437873	chr10	83722555	83724014	1500009L16Rik	NM_001145198	stable	FALSE	TRUE	TRUE	3614565	chr10	84436897	84437873	0.0223545	0.0104237	0.00687896	0.0169959	0.0186385	0.0260505	0.0530918	0.041695	0.0275159	0.0339918	0.0419365	0.0573112	5.45072	0.30442	0	1.96167	1.03013	2.59003	10.7386	5.42214	0	1.96167	1.03013	3.79642	5
2641148;2640207	2641148	2640207	chr7	81951303	81951630	chr7	82334717	82335762	Adamtsl3	NM_001190374	underinduced	FALSE	FALSE	TRUE	2640207	chr7	81951303	81951630	0.0251488	0.0130297	0.0206369	0.0135967	0.0139788	0.0260505	0.0251488	0.0130297	0.0206369	0.0135967	0.0139788	0.0260505	5.62693	1.19476	1.98099	0.423909	0	1.70584	5.62693	1.19476	1.98099	0.423909	0	1.70584	1
6344953;6343576	6344953	6343576	chrX	143097401	143098451	chrX	143663638	143666242	Pak3	NM_001195048	stable	FALSE	FALSE	FALSE	6343576	chrX	143097401	143098451	0.0167658	0.0104237	0.0137579	0.0169959	0.0232981	0.0260505	0.0167658	0.0104237	0.0137579	0.0169959	0.0232981	0.0260505	5.50628	1.96522	2.55393	3.95007	4.65554	4.83039	5.50628	1.96522	2.55393	3.95007	4.65554	4.83039	1
6344953;6343594	6344953	6343594	chrX	143104070	143105009	chrX	143663638	143666242	Pak3	NM_001195048	stable	FALSE	FALSE	FALSE	6343594	chrX	143104070	143105009	0.0167658	0.0104237	0.00687896	0.0101975	0.0186385	0.0104202	0.0167658	0.0104237	0.00687896	0.0101975	0.0186385	0.0104202	5.4703	1.9487	0	0.90318	2.95748	0	5.4703	1.9487	0	0.90318	2.95748	0	1
6344953;6344474	6344953	6344474	chrX	143461626	143462627	chrX	143663638	143666242	Pak3	NM_001195048	stable	FALSE	TRUE	FALSE	6344474	chrX	143461626	143462627	0.0251488	0.0234534	0.0275159	0.0237943	0.0326173	0.0208404	0.0251488	0.0234534	0.0275159	0.0237943	0.0326173	0.0208404	5.81693	5.25258	4.7448	3.47067	4.24547	1.52077	5.81693	5.25258	4.7448	3.47067	4.24547	1.52077	1
6344953;6344497	6344953	6344497	chrX	143468391	143468979	chrX	143663638	143666242	Pak3	NM_001195048	stable	FALSE	FALSE	FALSE	6344497	chrX	143468391	143468979	0.0251488	0.0208475	0.0137579	0.0169959	0.0372769	0.0260505	0.0251488	0.0208475	0.0137579	0.0169959	0.0372769	0.0260505	5.67761	4.15713	1.0492	1.68043	5.14536	2.40463	5.67761	4.15713	1.0492	1.68043	5.14536	2.40463	1
2596176;2595786,2596176;2595787	2596176	25957862595787	chr7	63750460	63753072	chr7	63916016	63917202	E030018B13Rik	NM_001256311	stable	FALSE	TRUE	TRUE	2595787	chr7	63752412	63753072	0.0335317	0.0364831	0.0378343	0.0441894	0.0419365	0.0416809	0.0614748	0.0703603	0.0825476	0.0985763	0.0885327	0.093782	5.21051	5.87938	3.47829	5.19985	2.55579	2.41457	8.9635	11.0876	8.22066	12.5127	5.6928	6.09289	2
2596176;2595793,2596176;2595794,2596176;2595797,2596176;2595798,2596176;2595800,2596176;2595801,2596176;2595804	2596176	2.59579e+48	chr7	63753882	63761294	chr7	63916016	63917202	E030018B13Rik	NM_001256311	stable	TRUE	TRUE	TRUE	2595793	chr7	63753882	63754635	0.0502975	0.0364831	0.0412738	0.0475885	0.060575	0.0625213	0.335317	0.338772	0.460891	0.441894	0.526537	0.50017	10.0402	5.82981	4.04739	5.82535	4.84291	4.97218	56.2163	53.8682	53.2443	55.3847	41.0193	37.7148	12
2596176;2595816,2596176;2595818	2596176	25958162595818	chr7	63764636	63767139	chr7	63916016	63917202	E030018B13Rik	NM_001256311	stable	FALSE	FALSE	TRUE	2595818	chr7	63766242	63767139	0.0391203	0.0443009	0.0481528	0.0509877	0.0465962	0.0521011	0.0894178	0.101632	0.120382	0.105375	0.11649	0.151093	6.2692	7.49072	4.91281	6.05194	2.87755	3.40513	11.8529	14.7161	11.0157	9.83948	6.12667	9.91265	3
2596176;2596188,2596176;2596189,2596176;2596192	2596176	2.59619e+20	chr7	63925403	63929807	chr7	63916016	63917202	E030018B13Rik	NM_001256311	stable	FALSE	FALSE	TRUE	2596188	chr7	63925403	63926175	0.248693	0.234534	0.33363	0.302527	0.349471	0.369918	0.997568	0.909472	1.20726	1.12853	1.15092	1.27648	6.16153	5.01277	6.13679	5.46563	4.68539	4.92203	25.5652	20.3048	21.7206	20.1704	14.7271	16.3771	5
2596176;2596247	2596176	2596247	chr7	63956164	63957208	chr7	63916016	63917202	E030018B13Rik	NM_001256311	stable	TRUE	TRUE	TRUE	2596247	chr7	63956164	63957208	0.0810349	0.0651484	0.113503	0.0543869	0.0931923	0.093782	0.0810349	0.0651484	0.113503	0.0543869	0.0931923	0.093782	5.39826	3.40922	5.24347	1.54766	2.74963	2.72139	5.39826	3.40922	5.24347	1.54766	2.74963	2.72139	1
2596176;2596366	2596176	2596366	chr7	64012751	64013155	chr7	63916016	63917202	E030018B13Rik	NM_001256311	stable	FALSE	FALSE	TRUE	2596366	chr7	64012751	64013155	0.0447089	0.0312712	0.0584712	0.037391	0.0232981	0.0364708	0.0447089	0.0312712	0.0584712	0.037391	0.0232981	0.0364708	5.13822	2.53683	4.42164	2.20622	0.291319	1.07726	5.13822	2.53683	4.42164	2.20622	0.291319	1.07726	1
765330;764656	765330	764656	chr2	118483813	118484245	chr2	118745323	118746702	Inafm2	NM_001301269	induced	FALSE	FALSE	TRUE	764656	chr2	118483813	118484245	0.0307374	0.0234534	0.0309553	0.0169959	0.0232981	0.0364708	0.0307374	0.0234534	0.0309553	0.0169959	0.0232981	0.0364708	7.59185	4.73578	4.506	1.4847	1.68493	3.89757	7.59185	4.73578	4.506	1.4847	1.68493	3.89757	1
765330;765039,765330;765042,765330;765046	765330	7.6504e+17	chr2	118636474	118639208	chr2	118745323	118746702	Inafm2	NM_001301269	induced	FALSE	TRUE	TRUE	765046	chr2	118638545	118639208	0.0475032	0.0573306	0.0687896	0.0781812	0.0698942	0.0573112	0.184424	0.17981	0.223566	0.244741	0.214342	0.203194	7.21278	9.72041	7.55641	9.81175	6.24209	4.23344	24.6464	24.049	20.0673	25.9396	14.818	12.1778	8
765330;765052	765330	765052	chr2	118640380	118640840	chr2	118745323	118746702	Inafm2	NM_001301269	induced	FALSE	TRUE	TRUE	765052	chr2	118640380	118640840	0.0447089	0.041695	0.0550317	0.0441894	0.0698942	0.0208404	0.0447089	0.041695	0.0550317	0.0441894	0.0698942	0.0208404	6.34332	5.77642	5.29665	4.23956	6.165	0.457293	6.34332	5.77642	5.29665	4.23956	6.165	0.457293	1
765330;765148	765330	765148	chr2	118677755	118681492	chr2	118745323	118746702	Inafm2	NM_001301269	induced	TRUE	TRUE	TRUE	765148	chr2	118677755	118681492	0.0502975	0.0364831	0.0584712	0.0509877	0.0326173	0.0677314	0.0502975	0.0364831	0.0584712	0.0509877	0.0326173	0.0677314	5.06081	2.53244	3.69485	3.35995	1.11979	3.71839	5.06081	2.53244	3.69485	3.35995	1.11979	3.71839	1
765330;765201	765330	765201	chr2	118699470	118699924	chr2	118745323	118746702	Inafm2	NM_001301269	induced	FALSE	TRUE	TRUE	765201	chr2	118699470	118699924	0.0642691	0.0755722	0.0825476	0.0645844	0.0745538	0.0989921	0.0642691	0.0755722	0.0825476	0.0645844	0.0745538	0.0989921	5.17033	6.43927	4.52557	3.14226	3.44333	4.92026	5.17033	6.43927	4.52557	3.14226	3.44333	4.92026	1
765330;765207,765330;765211,765330;765212,765330;765213,765330;765214,765330;765215,765330;765216,765330;765217	765330	7.65208e+47	chr2	118700546	118706871	chr2	118745323	118746702	Inafm2	NM_001301269	induced	TRUE	TRUE	TRUE	765213	chr2	118703111	118704590	0.108978	0.0938137	0.103184	0.0679836	0.130469	0.093782	0.801966	0.708815	0.804839	0.615252	0.7269	0.687734	10.9426	8.64506	5.89189	3.33271	7.29539	4.15511	67.776	55.763	39.9411	28.8155	31.1949	25.9547	11
765330;765225,765330;765228,765330;765231,765330;765233,765330;765236	765330	7.65226e+29	chr2	118709794	118713896	chr2	118745323	118746702	Inafm2	NM_001301269	induced	TRUE	TRUE	TRUE	765225	chr2	118709794	118710637	0.103389	0.08339	0.103184	0.0713828	0.0792135	0.0729415	0.581216	0.521187	0.653502	0.516676	0.596431	0.588742	8.5214	5.99597	4.97683	3.00337	2.9845	2.33619	39.1511	32.515	28.0384	20.1123	22.6205	19.7478	12
765330;765363	765330	765363	chr2	118759190	118760109	chr2	118745323	118746702	Inafm2	NM_001301269	induced	FALSE	TRUE	TRUE	765363	chr2	118759190	118760109	0.167658	0.151144	0.220127	0.224346	0.219002	0.213614	0.167658	0.151144	0.220127	0.224346	0.219002	0.213614	6.03883	5.22905	6.07758	6.73316	5.53419	4.813	6.03883	5.22905	6.07758	6.73316	5.53419	4.813	1
765330;765652,765330;765654,765330;765656	765330	7.65653e+17	chr2	118871849	118875650	chr2	118745323	118746702	Inafm2	NM_001301269	induced	FALSE	FALSE	TRUE	765656	chr2	118875312	118875650	0.036326	0.0286653	0.0378343	0.037391	0.0465962	0.0521011	0.136921	0.127691	0.151337	0.142766	0.177065	0.182354	5.65287	3.74572	3.38515	3.88934	3.86349	4.10861	20.0934	18.3249	13.4524	14.2227	13.9482	14.3039	5
765330;765665,765330;765667,765330;765668,765330;765669,765330;765670,765330;765674,765330;765676,765330;765678,765330;765679,765330;765680,765330;765683,765330;765685,765330;765688,765330;765689,765330;765692,765330;765693,765330;765694,765330;765695,765330;765696,765330;765697,765330;765698,765330;765702,765330;765703,765330;765704,765330;765706,765330;765707,765330;765708,765330;765709,765330;…	765330	765665,765667,765668,765669,765670,765674,765676,765678,765679,765680,765683,765685,765688,765689,765692,765693,765694,765695,765696,765697,765698,765702,765703,765704,765706,765707,765708,765709,765710,765711,765713,765714,765715,765716,765717,765721,765725	chr2	118877527	118908636	chr2	118745323	118746702	Inafm2	NM_001301269	induced	TRUE	TRUE	TRUE	765704	chr2	118896655	118897472	0.0782406	0.0703603	0.0687896	0.0407902	0.0419365	0.0521011	2.08735	1.82937	2.1428	1.78457	1.93374	1.8027	20.2126	17.4977	10.2281	5.19895	3.39029	4.73914	402.397	327.407	243.589	203.914	160.124	130.36	61
765330;765737,765330;765738	765330	765737765738	chr2	118911584	118912366	chr2	118745323	118746702	Inafm2	NM_001301269	induced	FALSE	FALSE	TRUE	765737	chr2	118911584	118911922	0.0307374	0.0286653	0.0481528	0.0339918	0.0512558	0.0260505	0.0614748	0.0547247	0.0859871	0.0611853	0.0931923	0.0677314	5.28584	4.23259	6.42377	3.88759	5.43564	1.32159	10.2989	8.21457	10.72	6.64213	9.37835	4.82151	2
765330;765743,765330;765746	765330	765743765746	chr2	118912939	118915017	chr2	118745323	118746702	Inafm2	NM_001301269	induced	FALSE	FALSE	TRUE	765743	chr2	118912939	118913966	0.0307374	0.0234534	0.0275159	0.0305926	0.0372769	0.0416809	0.0698577	0.0755722	0.092866	0.0781812	0.111831	0.0989921	5.33268	3.27879	2.3479	3.23567	3.23994	3.52129	10.0726	11.458	9.30973	7.62685	11.1291	7.01288	4
765330;765761	765330	765761	chr2	118925068	118926012	chr2	118745323	118746702	Inafm2	NM_001301269	induced	FALSE	TRUE	TRUE	765761	chr2	118925068	118926012	0.0307374	0.0286653	0.0447133	0.0271935	0.0326173	0.0156303	0.0307374	0.0286653	0.0447133	0.0271935	0.0326173	0.0156303	5.51259	4.95439	6.10659	2.75625	2.54314	0.147547	5.51259	4.95439	6.10659	2.75625	2.54314	0.147547	1
765330;765883	765330	765883	chr2	118970539	118971405	chr2	118745323	118746702	Inafm2	NM_001301269	induced	FALSE	FALSE	TRUE	765883	chr2	118970539	118971405	0.0279431	0.0234534	0.0309553	0.0169959	0.0372769	0.0208404	0.0279431	0.0234534	0.0309553	0.0169959	0.0372769	0.0208404	5.7663	4.17255	3.88595	1.12116	4.07244	0.93431	5.7663	4.17255	3.88595	1.12116	4.07244	0.93431	1
765330;765888,765330;765889,765330;765890,765330;765891,765330;765894,765330;765897,765330;765900,765330;765904	765330	7.65889e+47	chr2	118973400	118979954	chr2	118745323	118746702	Inafm2	NM_001301269	induced	TRUE	TRUE	TRUE	765890	chr2	118974684	118975120	0.036326	0.0234534	0.0309553	0.037391	0.0232981	0.0208404	0.318551	0.2632	0.319872	0.251539	0.274917	0.260505	8.79627	3.95812	4.00056	6.43096	1.60506	0.949252	68.9703	50.124	39.9468	29.8987	23.7235	18.3525	17
1973991;1973993	1973991	1973993	chr5	115194544	115195441	chr5	115194303	115194526	Cabp1	NM_001310712	overrepressed	TRUE	TRUE	TRUE	1973993	chr5	115194544	115195441	1.41392	1.24303	1.23133	1.30529	2.99147	3.31884	1.41392	1.24303	1.23133	1.30529	2.99147	3.31884	14.5034	12.3663	9.35384	11.547	20.0545	19.3409	14.5034	12.3663	9.35384	11.547	20.0545	19.3409	1
5973264;5973726	5973264	5973726	chr19	61049297	61050091	chr19	60874358	60874777	Prdx3	NM_007452	repressed	FALSE	FALSE	TRUE	5973726	chr19	61049297	61050091	0.0279431	0.0156356	0.0171974	0.0169959	0.00931923	0.0312607	0.0279431	0.0156356	0.0171974	0.0169959	0.00931923	0.0312607	5.53337	2.03524	1.41081	1.55829	0	3.15872	5.53337	2.03524	1.41081	1.55829	0	3.15872	1
5973264;5973772,5973264;5973773,5973264;5973776	5973264	5.97377e+20	chr19	61067229	61070876	chr19	60874358	60874777	Prdx3	NM_007452	repressed	FALSE	FALSE	TRUE	5973772	chr19	61067229	61067992	0.0335317	0.0260594	0.0275159	0.037391	0.0465962	0.0833617	0.103389	0.104237	0.120382	0.149564	0.167746	0.213614	7.85954	5.87851	4.07022	6.8701	6.99316	14.5941	18.2713	20.1832	16.4465	25.035	21.9334	29.3199	5
5973264;5973782	5973264	5973782	chr19	61071879	61072547	chr19	60874358	60874777	Prdx3	NM_007452	repressed	FALSE	FALSE	TRUE	5973782	chr19	61071879	61072547	0.0447089	0.0234534	0.0412738	0.0339918	0.0372769	0.0521011	0.0447089	0.0234534	0.0412738	0.0339918	0.0372769	0.0521011	12.6128	4.89259	8.01589	5.95766	4.86613	7.73951	12.6128	4.89259	8.01589	5.95766	4.86613	7.73951	1
5973264;5973788,5973264;5973791,5973264;5973793,5973264;5973794,5973264;5973796,5973264;5973798,5973264;5973800,5973264;5973801,5973264;5973802,5973264;5973806	5973264	5.97379e+69	chr19	61073712	61081299	chr19	60874358	60874777	Prdx3	NM_007452	repressed	FALSE	FALSE	TRUE	5973801	chr19	61079338	61080376	0.0335317	0.041695	0.0378343	0.0407902	0.0512558	0.0416809	0.290608	0.307501	0.374904	0.363712	0.451983	0.390758	8.40419	12.2568	7.21647	8.62073	7.90393	5.66229	55.1633	68.5655	63.5388	62.7828	60.5658	44.6498	19
5973264;5973813,5973264;5973814,5973264;5973815,5973264;5973818,5973264;5973819,5973264;5973821	5973264	5.97381e+41	chr19	61082155	61085465	chr19	60874358	60874777	Prdx3	NM_007452	repressed	FALSE	TRUE	TRUE	5973818	chr19	61084247	61084589	0.0642691	0.0521187	0.0412738	0.074782	0.0559154	0.0729415	0.243105	0.216293	0.240764	0.33312	0.321513	0.323027	21.6823	17.2989	8.29234	20.1075	9.56507	12.7939	68.523	62.3907	47.6901	81.0308	52.8987	51.0228	9
5973264;5973826,5973264;5973827,5973264;5973828,5973264;5973829,5973264;5973831,5973264;5973832,5973264;5973833,5973264;5973834,5973264;5973837,5973264;5973839,5973264;5973840,5973264;5973843,5973264;5973845,5973264;5973847,5973264;5973849,5973264;5973850,5973264;5973851,5973264;5973852	5973264	5.97383e+125	chr19	61085891	61096341	chr19	60874358	60874777	Prdx3	NM_007452	repressed	FALSE	FALSE	TRUE	5973826	chr19	61085891	61086740	0.0530918	0.0286653	0.0412738	0.0407902	0.0978519	0.0885718	0.642691	0.59676	0.718852	0.737622	0.908625	0.797147	16.5327	6.84332	8.428	8.81552	20.0119	16.6094	157.536	151.731	133.042	147.678	142.221	105.897	27
5973264;5973859,5973264;5973863,5973264;5973865	5973264	5.97386e+20	chr19	61098026	61101885	chr19	60874358	60874777	Prdx3	NM_007452	repressed	FALSE	TRUE	TRUE	5973865	chr19	61101554	61101885	0.0279431	0.0286653	0.0240764	0.037391	0.0232981	0.0312607	0.136921	0.132903	0.161656	0.152963	0.135129	0.192774	6.50656	7.73301	3.64486	8.14575	2.44731	3.76236	28.0962	30.3099	26.7148	27.0403	13.7385	24.8876	7
5973264;5973893	5973264	5973893	chr19	61106996	61107622	chr19	60874358	60874777	Prdx3	NM_007452	repressed	FALSE	FALSE	TRUE	5973893	chr19	61106996	61107622	0.0335317	0.0312712	0.0240764	0.0271935	0.0419365	0.0416809	0.0335317	0.0312712	0.0240764	0.0271935	0.0419365	0.0416809	9.17695	8.84775	3.71665	4.73236	6.75334	6.09902	9.17695	8.84775	3.71665	4.73236	6.75334	6.09902	1
5973264;5973974,5973264;5973975	5973264	59739745973975	chr19	61140554	61142272	chr19	60874358	60874777	Prdx3	NM_007452	repressed	TRUE	TRUE	TRUE	5973974	chr19	61140554	61141124	0.0279431	0.0208475	0.0343948	0.0407902	0.0512558	0.0364708	0.0447089	0.041695	0.0481528	0.0679836	0.0745538	0.046891	7.2073	4.60555	7.51176	9.89487	8.98499	5.28441	10.0781	9.70122	8.64875	15.4437	11.7263	5.28441	2
5973264;5974207,5973264;5974208	5973264	59742075974208	chr19	61220894	61221775	chr19	60874358	60874777	Prdx3	NM_007452	repressed	FALSE	FALSE	TRUE	5974208	chr19	61221463	61221775	0.0223545	0.0234534	0.0171974	0.0203951	0.0139788	0.0208404	0.0335317	0.0443009	0.0412738	0.0407902	0.0465962	0.0260505	5.97513	7.29301	2.5429	4.05387	0.787344	2.21294	7.25919	12.9499	7.57083	8.10395	6.69857	2.21294	2
5973264;5974216,5973264;5974217,5973264;5974218,5973264;5974219,5973264;5974220	5973264	5.97422e+34	chr19	61224465	61228860	chr19	60874358	60874777	Prdx3	NM_007452	repressed	TRUE	TRUE	TRUE	5974217	chr19	61225172	61226613	0.0307374	0.0338772	0.0447133	0.0271935	0.0465962	0.0364708	0.139715	0.140721	0.178853	0.16656	0.158427	0.125043	10.052	12.2778	13.1013	6.73021	9.87292	6.27964	42.5642	48.5114	48.2791	45.8111	28.5003	17.1616	5
5973264;5974335,5973264;5974337	5973264	59743355974337	chr19	61266141	61266641	chr19	60874358	60874777	Prdx3	NM_007452	repressed	TRUE	TRUE	TRUE	5974335	chr19	61266141	61266398	0.0223545	0.0182416	0.0343948	0.0237943	0.0186385	0.0312607	0.036326	0.041695	0.0687896	0.0475885	0.0372769	0.0521011	6.4637	4.98382	9.73725	5.8099	2.03197	5.32544	9.01298	12.4861	19.3889	11.3372	4.26421	7.73058	3
2508467;2508088	2508467	2508088	chr7	30293906	30294185	chr7	30445212	30446175	Aplp1	NM_007467	repressed	FALSE	FALSE	TRUE	2508088	chr7	30293906	30294185	0.0279431	0.0208475	0.0171974	0.0169959	0.0372769	0.0208404	0.0279431	0.0208475	0.0171974	0.0169959	0.0372769	0.0208404	5.73237	3.7724	1.1639	1.43922	4.29385	1.24416	5.73237	3.7724	1.1639	1.43922	4.29385	1.24416	1
2508467;2508093	2508467	2508093	chr7	30294702	30295420	chr7	30445212	30446175	Aplp1	NM_007467	repressed	FALSE	TRUE	TRUE	2508093	chr7	30294702	30295420	0.0307374	0.0338772	0.0653502	0.037391	0.0559154	0.0416809	0.0307374	0.0338772	0.0653502	0.037391	0.0559154	0.0416809	6.7498	8.37013	12.3664	5.85129	7.5578	4.71839	6.7498	8.37013	12.3664	5.85129	7.5578	4.71839	1
2508467;2508099,2508467;2508101,2508467;2508104	2508467	2.5081e+20	chr7	30297100	30301398	chr7	30445212	30446175	Aplp1	NM_007467	repressed	FALSE	TRUE	TRUE	2508101	chr7	30298268	30298802	0.0279431	0.0260594	0.0378343	0.0407902	0.0652346	0.0208404	0.0866235	0.0990256	0.147898	0.122371	0.223662	0.156303	5.67417	5.18572	5.42527	6.50454	9.55727	1.26711	14.8862	19.4201	20.7633	17.0952	30.0247	17.0449	6
2508467;2508115	2508467	2508115	chr7	30303928	30305986	chr7	30445212	30446175	Aplp1	NM_007467	repressed	FALSE	TRUE	TRUE	2508115	chr7	30303928	30305986	0.0279431	0.0286653	0.0309553	0.0441894	0.0419365	0.046891	0.0279431	0.0286653	0.0309553	0.0441894	0.0419365	0.046891	5.475	6.11385	3.67611	7.1662	4.90209	5.4145	5.475	6.11385	3.67611	7.1662	4.90209	5.4145	1
2508467;2508120,2508467;2508123,2508467;2508124,2508467;2508127,2508467;2508128,2508467;2508130	2508467	2.50812e+41	chr7	30309023	30316751	chr7	30445212	30446175	Aplp1	NM_007467	repressed	FALSE	TRUE	TRUE	2508130	chr7	30314940	30316751	0.0335317	0.0208475	0.0412738	0.0339918	0.0512558	0.046891	0.279431	0.252776	0.39554	0.316124	0.456642	0.359498	6.90636	2.994	5.29197	4.42534	6.02497	5.1018	49.6428	43.8614	50.514	39.8244	51.1091	32.1512	11
2508467;2508135,2508467;2508137,2508467;2508138,2508467;2508140,2508467;2508142,2508467;2508145,2508467;2508147,2508467;2508148,2508467;2508149,2508467;2508150,2508467;2508151,2508467;2508152,2508467;2508154,2508467;2508156,2508467;2508158,2508467;2508159,2508467;2508160,2508467;2508163,2508467;2508166,2508467;2508169,2508467;2508173,2508467;2508174,2508467;2508178,2508467;2508180,2508467;2508181	2508467	2.50814e+174	chr7	30318069	30336959	chr7	30445212	30446175	Aplp1	NM_007467	repressed	TRUE	TRUE	TRUE	2508140	chr7	30319876	30320972	0.0447089	0.0390891	0.0378343	0.0339918	0.0512558	0.0677314	0.96683	1.00068	1.24165	1.2305	1.50972	1.37026	10.4333	8.70362	4.68143	4.5584	5.7413	8.58514	180.198	195.854	156.784	170.297	168.387	139.823	47
2508467;2508187,2508467;2508188,2508467;2508191,2508467;2508193,2508467;2508195,2508467;2508196,2508467;2508197,2508467;2508199,2508467;2508200,2508467;2508201	2508467	2.50819e+69	chr7	30337914	30344587	chr7	30445212	30446175	Aplp1	NM_007467	repressed	FALSE	FALSE	TRUE	2508191	chr7	30338627	30338938	0.0530918	0.0677544	0.0550317	0.0951771	0.111831	0.125043	0.405175	0.461251	0.522801	0.628849	0.689623	0.651264	11.8934	17.2771	7.46966	16.9522	15.2888	17.5565	75.4777	95.0079	64.8663	94.7351	79.5726	70.6799	15
2508467;2508206,2508467;2508208,2508467;2508209,2508467;2508210,2508467;2508212,2508467;2508213,2508467;2508216,2508467;2508218,2508467;2508219,2508467;2508220,2508467;2508223,2508467;2508225,2508467;2508229,2508467;2508232,2508467;2508233	2508467	2.50821e+104	chr7	30345050	30355898	chr7	30445212	30446175	Aplp1	NM_007467	repressed	FALSE	TRUE	TRUE	2508223	chr7	30352100	30352516	0.0530918	0.0469069	0.0619107	0.0509877	0.107171	0.0677314	0.628719	0.669726	0.804839	0.853195	1.06705	1.09933	10.5693	8.61232	7.87892	6.68328	13.2598	7.02111	102.781	116.629	87.9893	106.168	109.703	109.975	28
2508467;2508241,2508467;2508244,2508467;2508245,2508467;2508247,2508467;2508249	2508467	2.50824e+34	chr7	30356988	30362269	chr7	30445212	30446175	Aplp1	NM_007467	repressed	FALSE	FALSE	TRUE	2508245	chr7	30360312	30360623	0.036326	0.0469069	0.0481528	0.0339918	0.0745538	0.0677314	0.248693	0.278835	0.361146	0.319523	0.47994	0.406388	5.62164	8.552	4.88426	3.20158	7.96197	6.58459	34.6676	43.0489	35.452	33.3998	46.4625	34.7115	9
2508467;2508255,2508467;2508256,2508467;2508258	2508467	2.50826e+20	chr7	30362742	30364933	chr7	30445212	30446175	Aplp1	NM_007467	repressed	FALSE	TRUE	TRUE	2508258	chr7	30364611	30364933	0.0502975	0.0260594	0.0378343	0.0475885	0.0419365	0.0677314	0.134127	0.140721	0.151337	0.149564	0.177065	0.244875	8.96526	3.1539	3.1675	4.98046	3.11986	6.34512	19.8559	21.0637	13.6205	13.7557	14.2746	22.4613	4
2508467;2508402	2508467	2508402	chr7	30422712	30424065	chr7	30445212	30446175	Aplp1	NM_007467	repressed	TRUE	TRUE	TRUE	2508402	chr7	30422712	30424065	0.103389	0.117267	0.141019	0.122371	0	0.161513	0.103389	0.117267	0.141019	0.122371	0	0.161513	7.83921	8.03321	5.48904	5.65467	0	8.21876	7.83921	8.03321	5.48904	5.65467	0	8.21876	1
2508467;2508475	2508467	2508475	chr7	30448537	30448931	chr7	30445212	30446175	Aplp1	NM_007467	repressed	FALSE	FALSE	TRUE	2508475	chr7	30448537	30448931	0.354877	0.349196	0.388661	0.384108	0.451983	0.448069	0.354877	0.349196	0.388661	0.384108	0.451983	0.448069	5.77411	5.5936	4.5535	4.85062	4.40835	3.67427	5.77411	5.5936	4.5535	4.85062	4.40835	3.67427	1
2508467;2508480,2508467;2508481,2508467;2508484,2508467;2508485,2508467;2508488,2508467;2508491,2508467;2508495,2508467;2508498,2508467;2508501,2508467;2508503,2508467;2508504,2508467;2508505,2508467;2508509,2508467;2508510,2508467;2508511,2508467;2508514	2508467	2.50848e+111	chr7	30450102	30464897	chr7	30445212	30446175	Aplp1	NM_007467	repressed	TRUE	TRUE	TRUE	2508480	chr7	30450102	30450443	0.265459	0.260594	0.26828	0.241342	0.284237	0.260505	3.55436	3.34602	3.99668	3.55214	4.14706	4.06388	5.92871	6.19368	3.87754	3.52782	3.63212	2.57077	138.411	133.43	107.588	95.4456	107.573	98.377	35
2508467;2508519	2508467	2508519	chr7	30465570	30466293	chr7	30445212	30446175	Aplp1	NM_007467	repressed	TRUE	TRUE	TRUE	2508519	chr7	30465570	30466293	0.148098	0.145932	0.182293	0.156362	0.209683	0.213614	0.148098	0.145932	0.182293	0.156362	0.209683	0.213614	11.6793	11.3689	9.81514	8.54096	10.4044	10.7624	11.6793	11.3689	9.81514	8.54096	10.4044	10.7624	1
2508467;2508524,2508467;2508527,2508467;2508529,2508467;2508532,2508467;2508534,2508467;2508535	2508467	2.50852e+41	chr7	30467098	30472542	chr7	30445212	30446175	Aplp1	NM_007467	repressed	TRUE	TRUE	TRUE	2508527	chr7	30469826	30470541	0.111772	0.0912078	0.127261	0.105375	0.163087	0.114622	0.704166	0.690573	0.908023	0.812404	0.950561	0.812777	9.76793	6.9917	6.969	5.06961	9.0574	5.23689	50.1485	49.4736	44.8153	40.1243	44.889	33.1915	12
2508467;2508541,2508467;2508543,2508467;2508546	2508467	2.50854e+20	chr7	30473366	30475816	chr7	30445212	30446175	Aplp1	NM_007467	repressed	FALSE	FALSE	TRUE	2508541	chr7	30473366	30474572	0.100595	0.0703603	0.0825476	0.101975	0.12115	0.0989921	0.310168	0.2632	0.357706	0.33312	0.433344	0.338657	9.61278	5.34873	4.04208	6.2497	6.76297	4.78647	27.1649	21.3318	19.9357	19.4799	23.5983	16.0657	6
2508467;2508551,2508467;2508552,2508467;2508553	2508467	2.50855e+20	chr7	30477801	30479141	chr7	30445212	30446175	Aplp1	NM_007467	repressed	FALSE	FALSE	TRUE	2508553	chr7	30478686	30479141	0.0782406	0.0859959	0.0963055	0.0849795	0.12115	0.0781516	0.20119	0.216293	0.240764	0.237943	0.274917	0.276136	7.4446	8.96577	6.028	5.54302	7.7088	3.85047	17.3515	20.4947	13.2279	14.4475	15.5405	14.7724	3
2508467;2508563	2508467	2508563	chr7	30481751	30482300	chr7	30445212	30446175	Aplp1	NM_007467	repressed	FALSE	FALSE	TRUE	2508563	chr7	30481751	30482300	0.0670634	0.0547247	0.0653502	0.074782	0.0792135	0.125043	0.0670634	0.0547247	0.0653502	0.074782	0.0792135	0.125043	6.56129	4.88259	3.56054	4.96572	4.30959	8.28675	6.56129	4.88259	3.56054	4.96572	4.30959	8.28675	1
2508467;2508569,2508467;2508570	2508467	25085692508570	chr7	30485642	30486984	chr7	30445212	30446175	Aplp1	NM_007467	repressed	FALSE	FALSE	TRUE	2508570	chr7	30486138	30486984	0.0698577	0.0547247	0.0722291	0.0679836	0.0885327	0.0833617	0.125744	0.130297	0.154777	0.139366	0.191044	0.213614	7.69015	4.94773	4.63905	4.81046	5.60105	5.09446	13.0987	13.8233	10.3427	9.92053	12.7073	14.5823	2
2508467;2508579,2508467;2508581	2508467	25085792508581	chr7	30490437	30491841	chr7	30445212	30446175	Aplp1	NM_007467	repressed	FALSE	TRUE	TRUE	2508579	chr7	30490437	30491126	0.0502975	0.0625425	0.0722291	0.0679836	0.0885327	0.0677314	0.134127	0.130297	0.144458	0.163161	0.181725	0.177144	5.12543	7.41449	5.16518	4.96659	6.32704	4.0343	12.6301	12.8544	8.28136	10.7718	11.222	9.83236	3
3465762;3466216	3465762	3466216	chr10	25118172	25118648	chr10	24927092	24927489	Arg1	NM_007482	underinduced	FALSE	TRUE	FALSE	3466216	chr10	25118172	25118648	0.0419146	0.0364831	0.0275159	0.0237943	0.0279577	0.0416809	0.0419146	0.0364831	0.0275159	0.0237943	0.0279577	0.0416809	7.23811	5.57351	1.86613	1.52012	1.0198	2.55548	7.23811	5.57351	1.86613	1.52012	1.0198	2.55548	1
3465762;3466335,3465762;3466339	3465762	34663353466339	chr10	25170729	25172318	chr10	24927092	24927489	Arg1	NM_007482	underinduced	FALSE	FALSE	FALSE	3466339	chr10	25171705	25172318	0.0391203	0.0234534	0.0240764	0.0339918	0.0465962	0.0521011	0.106184	0.080784	0.103184	0.101975	0.139788	0.119833	8.1392	3.1723	1.77646	4.26882	4.27478	4.80036	16.8914	8.83827	8.56003	9.64323	10.604	6.8253	5
3465762;3466387	3465762	3466387	chr10	25194391	25194845	chr10	24927092	24927489	Arg1	NM_007482	underinduced	FALSE	FALSE	FALSE	3466387	chr10	25194391	25194845	0.0307374	0.0234534	0.0206369	0.0339918	0.0232981	0.0208404	0.0307374	0.0234534	0.0206369	0.0339918	0.0232981	0.0208404	5.79625	3.4561	1.30344	4.34336	0.813332	0.391271	5.79625	3.4561	1.30344	4.34336	0.813332	0.391271	1
3465762;3466418,3465762;3466421,3465762;3466423,3465762;3466424,3465762;3466428,3465762;3466429,3465762;3466433,3465762;3466437,3465762;3466440,3465762;3466442,3465762;3466445,3465762;3466446,3465762;3466448,3465762;3466449,3465762;3466451,3465762;3466453	3465762	3.46642e+111	chr10	25205710	25218455	chr10	24927092	24927489	Arg1	NM_007482	underinduced	TRUE	TRUE	FALSE	3466442	chr10	25213824	25214535	0.0447089	0.0390891	0.0412738	0.0475885	0.0372769	0.0364708	0.723726	0.693179	0.760126	0.876989	0.987838	1.0316	11.3433	8.86919	6.28205	8.63073	3.25251	2.79814	137.913	125.849	90.0138	127.509	92.9216	90.0886	36
3465762;3466458,3465762;3466461,3465762;3466464,3465762;3466466,3465762;3466469,3465762;3466471,3465762;3466474,3465762;3466475,3465762;3466476,3465762;3466477,3465762;3466478,3465762;3466479,3465762;3466480	3465762	3.46646e+90	chr10	25218913	25229271	chr10	24927092	24927489	Arg1	NM_007482	underinduced	TRUE	TRUE	FALSE	3466469	chr10	25223236	25223871	0.0391203	0.0286653	0.0447133	0.0339918	0.0652346	0.0521011	0.497387	0.458645	0.512483	0.574462	0.680304	0.656474	9.43313	5.6007	7.45421	5.08963	8.58149	5.60594	95.883	82.3283	61.1565	83.2011	64.7018	54.4974	23
3465762;3466486,3465762;3466487,3465762;3466489,3465762;3466492,3465762;3466493,3465762;3466494,3465762;3466495,3465762;3466496,3465762;3466498,3465762;3466499,3465762;3466500,3465762;3466503,3465762;3466504,3465762;3466505,3465762;3466507	3465762	3.46649e+104	chr10	25232051	25239467	chr10	24927092	24927489	Arg1	NM_007482	underinduced	FALSE	TRUE	FALSE	3466486	chr10	25232051	25232415	0.0447089	0.0469069	0.0619107	0.0475885	0.0652346	0.0677314	0.469444	0.542035	0.557196	0.547268	0.652346	0.604373	11.8519	12.7782	12.5325	9.0685	8.77581	8.70164	94.422	119.985	78.5176	81.7816	63.5147	51.6142	22
3465762;3466515,3465762;3466516	3465762	34665153466516	chr10	25242281	25244041	chr10	24927092	24927489	Arg1	NM_007482	underinduced	FALSE	FALSE	FALSE	3466515	chr10	25242281	25243200	0.0279431	0.0234534	0.0240764	0.0169959	0.0512558	0.0416809	0.0558862	0.0443009	0.0550317	0.0475885	0.0931923	0.0833617	5.58927	3.81328	2.40437	0.88061	6.20667	3.96964	11.1912	6.8634	6.53658	5.33684	10.6284	7.9487	2
3465762;3466522,3465762;3466524	3465762	34665223466524	chr10	25244981	25247189	chr10	24927092	24927489	Arg1	NM_007482	underinduced	FALSE	FALSE	FALSE	3466522	chr10	25244981	25246843	0.036326	0.0312712	0.0309553	0.0271935	0.0559154	0.0364708	0.0586805	0.0599365	0.0550317	0.0407902	0.0838731	0.0573112	8.83959	6.93126	4.16021	3.56957	7.18522	3.0751	12.3759	12.8989	6.59988	3.86888	9.09804	3.61195	3
3465762;3466534	3465762	3466534	chr10	25248792	25249012	chr10	24927092	24927489	Arg1	NM_007482	underinduced	FALSE	FALSE	FALSE	3466534	chr10	25248792	25249012	0.0279431	0.0234534	0.0137579	0.0203951	0.0232981	0.0208404	0.0279431	0.0234534	0.0137579	0.0203951	0.0232981	0.0208404	5.52889	3.98962	0.161584	1.85743	1.13659	0.5416	5.52889	3.98962	0.161584	1.85743	1.13659	0.5416	1
3465762;3466548	3465762	3466548	chr10	25252473	25253748	chr10	24927092	24927489	Arg1	NM_007482	underinduced	FALSE	FALSE	FALSE	3466548	chr10	25252473	25253748	0.0279431	0.0286653	0.0309553	0.0339918	0.0372769	0.0312607	0.0279431	0.0286653	0.0309553	0.0339918	0.0372769	0.0312607	5.58755	6.05912	4.24771	5.53456	3.64694	2.22858	5.58755	6.05912	4.24771	5.53456	3.64694	2.22858	1
4035130;4034643,4035130;4034646,4035130;4034648,4035130;4034652,4035130;4034654,4035130;4034657,4035130;4034659,4035130;4034661,4035130;4034663,4035130;4034664,4035130;4034665,4035130;4034668,4035130;4034670,4035130;4034671,4035130;4034674,4035130;4034677,4035130;4034678,4035130;4034680,4035130;4034682,4035130;4034683,4035130;4034685,4035130;4034686,4035130;4034688,4035130;4034689,4035130;4034690…	4035130	4034643,4034646,4034648,4034652,4034654,4034657,4034659,4034661,4034663,4034664,4034665,4034668,4034670,4034671,4034674,4034677,4034678,4034680,4034682,4034683,4034685,4034686,4034688,4034689,4034690,4034691,4034694,4034696,4034698,4034699,4034700,4034701,4034702,4034703,4034704,4034705,4034706,4034707,4034708,4034709,4034710,4034711,4034712,4034713,4034715,4034719,4034721,4034723,4034727,4034728…	chr12	8295104	8363090	chr12	8499564	8500412	Rhob	NM_007483	induced	TRUE	TRUE	TRUE	4034691	chr12	8320310	8320828	0.134127	0.104237	0.127261	0.135967	0.139788	0.151093	5.65009	5.58713	6.59005	7.30824	8.29411	7.88289	45.5261	33.3016	27.5909	33.9948	21.4162	23.6203	1417.14	1461.06	1131.75	1501.2	1097.57	993.287	149
4035130;4034817,4035130;4034819,4035130;4034821	4035130	4.03482e+20	chr12	8372816	8374510	chr12	8499564	8500412	Rhob	NM_007483	induced	FALSE	FALSE	TRUE	4034819	chr12	8373212	8374069	0.0391203	0.0443009	0.0412738	0.0407902	0.0652346	0.0729415	0.106184	0.125085	0.116942	0.132568	0.209683	0.171934	6.35167	8.15493	4.09237	5.14121	6.21872	7.00566	16.0183	22.1677	11.1176	17.2027	20.7114	14.7731	5
4035130;4034836,4035130;4034837,4035130;4034841,4035130;4034843,4035130;4034844	4035130	4.03484e+34	chr12	8377862	8381144	chr12	8499564	8500412	Rhob	NM_007483	induced	TRUE	TRUE	TRUE	4034837	chr12	8378145	8378788	0.0502975	0.0364831	0.0412738	0.0543869	0.0559154	0.0677314	0.259871	0.23714	0.213248	0.329721	0.344812	0.432439	9.16168	5.63405	3.89128	7.76249	4.77525	6.09183	39.2329	35.5753	16.0939	42.9313	26.8099	36.9885	9
4035130;4034856,4035130;4034858,4035130;4034861,4035130;4034864,4035130;4034865,4035130;4034866	4035130	4.03486e+41	chr12	8384981	8389199	chr12	8499564	8500412	Rhob	NM_007483	induced	TRUE	FALSE	TRUE	4034856	chr12	8384981	8385836	0.0447089	0.0390891	0.0378343	0.0577861	0.0792135	0.0677314	0.248693	0.244958	0.251082	0.339918	0.414706	0.354287	7.23398	5.98713	3.18353	8.08238	7.65988	5.82705	34.1968	34.8838	20.1915	42.2781	34.6258	25.9447	11
4035130;4034889	4035130	4034889	chr12	8398305	8398918	chr12	8499564	8500412	Rhob	NM_007483	induced	FALSE	FALSE	TRUE	4034889	chr12	8398305	8398918	0.0447089	0.0338772	0.0275159	0.0577861	0.0698942	0.0625213	0.0447089	0.0338772	0.0275159	0.0577861	0.0698942	0.0625213	6.46605	4.15893	1.46017	7.27666	5.81977	4.68015	6.46605	4.15893	1.46017	7.27666	5.81977	4.68015	1
4035130;4034939	4035130	4034939	chr12	8416337	8418361	chr12	8499564	8500412	Rhob	NM_007483	induced	FALSE	FALSE	TRUE	4034939	chr12	8416337	8418361	0.0447089	0.0338772	0.0447133	0.0441894	0.0885327	0.0625213	0.0447089	0.0338772	0.0447133	0.0441894	0.0885327	0.0625213	5.29286	3.4422	3.0836	3.93502	6.71539	3.96242	5.29286	3.4422	3.0836	3.93502	6.71539	3.96242	1
2161600;2159622,2161600;2159625,2161600;2159626	2161600	2.15962e+20	chr6	41602724	41605377	chr6	42264183	42265316	Casp2	NM_007610	repressed	TRUE	TRUE	TRUE	2159626	chr6	41604353	41605377	0.0195602	0.0182416	0.0309553	0.0135967	0.0139788	0.0104202	0.072652	0.0573306	0.0653502	0.0577861	0.0419365	0.0625213	7.37024	6.77003	10.3172	2.21994	1.54767	0	21.1586	14.43	11.5353	6.65387	1.54767	6.37289	5
2161600;2161511	2161600	2161511	chr6	42227828	42228886	chr6	42264183	42265316	Casp2	NM_007610	repressed	FALSE	TRUE	TRUE	2161511	chr6	42227828	42228886	0.0670634	0.0625425	0.099745	0.115572	0.0559154	0.0677314	0.0670634	0.0625425	0.099745	0.115572	0.0559154	0.0677314	5.39928	4.92188	5.99082	7.51493	2.61773	2.89917	5.39928	4.92188	5.99082	7.51493	2.61773	2.89917	1
3603335;3603464,3603335;3603468	3603335	36034643603468	chr10	80033649	80038706	chr10	79988447	79989056	Cnn2	NM_007725	induced	TRUE	TRUE	TRUE	3603464	chr10	80033649	80034411	0.0586805	0.0521187	0.0481528	0.0577861	0.0698942	0.0625213	0.150893	0.138115	0.158216	0.156362	0.163087	0.177144	6.1631	5.2361	3.29838	5.15258	5.29565	4.37502	15.3434	13.6333	11.8415	14.4931	11.5037	12.488	5
3603335;3603480	3603335	3603480	chr10	80040895	80041338	chr10	79988447	79989056	Cnn2	NM_007725	induced	TRUE	FALSE	TRUE	3603480	chr10	80040895	80041338	0.0558862	0.0521187	0.0722291	0.0509877	0.0745538	0.0677314	0.0558862	0.0521187	0.0722291	0.0509877	0.0745538	0.0677314	6.70409	5.97977	7.36002	5.23902	6.07123	5.52264	6.70409	5.97977	7.36002	5.23902	6.07123	5.52264	1
3603335;3603488	3603335	3603488	chr10	80044042	80044846	chr10	79988447	79989056	Cnn2	NM_007725	induced	TRUE	TRUE	TRUE	3603488	chr10	80044042	80044846	0.0530918	0.0495128	0.0447133	0.0441894	0.0512558	0.0416809	0.0530918	0.0495128	0.0447133	0.0441894	0.0512558	0.0416809	6.46638	5.95943	3.41122	3.98816	3.93793	2.74109	6.46638	5.95943	3.41122	3.98816	3.93793	2.74109	1
3603335;3603501	3603335	3603501	chr10	80050427	80051508	chr10	79988447	79989056	Cnn2	NM_007725	induced	TRUE	TRUE	TRUE	3603501	chr10	80050427	80051508	0.0475032	0.0443009	0.0619107	0.0441894	0.0465962	0.0416809	0.0475032	0.0443009	0.0619107	0.0441894	0.0465962	0.0416809	5.94471	5.45189	6.38851	4.78884	3.5482	2.99826	5.94471	5.45189	6.38851	4.78884	3.5482	2.99826	1
3603335;3603506,3603335;3603507	3603335	36035063603507	chr10	80052107	80053737	chr10	79988447	79989056	Cnn2	NM_007725	induced	TRUE	TRUE	TRUE	3603507	chr10	80053100	80053737	0.0419146	0.0390891	0.0275159	0.0237943	0.0465962	0.0364708	0.0838292	0.0729662	0.0756686	0.0781812	0.0885327	0.0833617	5.01712	4.88243	1.63921	1.55292	3.65667	2.41791	10.0378	8.41491	6.01568	7.98019	6.8752	6.10627	2
3603335;3603529,3603335;3603533	3603335	36035293603533	chr10	80060270	80063373	chr10	79988447	79989056	Cnn2	NM_007725	induced	FALSE	FALSE	TRUE	3603529	chr10	80060270	80060639	0.0391203	0.0312712	0.0515922	0.037391	0.0465962	0.0677314	0.103389	0.0990256	0.13414	0.0985763	0.149108	0.161513	5.24101	3.79485	5.69829	3.86533	4.13412	6.93308	12.4806	12.5367	14.0354	10.279	14.2328	15.1046	5
3603335;3603547,3603335;3603548,3603335;3603550,3603335;3603553,3603335;3603557,3603335;3603560	3603335	3.60355e+41	chr10	80066682	80075210	chr10	79988447	79989056	Cnn2	NM_007725	induced	TRUE	TRUE	TRUE	3603550	chr10	80068469	80069753	0.0447089	0.0364831	0.0412738	0.0475885	0.060575	0.0521011	0.357671	0.33356	0.378343	0.363712	0.47994	0.49496	6.96116	5.07757	4.51793	6.84603	6.17932	4.96352	47.4621	45.6925	37.8622	43.67	45.4924	46.8257	14
3603335;3603573	3603335	3603573	chr10	80080803	80081299	chr10	79988447	79989056	Cnn2	NM_007725	induced	FALSE	FALSE	TRUE	3603573	chr10	80080803	80081299	0.0335317	0.0234534	0.0343948	0.0305926	0.060575	0.0364708	0.0335317	0.0234534	0.0343948	0.0305926	0.060575	0.0364708	5.01003	2.70476	3.78432	3.64575	7.2258	3.13496	5.01003	2.70476	3.78432	3.64575	7.2258	3.13496	1
3603335;3603592,3603335;3603594,3603335;3603598	3603335	3.60359e+20	chr10	80086566	80090658	chr10	79988447	79989056	Cnn2	NM_007725	induced	FALSE	FALSE	TRUE	3603598	chr10	80090225	80090658	0.036326	0.0312712	0.0309553	0.0407902	0.0512558	0.0416809	0.206779	0.195445	0.206369	0.203951	0.260938	0.317817	6.23951	5.29303	3.40304	6.01978	5.85891	4.20798	30.363	30.0035	21.6798	25.4497	24.944	34.1676	7
3603335;3603605	3603335	3603605	chr10	80093587	80093819	chr10	79988447	79989056	Cnn2	NM_007725	induced	FALSE	FALSE	TRUE	3603605	chr10	80093587	80093819	0.036326	0.0234534	0.0378343	0.0237943	0.0465962	0.0364708	0.036326	0.0234534	0.0378343	0.0237943	0.0465962	0.0364708	6.5728	3.01643	4.84283	2.52991	5.08486	3.5422	6.5728	3.01643	4.84283	2.52991	5.08486	3.5422	1
3603335;3603617,3603335;3603619,3603335;3603620,3603335;3603621,3603335;3603623,3603335;3603624	3603335	3.60362e+41	chr10	80098348	80102566	chr10	79988447	79989056	Cnn2	NM_007725	induced	TRUE	TRUE	TRUE	3603621	chr10	80099683	80100873	0.0391203	0.0312712	0.0378343	0.0543869	0.0326173	0.0364708	0.229133	0.221505	0.237324	0.234544	0.256279	0.260505	7.40796	5.60697	5.19962	10.1714	2.85583	3.7146	39.0767	40.0869	30.0265	35.1496	27.0341	27.28	8
3603335;3603638,3603335;3603640,3603335;3603643,3603335;3603647,3603335;3603649,3603335;3603651	3603335	3.60364e+41	chr10	80106364	80111691	chr10	79988447	79989056	Cnn2	NM_007725	induced	FALSE	FALSE	TRUE	3603638	chr10	80106364	80107633	0.0614748	0.0390891	0.0309553	0.0441894	0.0512558	0.046891	0.273842	0.242352	0.244203	0.20735	0.274917	0.328237	15.431	7.97775	3.92946	7.82656	6.48556	5.66056	53.1064	43.1924	31.6543	27.955	28.7505	38.2341	14
3603335;3603663,3603335;3603665,3603335;3603667,3603335;3603671,3603335;3603673,3603335;3603675,3603335;3603676,3603335;3603677,3603335;3603681,3603335;3603682,3603335;3603686,3603335;3603688,3603335;3603689,3603335;3603691,3603335;3603693,3603335;3603696,3603335;3603699,3603335;3603701,3603335;3603703,3603335;3603706,3603335;3603707	3603335	3.60366e+146	chr10	80113538	80134813	chr10	79988447	79989056	Cnn2	NM_007725	induced	TRUE	TRUE	TRUE	3603673	chr10	80115668	80116850	0.0530918	0.0469069	0.0515922	0.0475885	0.0559154	0.0781516	0.933299	0.90426	0.849552	0.832799	1.19286	1.06807	12.4985	11.1207	9.06658	9.21285	7.54712	12.1704	180.871	184.955	111.584	131.948	149.551	123.601	45
3603335;3603712,3603335;3603714,3603335;3603715,3603335;3603716	3603335	3.60371e+27	chr10	80135305	80140102	chr10	79988447	79989056	Cnn2	NM_007725	induced	TRUE	TRUE	TRUE	3603715	chr10	80138812	80139814	0.0502975	0.0312712	0.0240764	0.0305926	0.0512558	0.0521011	0.164864	0.140721	0.113503	0.129169	0.181725	0.171934	13.5413	7.15402	3.02092	5.51859	7.42989	7.70918	37.0472	30.3377	14.8949	21.2626	22.9065	21.3052	5
3603335;3603723,3603335;3603724,3603335;3603726,3603335;3603728,3603335;3603730,3603335;3603733,3603335;3603734,3603335;3603735	3603335	3.60372e+55	chr10	80141253	80148971	chr10	79988447	79989056	Cnn2	NM_007725	induced	TRUE	TRUE	TRUE	3603728	chr10	80143623	80144797	0.0502975	0.0260594	0.0447133	0.0339918	0.0326173	0.0677314	0.346494	0.291865	0.326751	0.24814	0.35879	0.364708	13.9731	5.45739	8.57638	6.49878	4.08677	11.1069	76.2617	62.4011	52.9682	38.6327	44.4895	44.219	13
3603335;3603753	3603335	3603753	chr10	80156122	80156644	chr10	79988447	79989056	Cnn2	NM_007725	induced	FALSE	FALSE	TRUE	3603753	chr10	80156122	80156644	0.0251488	0.0182416	0.0275159	0.0237943	0.0279577	0.0208404	0.0251488	0.0182416	0.0275159	0.0237943	0.0279577	0.0208404	5.12868	2.9297	4.22274	4.15059	3.33287	1.76894	5.12868	2.9297	4.22274	4.15059	3.33287	1.76894	1
3603335;3603766,3603335;3603767,3603335;3603769,3603335;3603772	3603335	3.60377e+27	chr10	80163750	80166283	chr10	79988447	79989056	Cnn2	NM_007725	induced	TRUE	TRUE	TRUE	3603766	chr10	80163750	80164400	0.0391203	0.041695	0.0447133	0.037391	0.0465962	0.0312607	0.139715	0.112055	0.137579	0.115572	0.144448	0.145883	10.671	11.7977	8.97808	7.99379	7.14063	3.78523	35.6709	26.6991	24.7035	21.728	19.3483	20.2402	7
3603335;3603778	3603335	3603778	chr10	80167344	80168792	chr10	79988447	79989056	Cnn2	NM_007725	induced	TRUE	TRUE	TRUE	3603778	chr10	80167344	80168792	0.0307374	0.0156356	0.0171974	0.0135967	0.0232981	0.0208404	0.0307374	0.0156356	0.0171974	0.0135967	0.0232981	0.0208404	7.02541	2.20415	1.76995	1.34116	2.3996	1.80261	7.02541	2.20415	1.76995	1.34116	2.3996	1.80261	1
5290658;5291967	5290658	5291967	chr16	58282173	58282820	chr16	57754706	57755160	Col8a1	NM_007739	overinduced	FALSE	FALSE	FALSE	5291967	chr16	58282173	58282820	0.0195602	0.00781781	0.0103184	0.0101975	0.00931923	0.00521011	0.0195602	0.00781781	0.0103184	0.0101975	0.00931923	0.00521011	5.01931	0	0.279239	0.297888	0	0	5.01931	0	0.279239	0.297888	0	0	1
3218449;3218628	3218449	3218628	chr9	45112832	45113540	chr9	45041567	45042891	Mpzl2	NM_007962	underrepressed	FALSE	FALSE	TRUE	3218628	chr9	45112832	45113540	0.0586805	0.041695	0.0653502	0.0441894	0.0745538	0.0625213	0.0586805	0.041695	0.0653502	0.0441894	0.0745538	0.0625213	5.33137	3.32339	4.16942	2.45179	4.41986	3.17243	5.33137	3.32339	4.16942	2.45179	4.41986	3.17243	1
3218449;3218654	3218449	3218654	chr9	45119942	45120846	chr9	45041567	45042891	Mpzl2	NM_007962	underrepressed	FALSE	FALSE	TRUE	3218654	chr9	45119942	45120846	0.0614748	0.0547247	0.0584712	0.0577861	0.0745538	0.0885718	0.0614748	0.0547247	0.0584712	0.0577861	0.0745538	0.0885718	6.31944	6.12505	3.81251	4.07647	4.79326	5.98479	6.31944	6.12505	3.81251	4.07647	4.79326	5.98479	1
3218449;3218674	3218449	3218674	chr9	45131550	45132807	chr9	45041567	45042891	Mpzl2	NM_007962	underrepressed	FALSE	FALSE	TRUE	3218674	chr9	45131550	45132807	0.0475032	0.0469069	0.0584712	0.0509877	0.060575	0.046891	0.0475032	0.0469069	0.0584712	0.0509877	0.060575	0.046891	5.00612	5.46612	4.40988	4.09919	3.89903	2.37606	5.00612	5.46612	4.40988	4.09919	3.89903	2.37606	1
3218449;3218694	3218449	3218694	chr9	45140641	45141074	chr9	45041567	45042891	Mpzl2	NM_007962	underrepressed	FALSE	FALSE	TRUE	3218694	chr9	45140641	45141074	0.0475032	0.0338772	0.0343948	0.0305926	0.060575	0.0521011	0.0475032	0.0338772	0.0343948	0.0305926	0.060575	0.0521011	5.27029	3.2763	1.78613	1.58252	3.90059	3.10596	5.27029	3.2763	1.78613	1.58252	3.90059	3.10596	1
3218449;3218699,3218449;3218701	3218449	32186993218701	chr9	45141874	45143942	chr9	45041567	45042891	Mpzl2	NM_007962	underrepressed	FALSE	FALSE	TRUE	3218701	chr9	45142957	45143942	0.0447089	0.0469069	0.0550317	0.0407902	0.0978519	0.0521011	0.12295	0.135509	0.161656	0.139366	0.205023	0.161513	5.09782	5.86112	4.48123	3.13843	8.72795	3.17563	12.6772	16.6487	12.8861	11.4938	15.758	10.1188	3
4018679;4018165,4018679;4018166	4018679	40181654018166	chr11	120616739	120617794	chr11	120823871	120824552	Fasn	NM_007988	stable	TRUE	TRUE	TRUE	4018165	chr11	120616739	120617127	0.0335317	0.0286653	0.0447133	0.037391	0.0326173	0.0260505	0.0586805	0.0625425	0.0894265	0.0713828	0.0652346	0.0573112	5.07071	4.14503	4.17809	3.32978	1.83241	0.986506	8.22043	9.77169	8.66182	5.79202	3.66029	2.53763	2
4018679;4018259	4018679	4018259	chr11	120653932	120654774	chr11	120823871	120824552	Fasn	NM_007988	stable	TRUE	FALSE	TRUE	4018259	chr11	120653932	120654774	0.036326	0.0208475	0.0378343	0.0441894	0.0465962	0.0416809	0.036326	0.0208475	0.0378343	0.0441894	0.0465962	0.0416809	5.13588	1.6542	2.57767	3.26052	3.3221	2.57901	5.13588	1.6542	2.57767	3.26052	3.3221	2.57901	1
4018679;4018405,4018679;4018407	4018679	40184054018407	chr11	120718531	120719825	chr11	120823871	120824552	Fasn	NM_007988	stable	FALSE	FALSE	TRUE	4018405	chr11	120718531	120719042	0.0502975	0.0390891	0.0687896	0.0543869	0.0698942	0.0416809	0.114567	0.122479	0.168535	0.16656	0.144448	0.125043	6.00279	4.09158	4.7937	2.84761	4.35642	1.64632	11.4176	13.2977	10.1554	9.13765	7.10999	5.03006	3
4018679;4018413,4018679;4018414,4018679;4018417	4018679	4.01841e+20	chr11	120720619	120722816	chr11	120823871	120824552	Fasn	NM_007988	stable	TRUE	TRUE	TRUE	4018417	chr11	120722316	120722816	0.0558862	0.0469069	0.0791081	0.0713828	0.0745538	0.0781516	0.150893	0.161568	0.244203	0.200552	0.228321	0.224035	6.90267	5.4367	5.43469	4.40881	4.67633	4.96573	16.3427	19.7205	17.9231	12.4043	14.1436	13.9879	5
4018679;4018423	4018679	4018423	chr11	120725390	120725761	chr11	120823871	120824552	Fasn	NM_007988	stable	FALSE	FALSE	TRUE	4018423	chr11	120725390	120725761	0.0475032	0.0443009	0.0791081	0.074782	0.060575	0.0625213	0.0475032	0.0443009	0.0791081	0.074782	0.060575	0.0625213	5.07496	4.43708	5.58256	5.19478	3.07994	3.25904	5.07496	4.43708	5.58256	5.19478	3.07994	3.25904	1
4018679;4018640,4018679;4018642	4018679	40186404018642	chr11	120806611	120808178	chr11	120823871	120824552	Fasn	NM_007988	stable	TRUE	FALSE	TRUE	4018642	chr11	120807798	120808178	0.187219	0.190233	0.343948	0.275334	0.260938	0.296976	0.494592	0.489916	0.835794	0.690034	0.675644	0.682524	6.12368	6.40951	8.10345	5.61899	5.4473	6.70735	15.7573	15.8691	18.7707	12.9486	14.0391	14.1413	3
4018679;4018653	4018679	4018653	chr11	120812264	120813799	chr11	120823871	120824552	Fasn	NM_007988	stable	FALSE	FALSE	TRUE	4018653	chr11	120812264	120813799	0.262665	0.255382	0.388661	0.387507	0.442663	0.349077	0.262665	0.255382	0.388661	0.387507	0.442663	0.349077	6.35723	7.403	6.62554	5.79194	8.4266	5.86251	6.35723	7.403	6.62554	5.79194	8.4266	5.86251	1
4018679;4018817	4018679	4018817	chr11	120878683	120879158	chr11	120823871	120824552	Fasn	NM_007988	stable	FALSE	FALSE	TRUE	4018817	chr11	120878683	120879158	0.072652	0.0625425	0.137579	0.108774	0.135129	0.114622	0.072652	0.0625425	0.137579	0.108774	0.135129	0.114622	5.5151	4.39397	7.45004	4.46245	6.71595	5.23627	5.5151	4.39397	7.45004	4.46245	6.71595	5.23627	1
4018679;4018860	4018679	4018860	chr11	120893615	120895258	chr11	120823871	120824552	Fasn	NM_007988	stable	FALSE	FALSE	TRUE	4018860	chr11	120893615	120895258	0.0810349	0.0677544	0.110063	0.115572	0.11649	0.135463	0.0810349	0.0677544	0.110063	0.115572	0.11649	0.135463	8.65717	6.66488	6.70466	6.70323	5.86743	8.30583	8.65717	6.66488	6.70466	6.70323	5.86743	8.30583	1
4018679;4018952	4018679	4018952	chr11	120932908	120933327	chr11	120823871	120824552	Fasn	NM_007988	stable	TRUE	TRUE	TRUE	4018952	chr11	120932908	120933327	0.0558862	0.0364831	0.0653502	0.0645844	0.0745538	0.0521011	0.0558862	0.0364831	0.0653502	0.0645844	0.0745538	0.0521011	6.63341	3.3768	4.43444	4.19648	4.9581	2.64806	6.63341	3.3768	4.43444	4.19648	4.9581	2.64806	1
4018679;4018962,4018679;4018964	4018679	40189624018964	chr11	120938921	120940381	chr11	120823871	120824552	Fasn	NM_007988	stable	TRUE	FALSE	TRUE	4018964	chr11	120939647	120940381	0.0447089	0.0338772	0.0447133	0.0509877	0.0419365	0.0364708	0.108978	0.0886019	0.123821	0.159762	0.12115	0.119833	5.08058	3.46584	2.31234	3.16408	1.92366	1.35826	10.89	7.67483	5.80042	10.3554	5.51187	5.18855	3
4018679;4018992,4018679;4018996,4018679;4018999	4018679	4.01899e+20	chr11	120946721	120951117	chr11	120823871	120824552	Fasn	NM_007988	stable	TRUE	TRUE	TRUE	4018999	chr11	120950406	120951117	0.0475032	0.041695	0.0515922	0.0509877	0.0652346	0.0573112	0.245899	0.221505	0.368025	0.37391	0.316854	0.343867	6.25739	5.669	3.21892	3.06903	4.22116	3.58593	26.4901	23.0501	24.1958	23.9433	16.2459	19.0991	8
4018679;4019214	4018679	4019214	chr11	121040627	121041136	chr11	120823871	120824552	Fasn	NM_007988	stable	FALSE	TRUE	TRUE	4019214	chr11	121040627	121041136	0.0335317	0.0156356	0.0240764	0.0237943	0.0372769	0.0260505	0.0335317	0.0156356	0.0240764	0.0237943	0.0372769	0.0260505	5.72234	1.07156	1.06461	0.996053	2.46529	0.993095	5.72234	1.07156	1.06461	0.996053	2.46529	0.993095	1
4018679;4019246	4018679	4019246	chr11	121054090	121054758	chr11	120823871	120824552	Fasn	NM_007988	stable	FALSE	TRUE	TRUE	4019246	chr11	121054090	121054758	0.0335317	0.0286653	0.0378343	0.0271935	0.0512558	0.0364708	0.0335317	0.0286653	0.0378343	0.0271935	0.0512558	0.0364708	5.57634	4.85714	3.36861	1.58351	4.84023	2.68124	5.57634	4.85714	3.36861	1.58351	4.84023	2.68124	1
142589;142053,142589;142055,142589;142057,142589;142059,142589;142060,142589;142061	142589	1.42053e+35	chr1	59243893	59249455	chr1	59481445	59482336	Fzd7	NM_008057	stable	FALSE	TRUE	TRUE	142059	chr1	59247947	59248644	0.0391203	0.0260594	0.0412738	0.0475885	0.0512558	0.0625213	0.195602	0.169386	0.237324	0.220947	0.274917	0.255295	10.8799	6.67225	6.69824	9.51569	8.08435	10.5133	46.4439	42.7695	36.7938	37.9429	40.6726	34.3244	9
142589;142154	142589	142154	chr1	59288219	59289424	chr1	59481445	59482336	Fzd7	NM_008057	stable	FALSE	FALSE	TRUE	142154	chr1	59288219	59289424	0.0335317	0.0234534	0.0447133	0.0441894	0.0465962	0.046891	0.0335317	0.0234534	0.0447133	0.0441894	0.0465962	0.046891	7.63572	4.83338	6.63641	6.93779	6.17016	6.12006	7.63572	4.83338	6.63641	6.93779	6.17016	6.12006	1
142589;142191,142589;142194,142589;142195,142589;142199,142589;142201,142589;142203,142589;142206,142589;142209,142589;142211,142589;142212,142589;142215,142589;142216,142589;142217,142589;142218,142589;142220	142589	1.42191e+89	chr1	59307349	59323994	chr1	59481445	59482336	Fzd7	NM_008057	stable	FALSE	TRUE	TRUE	142209	chr1	59316169	59317036	0.0502975	0.0495128	0.0619107	0.0713828	0.0559154	0.0677314	0.628719	0.612395	0.86675	0.951771	0.84805	0.828407	12.6009	12.9429	9.61787	13.0154	7.26127	9.47495	110.198	121.898	101.317	130.05	88.5564	86.1289	30
142589;142299	142589	142299	chr1	59354426	59355442	chr1	59481445	59482336	Fzd7	NM_008057	stable	FALSE	FALSE	TRUE	142299	chr1	59354426	59355442	0.0335317	0.0234534	0.0447133	0.0271935	0.0326173	0.0260505	0.0335317	0.0234534	0.0447133	0.0271935	0.0326173	0.0260505	5.1873	3.27615	4.47543	1.90198	2.39424	1.60418	5.1873	3.27615	4.47543	1.90198	2.39424	1.60418	1
142589;142335	142589	142335	chr1	59371256	59372684	chr1	59481445	59482336	Fzd7	NM_008057	stable	FALSE	FALSE	TRUE	142335	chr1	59371256	59372684	0.036326	0.0234534	0.0447133	0.037391	0.0419365	0.0364708	0.036326	0.0234534	0.0447133	0.037391	0.0419365	0.0364708	5.28421	2.8429	3.98669	3.09828	3.46831	2.71801	5.28421	2.8429	3.98669	3.09828	3.46831	2.71801	1
142589;142444	142589	142444	chr1	59424470	59425988	chr1	59481445	59482336	Fzd7	NM_008057	stable	TRUE	FALSE	TRUE	142444	chr1	59424470	59425988	0.0614748	0.0599365	0.0791081	0.0713828	0.0419365	0.0364708	0.0614748	0.0599365	0.0791081	0.0713828	0.0419365	0.0364708	6.04332	7.51975	5.26818	5.01021	1.99153	1.54139	6.04332	7.51975	5.26818	5.01021	1.99153	1.54139	1
142589;142508	142589	142508	chr1	59449087	59449926	chr1	59481445	59482336	Fzd7	NM_008057	stable	TRUE	TRUE	TRUE	142508	chr1	59449087	59449926	0.0782406	0.0573306	0.0825476	0.0781812	0.0698942	0.0833617	0.0782406	0.0573306	0.0825476	0.0781812	0.0698942	0.0833617	5.30176	3.58904	3.09682	3.15609	2.76647	3.70385	5.30176	3.58904	3.09682	3.15609	2.76647	3.70385	1
142589;142825	142589	142825	chr1	59583354	59583756	chr1	59481445	59482336	Fzd7	NM_008057	stable	FALSE	FALSE	TRUE	142825	chr1	59583354	59583756	0.0447089	0.0338772	0.0584712	0.0713828	0.0419365	0.046891	0.0447089	0.0338772	0.0584712	0.0713828	0.0419365	0.046891	7.1125	5.10434	5.78496	8.73014	3.26352	3.88214	7.1125	5.10434	5.78496	8.73014	3.26352	3.88214	1
142589;142903	142589	142903	chr1	59612275	59612637	chr1	59481445	59482336	Fzd7	NM_008057	stable	FALSE	FALSE	TRUE	142903	chr1	59612275	59612637	0.036326	0.0364831	0.0378343	0.0475885	0.0465962	0.0416809	0.036326	0.0364831	0.0378343	0.0475885	0.0465962	0.0416809	6.17646	7.02241	3.45861	5.88513	4.47348	3.87754	6.17646	7.02241	3.45861	5.88513	4.47348	3.87754	1
142589;142915	142589	142915	chr1	59616154	59617894	chr1	59481445	59482336	Fzd7	NM_008057	stable	FALSE	FALSE	TRUE	142915	chr1	59616154	59617894	0.0335317	0.0286653	0.0447133	0.0475885	0.0326173	0.0521011	0.0335317	0.0286653	0.0447133	0.0475885	0.0326173	0.0521011	5.71485	4.66507	4.85108	5.71648	2.64938	5.6525	5.71485	4.66507	4.85108	5.71648	2.64938	5.6525	1
5631876;5628444	5631876	5628444	chr18	7929606	7930394	chr18	9212276	9213029	Fzd8	NM_008058	induced	FALSE	TRUE	TRUE	5628444	chr18	7929606	7930394	0.0167658	0.0130297	0.0171974	0.0135967	0.0419365	0.0260505	0.0167658	0.0130297	0.0171974	0.0135967	0.0419365	0.0260505	5.38606	3.58223	4.60402	2.82383	13.9976	5.5265	5.38606	3.58223	4.60402	2.82383	13.9976	5.5265	1
5631876;5628559,5631876;5628560	5631876	56285595628560	chr18	7972583	7974456	chr18	9212276	9213029	Fzd8	NM_008058	induced	FALSE	FALSE	TRUE	5628559	chr18	7972583	7974050	0.0167658	0.0182416	0.00687896	0.0135967	0.0326173	0.0260505	0.0335317	0.0312712	0.0137579	0.0169959	0.0419365	0.0312607	5.42057	7.37709	0	2.74251	9.35478	5.44878	10.8387	10.9814	0	2.74251	9.35478	5.44878	2
5631876;5628680,5631876;5628682,5631876;5628686,5631876;5628687,5631876;5628689,5631876;5628690	5631876	5.62868e+41	chr18	8022163	8027308	chr18	9212276	9213029	Fzd8	NM_008058	induced	FALSE	TRUE	TRUE	5628690	chr18	8026920	8027308	0.0251488	0.0312712	0.0137579	0.0237943	0.0372769	0.0364708	0.131332	0.132903	0.0791081	0.108774	0.167746	0.166723	10.3125	17.2102	2.45503	8.59232	11.1688	9.53745	45.8186	57.3905	12.5525	28.5738	39.4907	32.7373	11
5631876;5628697	5631876	5628697	chr18	8031125	8031514	chr18	9212276	9213029	Fzd8	NM_008058	induced	FALSE	FALSE	TRUE	5628697	chr18	8031125	8031514	0.0167658	0.00781781	0.00687896	0.00679836	0.0232981	0.0104202	0.0167658	0.00781781	0.00687896	0.00679836	0.0232981	0.0104202	5.2672	0.13668	0	0	4.96347	0	5.2672	0.13668	0	0	4.96347	0	1
5631876;5628960	5631876	5628960	chr18	8132740	8133190	chr18	9212276	9213029	Fzd8	NM_008058	induced	FALSE	FALSE	TRUE	5628960	chr18	8132740	8133190	0.0223545	0.0104237	0.0137579	0.00339918	0.0279577	0.0156303	0.0223545	0.0104237	0.0137579	0.00339918	0.0279577	0.0156303	8.65704	1.62077	2.24096	0	6.52255	1.10269	8.65704	1.62077	2.24096	0	6.52255	1.10269	1
5631876;5629184	5631876	5629184	chr18	8208697	8209758	chr18	9212276	9213029	Fzd8	NM_008058	induced	FALSE	FALSE	TRUE	5629184	chr18	8208697	8209758	0.0195602	0.0104237	0.0103184	0.00679836	0.00931923	0.0156303	0.0195602	0.0104237	0.0103184	0.00679836	0.00931923	0.0156303	6.26544	1.35812	0.463699	0	0	0.986324	6.26544	1.35812	0.463699	0	0	0.986324	1
5631876;5630952	5631876	5630952	chr18	8862244	8862522	chr18	9212276	9213029	Fzd8	NM_008058	induced	FALSE	FALSE	TRUE	5630952	chr18	8862244	8862522	0.0251488	0.00781781	0.0103184	0.0169959	0.0186385	0.0156303	0.0251488	0.00781781	0.0103184	0.0169959	0.0186385	0.0156303	5.06346	0	0	1.29697	0.711365	0.0018838	5.06346	0	0	1.29697	0.711365	0.0018838	1
4452406;4451519	4452406	4451519	chr13	59822504	59823332	chr13	60177348	60177915	Gas1	NM_008086	induced	TRUE	TRUE	TRUE	4451519	chr13	59822504	59823332	0.0195602	0.00781781	0.00687896	0.0101975	0.00931923	0.00521011	0.0195602	0.00781781	0.00687896	0.0101975	0.00931923	0.00521011	5.24012	0.48136	0	0.798955	0.0614522	0	5.24012	0.48136	0	0.798955	0.0614522	0	1
4452406;4451561	4452406	4451561	chr13	59842305	59842749	chr13	60177348	60177915	Gas1	NM_008086	induced	FALSE	TRUE	TRUE	4451561	chr13	59842305	59842749	0.0195602	0.0130297	0.0206369	0.0169959	0.0139788	0.0104202	0.0195602	0.0130297	0.0206369	0.0169959	0.0139788	0.0104202	5.17566	2.68973	3.98952	3.14103	1.23148	0.228797	5.17566	2.68973	3.98952	3.14103	1.23148	0.228797	1
4452406;4451687	4452406	4451687	chr13	59889792	59890432	chr13	60177348	60177915	Gas1	NM_008086	induced	FALSE	TRUE	TRUE	4451687	chr13	59889792	59890432	0.0251488	0.0260594	0.0171974	0.0237943	0.0279577	0.0521011	0.0251488	0.0260594	0.0171974	0.0237943	0.0279577	0.0521011	7.20366	8.58991	2.44957	5.22352	4.82153	11.4719	7.20366	8.58991	2.44957	5.22352	4.82153	11.4719	1
3958722;3958507,3958722;3958511	3958722	39585073958511	chr11	96275410	96278582	chr11	96365701	96366697	Hoxb1	NM_008266	underinduced	TRUE	FALSE	TRUE	3958507	chr11	96275410	96276729	0.0586805	0.0443009	0.103184	0.0815804	0.0512558	0.0677314	0.217956	0.205869	0.385222	0.271935	0.167746	0.213614	5.49764	3.77385	6.74875	5.07641	1.98779	3.10285	16.1141	16.3313	21.3008	13.1467	3.95478	6.45296	5
3958722;3958571	3958722	3958571	chr11	96303770	96304264	chr11	96365701	96366697	Hoxb1	NM_008266	underinduced	TRUE	TRUE	TRUE	3958571	chr11	96303770	96304264	0.072652	0.0625425	0.120382	0.0917779	0.107171	0.0989921	0.072652	0.0625425	0.120382	0.0917779	0.107171	0.0989921	5.32101	4.57795	5.93497	4.39922	4.63285	4.14405	5.32101	4.57795	5.93497	4.39922	4.63285	4.14405	1
3958722;3959151,3958722;3959153	3958722	39591513959153	chr11	96533412	96534464	chr11	96365701	96366697	Hoxb1	NM_008266	underinduced	FALSE	FALSE	TRUE	3959151	chr11	96533412	96534019	0.0447089	0.0521187	0.0653502	0.074782	0.0512558	0.0521011	0.0950065	0.114661	0.144458	0.139366	0.111831	0.140673	6.75229	9.0611	6.08643	8.29858	3.52934	3.40311	12.1254	17.4573	11.1999	12.2614	5.88821	8.91526	3
3958722;3959160,3958722;3959162,3958722;3959163,3958722;3959166	3958722	3.95916e+27	chr11	96536113	96539181	chr11	96365701	96366697	Hoxb1	NM_008266	underinduced	FALSE	TRUE	TRUE	3959166	chr11	96538695	96539181	0.0502975	0.0495128	0.0584712	0.0543869	0.0465962	0.0521011	0.153687	0.187627	0.213248	0.237943	0.214342	0.197984	8.2223	8.76418	5.19471	5.45403	2.79345	3.49595	22.0131	31.3939	17.6365	24.5187	14.7756	13.3791	7
3958722;3959172,3958722;3959175	3958722	39591723959175	chr11	96539974	96542389	chr11	96365701	96366697	Hoxb1	NM_008266	underinduced	FALSE	FALSE	TRUE	3959175	chr11	96541830	96542389	0.0419146	0.0312712	0.0481528	0.0543869	0.0232981	0.0573112	0.0782406	0.0781781	0.103184	0.112173	0.0745538	0.119833	6.32936	4.02882	3.71787	5.19662	0.503519	4.2047	10.9169	11.7984	8.37699	11.2963	4.16499	9.0489	4
3958722;3959180,3958722;3959183,3958722;3959186,3958722;3959187	3958722	3.95918e+27	chr11	96543676	96547940	chr11	96365701	96366697	Hoxb1	NM_008266	underinduced	FALSE	FALSE	TRUE	3959186	chr11	96546780	96547344	0.0447089	0.0469069	0.0722291	0.0781812	0.0465962	0.046891	0.254282	0.234534	0.354267	0.363712	0.288896	0.276136	6.86704	8.37068	7.62922	10.0862	3.18167	2.99129	34.4521	32.7207	29.6544	36.5219	18.0052	15.1417	8
3958722;3959194,3958722;3959196,3958722;3959200	3958722	3.95919e+20	chr11	96550095	96553079	chr11	96365701	96366697	Hoxb1	NM_008266	underinduced	FALSE	FALSE	TRUE	3959194	chr11	96550095	96550596	0.0419146	0.0390891	0.0894265	0.0543869	0.0465962	0.0416809	0.153687	0.169386	0.275159	0.217548	0.149108	0.182354	6.6013	6.29581	10.8725	5.81125	3.23344	2.40537	19.1081	25.0798	25.9385	19.6937	6.83468	9.7786	7
3958722;3959205	3958722	3959205	chr11	96554205	96554885	chr11	96365701	96366697	Hoxb1	NM_008266	underinduced	FALSE	FALSE	TRUE	3959205	chr11	96554205	96554885	0.036326	0.0338772	0.0550317	0.0611853	0.0465962	0.046891	0.036326	0.0338772	0.0550317	0.0611853	0.0465962	0.046891	5.09433	4.99911	5.10351	7.1947	3.29934	3.08154	5.09433	4.99911	5.10351	7.1947	3.29934	3.08154	1
3958722;3959210	3958722	3959210	chr11	96555772	96556180	chr11	96365701	96366697	Hoxb1	NM_008266	underinduced	FALSE	FALSE	TRUE	3959210	chr11	96555772	96556180	0.0391203	0.0338772	0.0653502	0.0509877	0.0372769	0.0260505	0.0391203	0.0338772	0.0653502	0.0509877	0.0372769	0.0260505	6.02423	5.03509	6.87828	5.02172	2.14096	0.705196	6.02423	5.03509	6.87828	5.02172	2.14096	0.705196	1
3958722;3959220	3958722	3959220	chr11	96558250	96559376	chr11	96365701	96366697	Hoxb1	NM_008266	underinduced	FALSE	FALSE	TRUE	3959220	chr11	96558250	96559376	0.0475032	0.0390891	0.099745	0.074782	0.0838731	0.0677314	0.0475032	0.0390891	0.099745	0.074782	0.0838731	0.0677314	8.45403	6.55707	13.1234	9.34719	8.32538	5.95292	8.45403	6.55707	13.1234	9.34719	8.32538	5.95292	1
3958722;3959263	3958722	3959263	chr11	96577316	96578093	chr11	96365701	96366697	Hoxb1	NM_008266	underinduced	FALSE	FALSE	TRUE	3959263	chr11	96577316	96578093	0.036326	0.0338772	0.0550317	0.0441894	0.0559154	0.0416809	0.036326	0.0338772	0.0550317	0.0441894	0.0559154	0.0416809	5.51861	5.08715	5.73412	4.6598	5.0083	2.71122	5.51861	5.08715	5.73412	4.6598	5.0083	2.71122	1
3958722;3959277	3958722	3959277	chr11	96583666	96584304	chr11	96365701	96366697	Hoxb1	NM_008266	underinduced	FALSE	FALSE	TRUE	3959277	chr11	96583666	96584304	0.036326	0.0286653	0.0550317	0.0611853	0.060575	0.0521011	0.036326	0.0286653	0.0550317	0.0611853	0.060575	0.0521011	5.83287	3.72063	5.83017	8.23094	5.59169	4.26586	5.83287	3.72063	5.83017	8.23094	5.59169	4.26586	1
3958722;3959452	3958722	3959452	chr11	96670103	96670671	chr11	96365701	96366697	Hoxb1	NM_008266	underinduced	FALSE	FALSE	TRUE	3959452	chr11	96670103	96670671	0.0335317	0.0234534	0.0412738	0.0441894	0.0232981	0.0156303	0.0335317	0.0234534	0.0412738	0.0441894	0.0232981	0.0156303	6.92061	3.63999	4.91877	6.59812	0.901502	0	6.92061	3.63999	4.91877	6.59812	0.901502	0	1
3958568;3958257,3958568;3958260	3958568	39582573958260	chr11	96173808	96175739	chr11	96303362	96303580	Hoxb5	NM_008268	underinduced	TRUE	FALSE	TRUE	3958257	chr11	96173808	96174493	0.0391203	0.0234534	0.0481528	0.0271935	0	0.0156303	0.108978	0.0677544	0.154777	0.0679836	0.0279577	0.046891	5.31222	2.20254	3.69137	1.50959	0	0.243513	11.7534	4.61236	11.869	2.57267	0.366969	0.484949	4
3958568;3958608	3958568	3958608	chr11	96317195	96318052	chr11	96303362	96303580	Hoxb5	NM_008268	underinduced	TRUE	TRUE	TRUE	3958608	chr11	96317195	96318052	0.170453	0.138115	0.244203	0.156362	0.107171	0.151093	0.170453	0.138115	0.244203	0.156362	0.107171	0.151093	5.09684	4.06786	5.5112	2.55879	2.16632	3.43821	5.09684	4.06786	5.5112	2.55879	2.16632	3.43821	1
3958568;3958640	3958568	3958640	chr11	96331433	96332354	chr11	96303362	96303580	Hoxb5	NM_008268	underinduced	TRUE	TRUE	TRUE	3958640	chr11	96331433	96332354	0.106184	0.0859959	0.168535	0.112173	0.0745538	0.0781516	0.106184	0.0859959	0.168535	0.112173	0.0745538	0.0781516	5.69839	3.78745	6.41327	3.40752	2.50112	2.40575	5.69839	3.78745	6.41327	3.40752	2.50112	2.40575	1
3958568;3958660	3958568	3958660	chr11	96337721	96338130	chr11	96303362	96303580	Hoxb5	NM_008268	underinduced	TRUE	FALSE	TRUE	3958660	chr11	96337721	96338130	0.0894178	0.0651484	0.113503	0.112173	0.0792135	0.0781516	0.0894178	0.0651484	0.113503	0.112173	0.0792135	0.0781516	5.00038	3.05787	4.19825	4.06228	3.32013	3.0119	5.00038	3.05787	4.19825	4.06228	3.32013	3.0119	1
3958568;3958671,3958568;3958674,3958568;3958676	3958568	3.95867e+20	chr11	96342046	96345280	chr11	96303362	96303580	Hoxb5	NM_008268	underinduced	TRUE	TRUE	TRUE	3958671	chr11	96342046	96342428	0.0838292	0.0677544	0.0859871	0.0577861	0.0419365	0.0625213	0.265459	0.372649	0.505604	0.346717	0.256279	0.286556	5.50026	4.06442	2.91309	1.60043	1.26078	2.25965	15.0055	23.3161	18.7478	11.5109	9.01293	11.9525	6
3958568;3958683,3958568;3958685	3958568	39586833958685	chr11	96349650	96352183	chr11	96303362	96303580	Hoxb5	NM_008268	underinduced	TRUE	TRUE	TRUE	3958683	chr11	96349650	96350219	0.0838292	0.0651484	0.127261	0.0951771	0.0745538	0.0781516	0.156481	0.148538	0.244203	0.186955	0.163087	0.161513	6.4651	4.45541	6.78879	4.55276	3.95301	3.96604	11.9556	10.3791	11.3465	8.64136	8.11942	8.64742	3
3958568;3958690,3958568;3958691	3958568	39586903958691	chr11	96353083	96354768	chr11	96303362	96303580	Hoxb5	NM_008268	underinduced	TRUE	TRUE	TRUE	3958691	chr11	96354033	96354768	0.0894178	0.080784	0.13414	0.0713828	0.0512558	0.0573112	0.173247	0.138115	0.223566	0.135967	0.107171	0.0989921	8.06968	7.10361	8.06311	3.34534	2.35189	2.61131	15.4201	10.7945	12.2493	6.0899	5.02861	4.06318	2
3958568;3959148,3958568;3959151,3958568;3959153,3958568;3959156,3958568;3959157,3958568;3959158,3958568;3959159,3958568;3959160,3958568;3959162,3958568;3959163,3958568;3959166,3958568;3959168,3958568;3959172,3958568;3959175,3958568;3959178,3958568;3959179,3958568;3959180	3958568	3.95915e+118	chr11	96530325	96544158	chr11	96303362	96303580	Hoxb5	NM_008268	underinduced	FALSE	TRUE	TRUE	3959160	chr11	96536113	96537201	0.0502975	0.0547247	0.0619107	0.108774	0.0838731	0.125043	0.631514	0.693179	0.653502	1.10813	0.931923	0.97429	13.2174	14.7073	10.2471	22.9938	13.897	23.7728	124.113	153.795	70.0988	190.466	131.787	134.402	33
3958568;3959186,3958568;3959187,3958568;3959188,3958568;3959189	3958568	3.95919e+27	chr11	96546780	96548739	chr11	96303362	96303580	Hoxb5	NM_008268	underinduced	FALSE	FALSE	TRUE	3959186	chr11	96546780	96547344	0.0391203	0.0469069	0.0412738	0.0645844	0.0372769	0.0625213	0.139715	0.151144	0.120382	0.214148	0.163087	0.197984	8.91604	12.9392	5.50728	12.6864	4.83494	9.79186	30.8347	37.9271	12.5248	37.965	22.4286	27.903	4
3958568;3959194,3958568;3959195,3958568;3959196,3958568;3959198,3958568;3959200,3958568;3959203,3958568;3959204,3958568;3959205,3958568;3959207,3958568;3959209,3958568;3959210,3958568;3959214,3958568;3959215,3958568;3959217,3958568;3959218,3958568;3959220,3958568;3959221,3958568;3959222	3958568	3.95919e+125	chr11	96550095	96560174	chr11	96303362	96303580	Hoxb5	NM_008268	underinduced	FALSE	FALSE	TRUE	3959205	chr11	96554205	96554885	0.0530918	0.0573306	0.0515922	0.0883787	0.0885327	0.0677314	0.704166	0.727056	0.749807	1.06054	0.945902	0.901349	14.7633	17.5652	8.24902	19.8765	17.0203	11.129	163.405	181.905	100.508	196.474	148.443	125.121	29
3958568;3959227,3958568;3959228,3958568;3959229,3958568;3959230,3958568;3959231,3958568;3959232,3958568;3959233	3958568	3.95923e+48	chr11	96562399	96566384	chr11	96303362	96303580	Hoxb5	NM_008268	underinduced	FALSE	FALSE	TRUE	3959229	chr11	96563824	96564636	0.036326	0.0338772	0.0378343	0.0441894	0.0419365	0.0364708	0.217956	0.229322	0.233885	0.33312	0.279577	0.323027	8.72568	8.11696	5.09097	7.61724	6.12588	4.43273	46.6972	54.2895	28.7092	59.1301	40.394	45.8858	7
3958568;3959293,3958568;3959295	3958568	39592933959295	chr11	96588877	96589865	chr11	96303362	96303580	Hoxb5	NM_008268	underinduced	FALSE	FALSE	TRUE	3959293	chr11	96588877	96589493	0.0307374	0.0234534	0.0240764	0.0407902	0.00465962	0.0260505	0.0447089	0.0521187	0.0481528	0.0883787	0.0326173	0.0677314	7.10419	4.60062	2.20431	6.60285	0	2.49596	8.22357	11.2065	4.17134	15.8133	3.27757	8.36498	3
3958568;3959316	3958568	3959316	chr11	96597501	96598085	chr11	96303362	96303580	Hoxb5	NM_008268	underinduced	FALSE	FALSE	TRUE	3959316	chr11	96597501	96598085	0.0279431	0.0208475	0.0309553	0.0441894	0.0559154	0.0364708	0.0279431	0.0208475	0.0309553	0.0441894	0.0559154	0.0364708	5.93361	3.64268	3.82373	7.98269	9.84833	4.82016	5.93361	3.64268	3.82373	7.98269	9.84833	4.82016	1
3958568;3959351,3958568;3959352,3958568;3959354,3958568;3959355,3958568;3959359	3958568	3.95935e+34	chr11	96619555	96627305	chr11	96303362	96303580	Hoxb5	NM_008268	underinduced	TRUE	TRUE	TRUE	3959355	chr11	96622627	96623749	0.0335317	0.041695	0.0309553	0.0237943	0.0419365	0.0573112	0.215162	0.226717	0.209808	0.237943	0.274917	0.343867	8.7012	13.1317	4.13537	2.97906	6.79779	10.003	44.1486	52.7559	21.1302	32.7282	37.8397	50.2928	9
3958568;3959463,3958568;3959465	3958568	39594633959465	chr11	96673256	96674009	chr11	96303362	96303580	Hoxb5	NM_008268	underinduced	FALSE	TRUE	TRUE	3959465	chr11	96673760	96674009	0.0307374	0.0390891	0.0309553	0.0407902	0.0232981	0.0364708	0.0502975	0.0703603	0.0687896	0.0781812	0.0931923	0.0625213	8.3692	13.151	4.78019	8.88546	2.76582	5.63268	11.9305	22.3362	11.2897	16.6248	18.0008	8.65461	3
3958568;3959470,3958568;3959473,3958568;3959475,3958568;3959477,3958568;3959481	3958568	3.95947e+34	chr11	96675390	96681278	chr11	96303362	96303580	Hoxb5	NM_008268	underinduced	FALSE	FALSE	TRUE	3959475	chr11	96678335	96678810	0.0279431	0.0260594	0.0309553	0.0441894	0.0186385	0.0364708	0.173247	0.205869	0.233885	0.244741	0.228321	0.229245	7.19671	6.85825	4.89651	9.67286	1.63736	5.68019	33.1343	50.8206	33.9073	41.1074	30.8904	29.6817	12
3958568;3959924,3958568;3959925	3958568	39599243959925	chr11	96861025	96861988	chr11	96303362	96303580	Hoxb5	NM_008268	underinduced	TRUE	TRUE	TRUE	3959925	chr11	96861640	96861988	0.0195602	0.0156356	0.0275159	0.0203951	0.0232981	0.0208404	0.0391203	0.0364831	0.0447133	0.0407902	0.0372769	0.0364708	5.06324	3.46432	5.52656	3.27289	3.61358	2.46446	10.1235	9.41102	7.3823	6.59471	4.50227	3.48246	2
2969645;2969440,2969645;2969442	2969645	29694402969442	chr8	72240229	72242182	chr8	72317488	72319340	Klf2	NM_008452	overrepressed	TRUE	TRUE	TRUE	2969442	chr8	72241927	72242182	0.0447089	0.0338772	0.0412738	0.0475885	0.0465962	0.0573112	0.114567	0.109449	0.144458	0.146165	0.144448	0.151093	5.18094	2.95458	2.92383	4.31379	2.56663	3.57641	11.505	10.4826	12.1146	13.3239	8.10775	8.91964	3
2969645;2969465	2969645	2969465	chr8	72252259	72253219	chr8	72317488	72319340	Klf2	NM_008452	overrepressed	FALSE	FALSE	TRUE	2969465	chr8	72252259	72253219	0.0502975	0.0364831	0.0619107	0.0645844	0.0465962	0.0625213	0.0502975	0.0364831	0.0619107	0.0645844	0.0465962	0.0625213	5.09724	3.02669	5.12558	6.05284	2.12194	3.62383	5.09724	3.02669	5.12558	6.05284	2.12194	3.62383	1
2969645;2969480,2969645;2969481,2969645;2969484,2969645;2969486,2969645;2969490	2969645	2.96948e+34	chr8	72259936	72264676	chr8	72317488	72319340	Klf2	NM_008452	overrepressed	FALSE	TRUE	TRUE	2969484	chr8	72262379	72262983	0.0950065	0.08339	0.13414	0.12577	0.130469	0.104202	0.433118	0.396102	0.53312	0.509877	0.540515	0.505381	11.8849	9.90799	13.8417	13.6313	9.32985	6.89563	48.0299	41.8401	46.3715	47.4098	33.546	30.6288	11
2969645;2969512,2969645;2969514,2969645;2969516,2969645;2969517,2969645;2969518	2969645	2.96951e+34	chr8	72265345	72268685	chr8	72317488	72319340	Klf2	NM_008452	overrepressed	FALSE	TRUE	TRUE	2969512	chr8	72265345	72266027	0.0950065	0.080784	0.113503	0.0985763	0.0838731	0.0989921	0.407969	0.388285	0.536559	0.445293	0.456642	0.380338	11.86	9.14433	10.461	8.71792	4.75542	6.11547	45.2972	42.1782	47.4985	37.4294	26.2595	20.5229	7
2969645;2969523,2969645;2969526,2969645;2969530	2969645	2.96952e+20	chr8	72269296	72274102	chr8	72317488	72319340	Klf2	NM_008452	overrepressed	FALSE	TRUE	TRUE	2969526	chr8	72270164	72271821	0.0922122	0.0781781	0.120382	0.0951771	0.0698942	0.0729415	0.265459	0.221505	0.319872	0.278733	0.223662	0.229245	10.2427	7.0084	10.3668	7.19737	3.27001	3.48255	25.8889	17.7354	23.3407	20.3885	10.1407	10.5479	8
2969645;2969536,2969645;2969537,2969645;2969538,2969645;2969540,2969645;2969543	2969645	2.96954e+34	chr8	72275625	72279358	chr8	72317488	72319340	Klf2	NM_008452	overrepressed	FALSE	FALSE	TRUE	2969537	chr8	72276100	72276841	0.106184	0.106843	0.144458	0.108774	0.191044	0.0989921	0.477827	0.458645	0.653502	0.567663	0.675644	0.536641	10.656	11.1305	12.0454	8.63776	12.4694	5.03254	39.2409	36.5321	44.9537	38.8195	35.2349	24.0578	8
2969645;2969548,2969645;2969551	2969645	29695482969551	chr8	72280272	72281751	chr8	72317488	72319340	Klf2	NM_008452	overrepressed	FALSE	FALSE	TRUE	2969548	chr8	72280272	72280719	0.0894178	0.0651484	0.0859871	0.0917779	0.0792135	0.0521011	0.226339	0.211081	0.26484	0.299128	0.270258	0.218825	7.76496	4.51639	5.04483	6.07908	3.24857	1.55934	17.5965	15.578	15.4864	19.6187	11.9044	8.62342	4
2969645;2969557,2969645;2969559	2969645	29695572969559	chr8	72285179	72286136	chr8	72317488	72319340	Klf2	NM_008452	overrepressed	FALSE	FALSE	TRUE	2969559	chr8	72285602	72286136	0.12295	0.127691	0.182293	0.163161	0.195704	0.119833	0.206779	0.203263	0.278598	0.237943	0.270258	0.229245	10.426	10.3414	13.3473	11.4556	10.5616	5.22909	16.2505	14.8233	18.549	15.2521	13.1455	9.9627	3
2969645;2969565,2969645;2969567,2969645;2969570	2969645	2.96957e+20	chr8	72288509	72290923	chr8	72317488	72319340	Klf2	NM_008452	overrepressed	FALSE	FALSE	TRUE	2969570	chr8	72290553	72290923	0.114567	0.0938137	0.1307	0.122371	0.139788	0.114622	0.427529	0.393496	0.484967	0.465688	0.442663	0.422019	7.84722	5.52045	7.02055	6.352	5.76852	4.29584	25.4482	21.9551	22.8594	22.1779	15.1611	14.091	6
2969645;2969584,2969645;2969585,2969645;2969587	2969645	2.96958e+20	chr8	72295100	72298433	chr8	72317488	72319340	Klf2	NM_008452	overrepressed	FALSE	FALSE	TRUE	2969585	chr8	72295426	72297118	0.12295	0.135509	0.110063	0.115572	0.130469	0.130253	0.346494	0.330954	0.33019	0.326321	0.36811	0.338657	7.17459	8.25383	4.29807	4.64777	4.23098	4.18691	18.4143	17.4044	12.7494	12.5386	11.2673	9.92866	4
2969645;2969604	2969645	2969604	chr8	72302613	72303260	chr8	72317488	72319340	Klf2	NM_008452	overrepressed	FALSE	FALSE	TRUE	2969604	chr8	72302613	72303260	0.159276	0.135509	0.161656	0.146165	0.172406	0.135463	0.159276	0.135509	0.161656	0.146165	0.172406	0.135463	7.27427	5.30763	5.37447	4.9585	4.5324	3.04322	7.27427	5.30763	5.37447	4.9585	4.5324	3.04322	1
2969645;2969616,2969645;2969618	2969645	29696162969618	chr8	72306248	72308172	chr8	72317488	72319340	Klf2	NM_008452	overrepressed	FALSE	FALSE	TRUE	2969616	chr8	72306248	72307078	0.176041	0.187627	0.202929	0.203951	0.209683	0.187564	0.475032	0.505552	0.584712	0.588058	0.563813	0.510591	5.89043	6.80742	5.93208	5.82652	4.58151	3.77014	14.2633	15.9173	15.9252	16.4138	10.6226	9.15661	3
2969645;2969623	2969645	2969623	chr8	72309682	72310175	chr8	72317488	72319340	Klf2	NM_008452	overrepressed	TRUE	FALSE	TRUE	2969623	chr8	72309682	72310175	0.307374	0.297077	0.364585	0.37391	0.36345	0.328237	0.307374	0.297077	0.364585	0.37391	0.36345	0.328237	10.6182	8.73193	10.3155	10.6905	6.92737	6.14871	10.6182	8.73193	10.3155	10.6905	6.92737	6.14871	1
2969645;2969630,2969645;2969632	2969645	29696302969632	chr8	72312646	72313511	chr8	72317488	72319340	Klf2	NM_008452	overrepressed	FALSE	FALSE	TRUE	2969632	chr8	72312918	72313511	0.391203	0.380467	0.381783	0.407902	0.410046	0.385548	0.684605	0.643666	0.715412	0.703631	0.740879	0.682524	9.05233	7.98825	6.85654	6.95746	4.70203	4.2562	14.8673	12.3239	12.8932	11.7325	8.65258	7.35836	3
2969645;2969638	2969645	2969638	chr8	72315597	72316439	chr8	72317488	72319340	Klf2	NM_008452	overrepressed	TRUE	TRUE	TRUE	2969638	chr8	72315597	72316439	0.494592	0.48731	0.557196	0.503079	0.568473	0.453279	0.494592	0.48731	0.557196	0.503079	0.568473	0.453279	5.03752	5.0845	5.28327	4.39408	2.50859	1.69776	5.03752	5.0845	5.28327	4.39408	2.50859	1.69776	1
2969645;2969647,2969645;2969649,2969645;2969652,2969645;2969653,2969645;2969656,2969645;2969659,2969645;2969660	2969645	2.96965e+48	chr8	72320267	72327169	chr8	72317488	72319340	Klf2	NM_008452	overrepressed	TRUE	TRUE	TRUE	2969647	chr8	72320267	72321172	0.497387	0.450827	0.481528	0.329721	0.507898	0.401178	3.02903	2.83005	3.36381	2.83832	3.24775	2.7301	5.13243	4.06166	3.99003	2.13928	2.33056	1.24894	50.0107	43.9873	51.2687	40.6214	31.0031	22.5572	14
2969645;2969665,2969645;2969667,2969645;2969669,2969645;2969672,2969645;2969674,2969645;2969675,2969645;2969677,2969645;2969680	2969645	2.96967e+55	chr8	72328533	72336214	chr8	72317488	72319340	Klf2	NM_008452	overrepressed	TRUE	TRUE	TRUE	2969675	chr8	72333301	72334113	0.215162	0.182416	0.302674	0.241342	0.232981	0.229245	2.05102	1.97269	2.55897	2.10069	2.13876	2.07883	10.9097	8.32409	13.6648	9.80525	6.63827	6.80888	80.9342	73.7811	89.1603	66.8987	51.1291	48.2383	16
2969645;2969691	2969645	2969691	chr8	72338603	72339368	chr8	72317488	72319340	Klf2	NM_008452	overrepressed	FALSE	FALSE	TRUE	2969691	chr8	72338603	72339368	0.125744	0.106843	0.127261	0.142766	0.11649	0.135463	0.125744	0.106843	0.127261	0.142766	0.11649	0.135463	6.84125	5.12087	4.97916	5.74436	3.29755	4.04391	6.84125	5.12087	4.97916	5.74436	3.29755	4.04391	1
2969645;2969697,2969645;2969698,2969645;2969702,2969645;2969706,2969645;2969708,2969645;2969710,2969645;2969713,2969645;2969714,2969645;2969715,2969645;2969716,2969645;2969719,2969645;2969722,2969645;2969723	2969645	2.9697e+90	chr8	72339977	72354360	chr8	72317488	72319340	Klf2	NM_008452	overrepressed	TRUE	FALSE	TRUE	2969698	chr8	72341177	72341734	0.111772	0.106843	0.0859871	0.132568	0.130469	0.114622	1.766	1.69907	2.00866	2.0769	2.17138	1.95379	6.21201	5.70632	2.93765	6.46242	4.39634	3.57463	101.224	92.4748	92.8095	101.438	76.6461	67.2494	27
2969645;2969729,2969645;2969731,2969645;2969734,2969645;2969736,2969645;2969739,2969645;2969740,2969645;2969741,2969645;2969742,2969645;2969744,2969645;2969745,2969645;2969746,2969645;2969747,2969645;2969748,2969645;2969749,2969645;2969752,2969645;2969753,2969645;2969754,2969645;2969756,2969645;2969757,2969645;2969758	2969645	2.96973e+139	chr8	72355223	72371645	chr8	72317488	72319340	Klf2	NM_008452	overrepressed	FALSE	TRUE	TRUE	2969731	chr8	72356109	72356479	0.12295	0.130297	0.137579	0.159762	0.149108	0.156303	1.82189	1.83979	2.03961	2.04631	2.28787	2.1153	12.6436	12.2081	10.2763	12.7618	7.90342	8.93738	165.148	163.482	137.156	147.332	116.441	104.598	30
2969645;2969772	2969645	2969772	chr8	72374022	72374729	chr8	72317488	72319340	Klf2	NM_008452	overrepressed	FALSE	FALSE	TRUE	2969772	chr8	72374022	72374729	0.0558862	0.0443009	0.0653502	0.0475885	0.0559154	0.0625213	0.0558862	0.0443009	0.0653502	0.0475885	0.0559154	0.0625213	5.44915	3.5934	4.72549	2.90622	2.64386	3.14762	5.44915	3.5934	4.72549	2.90622	2.64386	3.14762	1
2969645;2969840	2969645	2969840	chr8	72400493	72401400	chr8	72317488	72319340	Klf2	NM_008452	overrepressed	FALSE	TRUE	TRUE	2969840	chr8	72400493	72401400	0.0475032	0.0338772	0.0653502	0.0509877	0.060575	0.0625213	0.0475032	0.0338772	0.0653502	0.0509877	0.060575	0.0625213	6.03315	3.41753	6.75423	4.87455	4.20059	4.38264	6.03315	3.41753	6.75423	4.87455	4.20059	4.38264	1
2969645;2969881,2969645;2969882,2969645;2969886	2969645	2.96988e+20	chr8	72419240	72421631	chr8	72317488	72319340	Klf2	NM_008452	overrepressed	TRUE	TRUE	TRUE	2969886	chr8	72420926	72421631	0.0502975	0.0469069	0.0619107	0.037391	0.0652346	0.0625213	0.178836	0.156356	0.213248	0.176757	0.200363	0.166723	8.13476	6.82463	7.68853	3.8517	5.22461	5.09265	22.9317	17.6597	21.9275	18.1824	13.2119	9.65835	6
2969645;2969936	2969645	2969936	chr8	72442856	72444002	chr8	72317488	72319340	Klf2	NM_008452	overrepressed	TRUE	TRUE	TRUE	2969936	chr8	72442856	72444002	0.0391203	0.0312712	0.0481528	0.0475885	0.0512558	0.046891	0.0391203	0.0312712	0.0481528	0.0475885	0.0512558	0.046891	6.2955	4.29854	6.17047	6.22186	4.49672	3.80032	6.2955	4.29854	6.17047	6.22186	4.49672	3.80032	1
2969645;2970069	2969645	2970069	chr8	72487293	72488171	chr8	72317488	72319340	Klf2	NM_008452	overrepressed	FALSE	FALSE	TRUE	2970069	chr8	72487293	72488171	0.0307374	0.0208475	0.0412738	0.0237943	0.0419365	0.0364708	0.0307374	0.0208475	0.0412738	0.0237943	0.0419365	0.0364708	5.45896	2.72406	6.22846	2.71524	3.81459	3.11922	5.45896	2.72406	6.22846	2.71524	3.81459	3.11922	1
2036913;2036686	2036913	2036686	chr5	140512968	140515373	chr5	140607244	140607598	Lfng	NM_008494	repressed	TRUE	TRUE	TRUE	2036686	chr5	140512968	140515373	0.0502975	0.0547247	0.0653502	0.0577861	0.0792135	0.0573112	0.0502975	0.0547247	0.0653502	0.0577861	0.0792135	0.0573112	6.09382	7.40231	5.43304	5.28041	6.07678	4.21982	6.09382	7.40231	5.43304	5.28041	6.07678	4.21982	1
2036913;2036740	2036913	2036740	chr5	140539141	140539378	chr5	140607244	140607598	Lfng	NM_008494	repressed	FALSE	FALSE	TRUE	2036740	chr5	140539141	140539378	0.0586805	0.0495128	0.0447133	0.0475885	0.0792135	0.0573112	0.0586805	0.0495128	0.0447133	0.0475885	0.0792135	0.0573112	6.02784	5.0929	2.00736	2.86062	5.35009	3.3851	6.02784	5.0929	2.00736	2.86062	5.35009	3.3851	1
2036913;2036776,2036913;2036777	2036913	20367762036777	chr5	140549804	140551939	chr5	140607244	140607598	Lfng	NM_008494	repressed	TRUE	TRUE	TRUE	2036776	chr5	140549804	140550520	0.0614748	0.0390891	0.0515922	0.0713828	0.0652346	0.0521011	0.106184	0.0990256	0.103184	0.142766	0.130469	0.130253	5.56418	2.63308	2.15831	4.66757	3.43036	2.47141	8.73694	8.05696	4.23413	9.24331	6.80437	7.16615	2
2036913;2036791	2036913	2036791	chr5	140556676	140557998	chr5	140607244	140607598	Lfng	NM_008494	repressed	FALSE	FALSE	TRUE	2036791	chr5	140556676	140557998	0.072652	0.0521187	0.0481528	0.0679836	0.0978519	0.0521011	0.072652	0.0521187	0.0481528	0.0679836	0.0978519	0.0521011	6.35903	3.94123	1.59063	3.72447	5.41342	2.17808	6.35903	3.94123	1.59063	3.72447	5.41342	2.17808	1
323408;323752,323408;323753	323408	323752323753	chr1	131243370	131244808	chr1	131097406	131097872	Mapkapk2	NM_008551	induced	TRUE	TRUE	TRUE	323753	chr1	131243864	131244808	0.0307374	0.0312712	0.0137579	0.0135967	0.0326173	0.0416809	0.0558862	0.0625425	0.0309553	0.0271935	0.0745538	0.0781516	5.20746	5.74096	1.33991	1.70029	2.86041	4.02161	8.82048	11.5838	3.49221	3.39411	7.20524	7.2157	2
323408;323760,323408;323761	323408	323760323761	chr1	131245661	131248286	chr1	131097406	131097872	Mapkapk2	NM_008551	induced	TRUE	TRUE	TRUE	323760	chr1	131245661	131247887	0.0419146	0.0312712	0.0171974	0.0169959	0.0419365	0.0521011	0.0754463	0.0495128	0.0309553	0.0271935	0.060575	0.0729415	8.75174	5.69021	2.18905	2.65647	4.41302	5.7978	14.917	7.80772	3.5572	3.53228	5.28439	6.81229	2
323408;323769	323408	323769	chr1	131249958	131251386	chr1	131097406	131097872	Mapkapk2	NM_008551	induced	FALSE	FALSE	TRUE	323769	chr1	131249958	131251386	0.0391203	0.0260594	0.0206369	0.0135967	0.0326173	0.0416809	0.0391203	0.0260594	0.0206369	0.0135967	0.0326173	0.0416809	8.02152	3.98922	3.14316	1.75646	2.95315	4.14543	8.02152	3.98922	3.14316	1.75646	2.95315	4.14543	1
323408;323795,323408;323798,323408;323802	323408	3.23795e+17	chr1	131260513	131263408	chr1	131097406	131097872	Mapkapk2	NM_008551	induced	FALSE	TRUE	TRUE	323795	chr1	131260513	131261005	0.0307374	0.0182416	0.0171974	0.0203951	0.0326173	0.0156303	0.14251	0.130297	0.0722291	0.0679836	0.163087	0.145883	5.47711	2.36577	2.31029	3.89312	3.09761	0.407835	21.5501	20.4932	6.57565	7.90386	13.6355	9.86663	8
323408;323824	323408	323824	chr1	131269569	131270343	chr1	131097406	131097872	Mapkapk2	NM_008551	induced	FALSE	TRUE	TRUE	323824	chr1	131269569	131270343	0.0307374	0.0130297	0.0171974	0.00339918	0.0326173	0.0260505	0.0307374	0.0130297	0.0171974	0.00339918	0.0326173	0.0260505	5.96529	1.08298	2.44683	0	3.22618	1.90302	5.96529	1.08298	2.44683	0	3.22618	1.90302	1
323408;323833	323408	323833	chr1	131272497	131273372	chr1	131097406	131097872	Mapkapk2	NM_008551	induced	FALSE	FALSE	TRUE	323833	chr1	131272497	131273372	0.0307374	0.0234534	0.0171974	0.0135967	0.0279577	0.0208404	0.0307374	0.0234534	0.0171974	0.0135967	0.0279577	0.0208404	6.04904	4.14202	2.47853	1.94331	2.33691	1.14417	6.04904	4.14202	2.47853	1.94331	2.33691	1.14417	1
47198;47162,47198;47163,47198;47166,47198;47168	47198	4.71625e+19	chr1	20802852	20808874	chr1	20819706	20820937	Mcm3	NM_008563	overrepressed	FALSE	FALSE	TRUE	47168	chr1	20807514	20808874	0.178836	0.174598	0.216687	0.193753	0.274917	0.224035	0.857852	0.773963	1.05592	0.798808	1.04841	0.95866	6.04577	5.92437	7.02156	5.27875	6.25724	3.99088	29.5679	25.5186	36.3559	20.3446	22.0141	16.7156	7
47198;47180	47198	47180	chr1	20811497	20811806	chr1	20819706	20820937	Mcm3	NM_008563	overrepressed	FALSE	FALSE	TRUE	47180	chr1	20811497	20811806	0.22075	0.208475	0.309553	0.244741	0.307535	0.286556	0.22075	0.208475	0.309553	0.244741	0.307535	0.286556	5.76069	5.33205	8.83817	5.33511	5.16834	3.94545	5.76069	5.33205	8.83817	5.33511	5.16834	3.94545	1
47198;47217	47198	47217	chr1	20828326	20829606	chr1	20819706	20820937	Mcm3	NM_008563	overrepressed	FALSE	FALSE	TRUE	47217	chr1	20828326	20829606	0.206779	0.192839	0.230445	0.210749	0.293556	0.224035	0.206779	0.192839	0.230445	0.210749	0.293556	0.224035	5.10898	4.62634	5.57468	4.15772	4.55216	2.59626	5.10898	4.62634	5.57468	4.15772	4.55216	2.59626	1
47198;47225	47198	47225	chr1	20832618	20835628	chr1	20819706	20820937	Mcm3	NM_008563	overrepressed	FALSE	FALSE	TRUE	47225	chr1	20832618	20835628	0.148098	0.125085	0.158216	0.156362	0.163087	0.177144	0.148098	0.125085	0.158216	0.156362	0.163087	0.177144	5.10227	3.86226	4.98766	4.29111	3.23835	3.1627	5.10227	3.86226	4.98766	4.29111	3.23835	3.1627	1
47198;47325,47198;47326,47198;47330	47198	473254732647330	chr1	20883188	20885548	chr1	20819706	20820937	Mcm3	NM_008563	overrepressed	FALSE	FALSE	TRUE	47330	chr1	20884944	20885548	0.0614748	0.041695	0.0515922	0.037391	0.0465962	0.0416809	0.226339	0.169386	0.230445	0.220947	0.24696	0.239665	6.91233	3.62139	3.95732	2.0991	1.94247	1.32279	21.3319	12.8085	16.7314	14.85	10.9905	9.00628	6
47198;47336,47198;47337,47198;47338,47198;47339,47198;47340,47198;47344	47198	4.73365e+29	chr1	20888390	20897923	chr1	20819706	20820937	Mcm3	NM_008563	overrepressed	TRUE	TRUE	TRUE	47336	chr1	20888390	20889837	0.0642691	0.0651484	0.0722291	0.0781812	0.0931923	0.0781516	0.410763	0.377861	0.460891	0.45549	0.461302	0.47412	7.86622	8.14603	7.06051	6.89191	6.21283	4.28608	46.6857	42.3316	42.9593	39.1402	25.4899	23.6498	9
47198;47353,47198;47357	47198	4735347357	chr1	20900192	20904034	chr1	20819706	20820937	Mcm3	NM_008563	overrepressed	FALSE	FALSE	TRUE	47353	chr1	20900192	20901907	0.0502975	0.0573306	0.0619107	0.0713828	0.0698942	0.046891	0.125744	0.109449	0.1307	0.129169	0.130469	0.0989921	6.19996	7.78017	6.51166	7.70592	4.39979	2.06431	13.8596	11.5382	11.5222	11.0312	6.49141	3.21194	5
47198;47366	47198	47366	chr1	20906238	20906566	chr1	20819706	20820937	Mcm3	NM_008563	overrepressed	FALSE	TRUE	TRUE	47366	chr1	20906238	20906566	0.0475032	0.041695	0.0825476	0.074782	0.0465962	0.046891	0.0475032	0.041695	0.0825476	0.074782	0.0465962	0.046891	5.84624	4.91798	10.5187	8.162	2.5136	2.19161	5.84624	4.91798	10.5187	8.162	2.5136	2.19161	1
47198;47371,47198;47373,47198;47374,47198;47375	47198	4.73715e+19	chr1	20908936	20912748	chr1	20819706	20820937	Mcm3	NM_008563	overrepressed	TRUE	TRUE	TRUE	47373	chr1	20909473	20909868	0.0502975	0.0338772	0.0756686	0.0645844	0.0465962	0.0521011	0.187219	0.145932	0.278598	0.24814	0.177065	0.234455	6.66702	3.53579	9.48131	6.85612	2.59737	2.74327	24.1537	15.8811	34.1065	27.1327	9.47911	13.7066	5
47198;47419,47198;47422,47198;47424,47198;47425	47198	4.74195e+19	chr1	20931277	20935252	chr1	20819706	20820937	Mcm3	NM_008563	overrepressed	FALSE	TRUE	TRUE	47422	chr1	20932864	20933380	0.0419146	0.0234534	0.0481528	0.037391	0.060575	0.0416809	0.192807	0.169386	0.240764	0.234544	0.195704	0.218825	6.32779	2.21906	5.90756	3.76673	4.84918	2.24195	24.4105	20.0019	26.9338	24.747	11.2537	11.0736	7
47198;47435	47198	47435	chr1	20938070	20939290	chr1	20819706	20820937	Mcm3	NM_008563	overrepressed	FALSE	TRUE	TRUE	47435	chr1	20938070	20939290	0.036326	0.0364831	0.0756686	0.0509877	0.0419365	0.046891	0.036326	0.0364831	0.0756686	0.0509877	0.0419365	0.046891	5.19993	5.35574	11.9914	6.52245	2.749	2.90595	5.19993	5.35574	11.9914	6.52245	2.749	2.90595	1
47198;47442	47198	47442	chr1	20941028	20941781	chr1	20819706	20820937	Mcm3	NM_008563	overrepressed	FALSE	FALSE	TRUE	47442	chr1	20941028	20941781	0.036326	0.0260594	0.0378343	0.037391	0.0326173	0.0416809	0.036326	0.0260594	0.0378343	0.037391	0.0326173	0.0416809	5.08926	2.9701	4.2393	4.03034	1.74286	2.38571	5.08926	2.9701	4.2393	4.03034	1.74286	2.38571	1
47198;47453,47198;47454	47198	4745347454	chr1	20948490	20949589	chr1	20819706	20820937	Mcm3	NM_008563	overrepressed	FALSE	FALSE	TRUE	47454	chr1	20948915	20949589	0.0391203	0.0260594	0.0343948	0.0305926	0.0372769	0.0156303	0.0698577	0.0651484	0.0825476	0.0713828	0.0745538	0.046891	6.37475	3.16906	3.80733	2.78635	2.38624	0.0100048	10.5581	9.64297	10.3294	7.70708	4.76381	1.39583	2
47198;47741	47198	47741	chr1	21076333	21076767	chr1	20819706	20820937	Mcm3	NM_008563	overrepressed	FALSE	TRUE	TRUE	47741	chr1	21076333	21076767	0.0279431	0.0208475	0.0240764	0.0339918	0.0326173	0.0156303	0.0279431	0.0208475	0.0240764	0.0339918	0.0326173	0.0156303	6.371	3.86731	3.60022	6.52502	3.26761	0.10458	6.371	3.86731	3.60022	6.52502	3.26761	0.10458	1
47198;47912	47198	47912	chr1	21156709	21157195	chr1	20819706	20820937	Mcm3	NM_008563	overrepressed	FALSE	FALSE	TRUE	47912	chr1	21156709	21157195	0.0251488	0.0130297	0.0206369	0.0101975	0.0279577	0.0260505	0.0251488	0.0130297	0.0206369	0.0101975	0.0279577	0.0260505	6.47494	1.63258	3.31914	0.209073	3.01508	2.10693	6.47494	1.63258	3.31914	0.209073	3.01508	2.10693	1
47198;47919,47198;47920,47198;47921,47198;47922,47198;47924	47198	4.79195e+24	chr1	21158939	21163457	chr1	20819706	20820937	Mcm3	NM_008563	overrepressed	FALSE	TRUE	TRUE	47922	chr1	21161523	21162564	0.0307374	0.0208475	0.0275159	0.0203951	0.0326173	0.0364708	0.106184	0.117267	0.127261	0.115572	0.163087	0.187564	9.11056	4.85263	5.73173	3.28686	4.10639	4.29611	24.4241	30.1537	25.1307	21.1592	21.1669	23.2997	6
47198;47932	47198	47932	chr1	21166303	21166844	chr1	20819706	20820937	Mcm3	NM_008563	overrepressed	FALSE	TRUE	TRUE	47932	chr1	21166303	21166844	0.0279431	0.0234534	0.0171974	0.037391	0.0232981	0.0260505	0.0279431	0.0234534	0.0171974	0.037391	0.0232981	0.0260505	7.88057	6.066	2.272	9.42595	2.06272	2.15916	7.88057	6.066	2.272	9.42595	2.06272	2.15916	1
3027407;3027532	3027407	3027532	chr8	95406176	95406879	chr8	95352007	95352380	Mmp15	NM_008609	induced	FALSE	FALSE	TRUE	3027532	chr8	95406176	95406879	0.0586805	0.0469069	0.0619107	0.0679836	0.060575	0.0573112	0.0586805	0.0469069	0.0619107	0.0679836	0.060575	0.0573112	5.02428	3.62544	3.78017	5.09775	3.38774	2.79539	5.02428	3.62544	3.78017	5.09775	3.38774	2.79539	1
3027407;3027584,3027407;3027585,3027407;3027587,3027407;3027588	3027407	3.02758e+27	chr8	95419933	95422312	chr8	95352007	95352380	Mmp15	NM_008609	induced	FALSE	FALSE	TRUE	3027588	chr8	95421660	95422312	0.0670634	0.0677544	0.0343948	0.0611853	0.0745538	0.0521011	0.279431	0.294471	0.237324	0.295729	0.330833	0.286556	8.1566	8.73708	1.67473	5.18225	5.69822	2.97657	30.0293	33.7523	15.1929	25.1795	23.7173	17.3607	5
3027407;3027598,3027407;3027601,3027407;3027603,3027407;3027605,3027407;3027608,3027407;3027609,3027407;3027610,3027407;3027611,3027407;3027613,3027407;3027617,3027407;3027618,3027407;3027620,3027407;3027621,3027407;3027622,3027407;3027624,3027407;3027625,3027407;3027626,3027407;3027630,3027407;3027631,3027407;3027633,3027407;3027634,3027407;3027636,3027407;3027637	3027407	3.0276e+160	chr8	95424345	95437832	chr8	95352007	95352380	Mmp15	NM_008609	induced	TRUE	TRUE	TRUE	3027608	chr8	95426986	95427941	0.0922122	0.0938137	0.0722291	0.0883787	0.130469	0.104202	1.56761	1.51666	1.42739	1.54663	1.83123	1.77665	13.7971	14.0126	6.68804	10.2304	12.9791	8.78698	197.703	195.061	116.251	149.243	148.076	131.25	40
3027407;3027645,3027407;3027647,3027407;3027651,3027407;3027655,3027407;3027658	3027407	3.02765e+34	chr8	95439800	95444801	chr8	95352007	95352380	Mmp15	NM_008609	induced	FALSE	FALSE	TRUE	3027655	chr8	95442362	95442927	0.0558862	0.0547247	0.0481528	0.0611853	0.0652346	0.0573112	0.30458	0.310106	0.299235	0.295729	0.35879	0.375128	7.44533	7.37434	4.13991	7.03551	5.71854	4.20363	33.2147	36.3378	22.2746	24.9107	26.0303	25.3296	14
3027407;3027667,3027407;3027670	3027407	30276673027670	chr8	95447553	95450293	chr8	95352007	95352380	Mmp15	NM_008609	induced	FALSE	FALSE	TRUE	3027667	chr8	95447553	95448340	0.0530918	0.0469069	0.0550317	0.0509877	0.0745538	0.0625213	0.16207	0.148538	0.178853	0.173358	0.23764	0.156303	7.6306	6.61571	5.44884	5.25969	6.94887	5.12752	19.3481	17.9306	15.8728	17.1761	20.1175	9.9609	4
3027407;3028286	3027407	3028286	chr8	95701264	95702230	chr8	95352007	95352380	Mmp15	NM_008609	induced	FALSE	TRUE	TRUE	3028286	chr8	95701264	95702230	0.0307374	0.0286653	0.0378343	0.0237943	0.0279577	0.0312607	0.0307374	0.0286653	0.0378343	0.0237943	0.0279577	0.0312607	8.94835	8.36258	8.62806	4.35128	3.73823	4.16085	8.94835	8.36258	8.62806	4.35128	3.73823	4.16085	1
3020918;2800558	3020918	2800558	chr8	3420164	3420588	chr8	92827075	92827535	Mmp2	NM_008610	underinduced	FALSE	FALSE	TRUE	2800558	chr8	3420164	3420588	0.0139715	0.0104237	0.00687896	0.0135967	0.00465962	0.0156303	0.0139715	0.0104237	0.00687896	0.0135967	0.00465962	0.0156303	13.3217	7.63965	1.64697	14.288	0	9.26764	13.3217	7.63965	1.64697	14.288	0	9.26764	1
3020918;3021310	3020918	3021310	chr8	92983210	92984622	chr8	92827075	92827535	Mmp2	NM_008610	underinduced	FALSE	FALSE	TRUE	3021310	chr8	92983210	92984622	0.0391203	0.0312712	0.0171974	0.0407902	0.0559154	0.0677314	0.0391203	0.0312712	0.0171974	0.0407902	0.0559154	0.0677314	5.34528	3.92935	0.333062	4.67866	4.66934	5.81439	5.34528	3.92935	0.333062	4.67866	4.66934	5.81439	1
3020918;3021331	3020918	3021331	chr8	92991248	92991641	chr8	92827075	92827535	Mmp2	NM_008610	underinduced	FALSE	FALSE	TRUE	3021331	chr8	92991248	92991641	0.0391203	0.0364831	0.0343948	0.0271935	0.0372769	0.0312607	0.0391203	0.0364831	0.0343948	0.0271935	0.0372769	0.0312607	5.59153	5.57695	2.92742	2.28711	2.36822	1.38942	5.59153	5.57695	2.92742	2.28711	2.36822	1.38942	1
3020918;3021343,3020918;3021345	3020918	30213433021345	chr8	92993474	92994755	chr8	92827075	92827535	Mmp2	NM_008610	underinduced	FALSE	FALSE	TRUE	3021345	chr8	92994356	92994755	0.0530918	0.0338772	0.0206369	0.0305926	0.0372769	0.0416809	0.100595	0.080784	0.0481528	0.0815804	0.0792135	0.093782	9.43075	4.98132	0.828538	2.95983	2.40795	2.6448	17.1034	13.5422	2.66866	10.0686	5.4089	6.61287	3
3020918;3021350,3020918;3021351,3020918;3021353,3020918;3021356,3020918;3021360	3020918	3.02135e+34	chr8	92995220	93001567	chr8	92827075	92827535	Mmp2	NM_008610	underinduced	FALSE	TRUE	TRUE	3021351	chr8	92996074	92996514	0.0530918	0.041695	0.0378343	0.0475885	0.0512558	0.0677314	0.268254	0.255382	0.26484	0.285531	0.326173	0.411599	9.16815	7.17238	3.62361	6.45912	4.30893	6.17132	36.2758	36.8007	23.2572	32.9769	24.3304	31.9864	11
3605594;3605456	3605594	3605456	chr10	80878736	80879559	chr10	80929512	80930276	Gadd45b	NM_008655	stable	FALSE	FALSE	TRUE	3605456	chr10	80878736	80879559	0.0642691	0.0573306	0.0584712	0.0407902	0.0931923	0.0781516	0.0642691	0.0573306	0.0584712	0.0407902	0.0931923	0.0781516	5.38956	5.1625	3.34703	2.02952	6.00925	4.36573	5.38956	5.1625	3.34703	2.02952	6.00925	4.36573	1
3605594;3605466	3605594	3605466	chr10	80882687	80883010	chr10	80929512	80930276	Gadd45b	NM_008655	stable	FALSE	FALSE	TRUE	3605466	chr10	80882687	80883010	0.0614748	0.0625425	0.0619107	0.0679836	0.0652346	0.0677314	0.0614748	0.0625425	0.0619107	0.0679836	0.0652346	0.0677314	5.17157	5.11896	3.40644	4.53837	3.12943	3.25035	5.17157	5.11896	3.40644	4.53837	3.12943	3.25035	1
3605594;3605610,3605594;3605612,3605594;3605615	3605594	3.60561e+20	chr10	80935981	80941181	chr10	80929512	80930276	Gadd45b	NM_008655	stable	TRUE	TRUE	TRUE	3605610	chr10	80935981	80939066	0.307374	0.247564	0.295795	0.29233	0.447323	0.286556	0.961242	0.859959	1.02841	1.00956	1.24412	1.10454	9.21353	6.13856	6.46363	6.02256	9.80625	4.69958	25.005	21.369	22.1729	21.1181	25.8502	20.1051	6
3605594;3605631,3605594;3605632,3605594;3605633,3605594;3605634,3605594;3605637	3605594	3.60563e+34	chr10	80945296	80947530	chr10	80929512	80930276	Gadd45b	NM_008655	stable	TRUE	TRUE	TRUE	3605631	chr10	80945296	80945523	0.148098	0.151144	0.144458	0.197153	0.209683	0.182354	0.662251	0.682755	0.742928	0.792009	0.894646	0.854458	5.51885	6.23813	3.93776	6.99308	5.95719	5.22575	25.4667	29.4016	23.7103	26.2155	26.8933	25.2473	7
3605594;3605643,3605594;3605644	3605594	36056433605644	chr10	80949080	80950059	chr10	80929512	80930276	Gadd45b	NM_008655	stable	TRUE	TRUE	TRUE	3605644	chr10	80949540	80950059	0.111772	0.125085	0.151337	0.135967	0.149108	0.140673	0.217956	0.23714	0.302674	0.275334	0.293556	0.260505	5.24701	5.97351	6.07141	5.54429	4.59203	4.54669	9.89084	11.2778	11.914	10.6944	9.5119	7.88841	2
3605594;3605650,3605594;3605653,3605594;3605656,3605594;3605659,3605594;3605660,3605594;3605662,3605594;3605664,3605594;3605666,3605594;3605667,3605594;3605668,3605594;3605670,3605594;3605671,3605594;3605672,3605594;3605673,3605594;3605674,3605594;3605676,3605594;3605677,3605594;3605678,3605594;3605679,3605594;3605680,3605594;3605682,3605594;3605683,3605594;3605684,3605594;3605685,3605594;3605687…	3605594	3605650,3605653,3605656,3605659,3605660,3605662,3605664,3605666,3605667,3605668,3605670,3605671,3605672,3605673,3605674,3605676,3605677,3605678,3605679,3605680,3605682,3605683,3605684,3605685,3605687,3605689,3605690,3605691,3605692,3605693,3605696,3605699,3605700,3605702,3605704	chr10	80950909	80975781	chr10	80929512	80930276	Gadd45b	NM_008655	stable	TRUE	TRUE	TRUE	3605672	chr10	80959446	80959958	0.178836	0.187627	0.189172	0.251539	0.232981	0.281346	4.33397	4.26592	4.83247	5.15316	5.26071	5.30389	16.2631	17.2564	12.1699	18.7574	12.2256	17.136	309.53	317.62	257.393	300.496	252.466	251.759	55
3605594;3605718,3605594;3605720,3605594;3605723,3605594;3605724,3605594;3605726,3605594;3605728,3605594;3605729,3605594;3605730,3605594;3605733,3605594;3605734,3605594;3605735,3605594;3605737,3605594;3605738,3605594;3605742,3605594;3605743,3605594;3605744,3605594;3605745,3605594;3605748,3605594;3605749,3605594;3605750,3605594;3605751,3605594;3605753,3605594;3605754,3605594;3605756,3605594;3605757…	3605594	3605718,3605720,3605723,3605724,3605726,3605728,3605729,3605730,3605733,3605734,3605735,3605737,3605738,3605742,3605743,3605744,3605745,3605748,3605749,3605750,3605751,3605753,3605754,3605756,3605757,3605759,3605761,3605762,3605764,3605767,3605769,3605770,3605771,3605772,3605774,3605775,3605776,3605777	chr10	80979931	81003662	chr10	80929512	80930276	Gadd45b	NM_008655	stable	TRUE	TRUE	TRUE	3605734	chr10	80987205	80988550	0.209573	0.205869	0.209808	0.200552	0.214342	0.208404	4.40942	4.26331	4.6605	4.70787	5.21877	5.0017	35.8329	34.2159	24.4372	25.0621	18.8863	18.9657	661.376	642.249	482.732	521.389	439.452	414.379	60
3605594;3605782,3605594;3605785,3605594;3605787,3605594;3605788,3605594;3605789	3605594	3.60578e+34	chr10	81004437	81007933	chr10	80929512	80930276	Gadd45b	NM_008655	stable	TRUE	FALSE	TRUE	3605782	chr10	81004437	81004799	0.0614748	0.0625425	0.0894265	0.0679836	0.0559154	0.0729415	0.326934	0.299683	0.388661	0.346717	0.340152	0.437649	8.35118	8.97761	9.50926	7.12302	3.54927	5.40281	41.6984	37.2088	36.3931	33.1674	23.6907	33.7127	8
3605594;3605799,3605594;3605802,3605594;3605805,3605594;3605807,3605594;3605809,3605594;3605811	3605594	3.6058e+41	chr10	81010378	81015378	chr10	80929512	80930276	Gadd45b	NM_008655	stable	FALSE	TRUE	TRUE	3605799	chr10	81010378	81011020	0.072652	0.0625425	0.113503	0.0985763	0.111831	0.0781516	0.419146	0.401314	0.454012	0.448692	0.545175	0.453279	10.52	8.7623	14.3194	12.5128	10.9842	6.36097	45.9131	44.651	37.0489	38.858	39.3239	27.409	13
3605594;3605819,3605594;3605822,3605594;3605826	3605594	3.60582e+20	chr10	81019594	81022964	chr10	80929512	80930276	Gadd45b	NM_008655	stable	FALSE	TRUE	TRUE	3605822	chr10	81021467	81022094	0.0558862	0.0443009	0.0722291	0.0577861	0.0698942	0.0729415	0.167658	0.138115	0.223566	0.183556	0.214342	0.229245	7.89734	5.70506	7.92225	6.0904	6.29565	6.32954	20.7997	15.8634	22.8249	17.6617	17.473	18.0137	8
3605594;3605833,3605594;3605835	3605594	36058333605835	chr10	81025979	81027770	chr10	80929512	80930276	Gadd45b	NM_008655	stable	FALSE	FALSE	TRUE	3605835	chr10	81027015	81027770	0.0475032	0.0338772	0.0447133	0.0407902	0.0465962	0.046891	0.108978	0.08339	0.110063	0.0951771	0.130469	0.114622	6.94023	3.7943	3.87492	4.0799	3.5507	3.31407	13.6396	10.2801	9.13528	8.38933	9.82038	7.88706	3
3605594;3605903	3605594	3605903	chr10	81060027	81060472	chr10	80929512	80930276	Gadd45b	NM_008655	stable	TRUE	TRUE	TRUE	3605903	chr10	81060027	81060472	0.0391203	0.0260594	0.0309553	0.0203951	0.0419365	0.0208404	0.0391203	0.0260594	0.0309553	0.0203951	0.0419365	0.0208404	6.10219	3.1262	2.85072	1.24379	3.74966	0.780943	6.10219	3.1262	2.85072	1.24379	3.74966	0.780943	1
622128;624241	622128	624241	chr2	61447704	61448417	chr2	60552664	60553766	Pla2r1	NM_008867	overinduced	FALSE	FALSE	TRUE	624241	chr2	61447704	61448417	0.0195602	0.00781781	0.0171974	0.0135967	0.0139788	0.0104202	0.0195602	0.00781781	0.0171974	0.0135967	0.0139788	0.0104202	5.39667	0	2.68361	1.30513	0.393456	0	5.39667	0	2.68361	1.30513	0.393456	0	1
180345;179646	180345	179646	chr1	74904424	74905350	chr1	75262876	75264560	Ptprn	NM_008985	stable	FALSE	FALSE	TRUE	179646	chr1	74904424	74905350	0.0223545	0.0104237	0.0206369	0.0135967	0.00465962	0.0104202	0.0223545	0.0104237	0.0206369	0.0135967	0.00465962	0.0104202	5.12665	0.837688	1.76672	0.38468	0	0	5.12665	0.837688	1.76672	0.38468	0	0	1
180345;179930	180345	179930	chr1	75016843	75017959	chr1	75262876	75264560	Ptprn	NM_008985	stable	FALSE	TRUE	TRUE	179930	chr1	75016843	75017959	0.0279431	0.0156356	0.0275159	0.0305926	0.0139788	0.0260505	0.0279431	0.0156356	0.0275159	0.0305926	0.0139788	0.0260505	5.76799	2.08727	2.45279	3.24059	0.240214	2.44445	5.76799	2.08727	2.45279	3.24059	0.240214	2.44445	1
180345;180001,180345;180003	180345	180001180003	chr1	75050601	75052616	chr1	75262876	75264560	Ptprn	NM_008985	stable	FALSE	TRUE	TRUE	180001	chr1	75050601	75051433	0.0307374	0.0260594	0.0412738	0.0407902	0.0232981	0.0312607	0.0810349	0.0755722	0.123821	0.122371	0.0978519	0.0989921	6.05205	4.77266	4.64213	4.61363	1.61557	3.14257	14.3526	13.9347	14.0588	14.0349	9.72937	10.4698	3
180345;180022,180345;180025	180345	180022180025	chr1	75122956	75124377	chr1	75262876	75264560	Ptprn	NM_008985	stable	TRUE	TRUE	TRUE	180025	chr1	75123408	75124377	0.0391203	0.0312712	0.0653502	0.0509877	0.0559154	0.046891	0.072652	0.0625425	0.113503	0.0917779	0.102512	0.0833617	6.5295	4.97702	6.91385	5.01685	5.71614	4.65453	11.5788	9.97969	11.0808	8.17322	10.0385	7.72556	4
180345;180066	180345	180066	chr1	75142657	75143231	chr1	75262876	75264560	Ptprn	NM_008985	stable	TRUE	TRUE	TRUE	180066	chr1	75142657	75143231	0.0586805	0.0443009	0.0722291	0.0611853	0.0745538	0.0677314	0.0586805	0.0443009	0.0722291	0.0611853	0.0745538	0.0677314	10.8801	7.04176	6.91645	5.86021	7.81547	7.29827	10.8801	7.04176	6.91645	5.86021	7.81547	7.29827	1
180345;180139	180345	180139	chr1	75175381	75176598	chr1	75262876	75264560	Ptprn	NM_008985	stable	FALSE	FALSE	TRUE	180139	chr1	75175381	75176598	0.0558862	0.0469069	0.0722291	0.074782	0.0512558	0.0521011	0.0558862	0.0469069	0.0722291	0.074782	0.0512558	0.0521011	7.387	6.19456	5.1634	5.4905	3.46776	3.88264	7.387	6.19456	5.1634	5.4905	3.46776	3.88264	1
180345;180148,180345;180151,180345;180152	180345	1.80148e+17	chr1	75179581	75183281	chr1	75262876	75264560	Ptprn	NM_008985	stable	TRUE	TRUE	TRUE	180152	chr1	75182735	75183281	0.0530918	0.0495128	0.0825476	0.074782	0.0838731	0.0573112	0.217956	0.187627	0.295795	0.295729	0.214342	0.234455	5.75547	5.83951	5.82674	5.03039	6.56205	4.20813	22.5427	19.5404	17.8129	18.1573	12.7416	15.9896	5
180345;180160	180345	180160	chr1	75185323	75185761	chr1	75262876	75264560	Ptprn	NM_008985	stable	FALSE	FALSE	TRUE	180160	chr1	75185323	75185761	0.0502975	0.0651484	0.110063	0.0951771	0.0698942	0.046891	0.0502975	0.0651484	0.110063	0.0951771	0.0698942	0.046891	5.52773	9.11271	8.81628	7.13261	5.11417	2.95872	5.52773	9.11271	8.81628	7.13261	5.11417	2.95872	1
180345;180478	180345	180478	chr1	75312640	75313463	chr1	75262876	75264560	Ptprn	NM_008985	stable	FALSE	FALSE	TRUE	180478	chr1	75312640	75313463	0.0698577	0.0469069	0.113503	0.101975	0.0465962	0.0573112	0.0698577	0.0469069	0.113503	0.101975	0.0465962	0.0573112	6.03281	3.30489	5.86008	5.26172	1.6025	2.78254	6.03281	3.30489	5.86008	5.26172	1.6025	2.78254	1
180345;180837	180345	180837	chr1	75464808	75465573	chr1	75262876	75264560	Ptprn	NM_008985	stable	FALSE	FALSE	TRUE	180837	chr1	75464808	75465573	0.0307374	0.0338772	0.0515922	0.0475885	0.0372769	0.0312607	0.0307374	0.0338772	0.0515922	0.0475885	0.0372769	0.0312607	5.93929	7.72238	6.53116	5.95518	3.92517	3.02319	5.93929	7.72238	6.53116	5.95518	3.92517	3.02319	1
180345;180864	180345	180864	chr1	75473388	75474461	chr1	75262876	75264560	Ptprn	NM_008985	stable	FALSE	FALSE	TRUE	180864	chr1	75473388	75474461	0.0307374	0.0208475	0.0240764	0.0339918	0.0232981	0.046891	0.0307374	0.0208475	0.0240764	0.0339918	0.0232981	0.046891	6.1475	3.30297	1.43096	3.65447	1.4932	6.13273	6.1475	3.30297	1.43096	3.65447	1.4932	6.13273	1
3970218;3969666	3970218	3969666	chr11	100759466	100760039	chr11	100970329	100970947	Ptrf	NM_008986	overinduced	TRUE	TRUE	TRUE	3969666	chr11	100759466	100760039	0.0307374	0.0208475	0.0378343	0.0305926	0.0232981	0.0416809	0.0307374	0.0208475	0.0378343	0.0305926	0.0232981	0.0416809	6.64552	3.77205	5.24245	4.20456	2.06562	5.90574	6.64552	3.77205	5.24245	4.20456	2.06562	5.90574	1
3970218;3969818	3970218	3969818	chr11	100821169	100822772	chr11	100970329	100970947	Ptrf	NM_008986	overinduced	FALSE	FALSE	TRUE	3969818	chr11	100821169	100822772	0.0335317	0.0364831	0.0412738	0.0509877	0.0419365	0.0364708	0.0335317	0.0364831	0.0412738	0.0509877	0.0419365	0.0364708	6.06972	7.26727	4.50345	7.49009	4.387	3.65575	6.06972	7.26727	4.50345	7.49009	4.387	3.65575	1
3970218;3969856,3970218;3969858	3970218	39698563969858	chr11	100842292	100844684	chr11	100970329	100970947	Ptrf	NM_008986	overinduced	FALSE	FALSE	TRUE	3969856	chr11	100842292	100843278	0.036326	0.0312712	0.0309553	0.0305926	0.0419365	0.0260505	0.100595	0.08339	0.106624	0.108774	0.102512	0.109412	6.41173	5.17993	2.25901	2.42509	4.10428	1.7857	16.641	12.26	8.78229	10.6213	8.77693	10.0182	3
3970218;3969892	3970218	3969892	chr11	100854444	100854976	chr11	100970329	100970947	Ptrf	NM_008986	overinduced	FALSE	FALSE	TRUE	3969892	chr11	100854444	100854976	0.0419146	0.0286653	0.0584712	0.0475885	0.0326173	0.0625213	0.0419146	0.0286653	0.0584712	0.0475885	0.0326173	0.0625213	7.42157	4.06693	6.36305	5.07465	2.50063	6.99433	7.42157	4.06693	6.36305	5.07465	2.50063	6.99433	1
3970218;3969910,3970218;3969913	3970218	39699103969913	chr11	100859866	100861447	chr11	100970329	100970947	Ptrf	NM_008986	overinduced	TRUE	TRUE	TRUE	3969913	chr11	100860736	100861447	0.0391203	0.0260594	0.0481528	0.0339918	0.0512558	0.0260505	0.0782406	0.0495128	0.092866	0.0781812	0.0698942	0.0781516	6.15766	3.14433	4.39018	2.61882	5.00159	1.58553	12.5206	5.64781	8.28218	6.90013	5.73217	6.85152	4
3970218;3970006	3970218	3970006	chr11	100892143	100893197	chr11	100970329	100970947	Ptrf	NM_008986	overinduced	FALSE	TRUE	TRUE	3970006	chr11	100892143	100893197	0.0502975	0.041695	0.0515922	0.0781812	0.0465962	0.0260505	0.0502975	0.041695	0.0515922	0.0781812	0.0465962	0.0260505	6.92945	5.26527	3.25087	8.03914	3.16501	1.19548	6.92945	5.26527	3.25087	8.03914	3.16501	1.19548	1
3970218;3970392	3970218	3970392	chr11	101040600	101041176	chr11	100970329	100970947	Ptrf	NM_008986	overinduced	FALSE	FALSE	TRUE	3970392	chr11	101040600	101041176	0.0447089	0.0364831	0.0481528	0.0441894	0.0465962	0.0364708	0.0447089	0.0364831	0.0481528	0.0441894	0.0465962	0.0364708	5.14413	3.31435	2.69811	2.6626	2.90333	2.06968	5.14413	3.31435	2.69811	2.6626	2.90333	2.06968	1
3970218;3970421,3970218;3970423,3970218;3970424,3970218;3970425	3970218	3.97042e+27	chr11	101048438	101053070	chr11	100970329	100970947	Ptrf	NM_008986	overinduced	FALSE	FALSE	TRUE	3970424	chr11	101051130	101052721	0.0558862	0.0364831	0.0584712	0.074782	0.0698942	0.0625213	0.24031	0.208475	0.285477	0.370511	0.321513	0.333447	7.69999	3.97191	4.53996	7.8195	6.33402	5.53188	31.3635	25.8746	21.4936	37.1254	27.5046	30.3507	5
3970218;3970433,3970218;3970434,3970218;3970435,3970218;3970439,3970218;3970440,3970218;3970443,3970218;3970445,3970218;3970446,3970218;3970447,3970218;3970448,3970218;3970449,3970218;3970450,3970218;3970454,3970218;3970455	3970218	3.97043e+97	chr11	101054347	101063062	chr11	100970329	100970947	Ptrf	NM_008986	overinduced	TRUE	TRUE	TRUE	3970435	chr11	101054993	101055269	0.0614748	0.0599365	0.0859871	0.074782	0.0512558	0.0781516	0.734903	0.677544	1.06968	1.07414	0.84339	0.890929	10.1801	10.0542	8.46074	7.55013	3.92916	7.89215	102.906	92.9345	96.6456	110.436	68.0846	79.312	23
3970218;3970461,3970218;3970464,3970218;3970465,3970218;3970466,3970218;3970468,3970218;3970470,3970218;3970474,3970218;3970475,3970218;3970476	3970218	3.97046e+62	chr11	101063847	101071796	chr11	100970329	100970947	Ptrf	NM_008986	overinduced	TRUE	TRUE	TRUE	3970470	chr11	101067129	101067810	0.0670634	0.0443009	0.0791081	0.0611853	0.0698942	0.0729415	0.514153	0.492522	0.72917	0.717227	0.549835	0.573112	12.4124	7.13578	8.51174	6.78383	6.91637	7.8356	74.44	71.5089	65.1168	73.3913	44.0673	49.0739	16
3970218;3970481,3970218;3970482,3970218;3970484,3970218;3970485,3970218;3970487	3970218	3.97048e+34	chr11	101072252	101074735	chr11	100970329	100970947	Ptrf	NM_008986	overinduced	FALSE	FALSE	TRUE	3970481	chr11	101072252	101072685	0.0530918	0.0286653	0.0722291	0.074782	0.0745538	0.0885718	0.226339	0.187627	0.343948	0.316124	0.260938	0.260505	9.362	3.39167	7.84873	8.93813	7.85521	10.4548	37.3726	28.5082	36.7543	35.7252	24.674	25.3786	7
3970218;3970495,3970218;3970499	3970218	39704953970499	chr11	101076143	101078010	chr11	100970329	100970947	Ptrf	NM_008986	overinduced	TRUE	TRUE	TRUE	3970495	chr11	101076143	101076816	0.0447089	0.0312712	0.0515922	0.0577861	0.0372769	0.046891	0.134127	0.106843	0.189172	0.176757	0.12115	0.151093	7.41081	4.34615	4.66527	6.34889	2.93389	4.24348	19.1634	12.7734	16.3631	17.194	8.08306	12.9417	5
3970218;3970505,3970218;3970507,3970218;3970510	3970218	3.97051e+20	chr11	101078220	101080902	chr11	100970329	100970947	Ptrf	NM_008986	overinduced	TRUE	TRUE	TRUE	3970505	chr11	101078220	101079255	0.0614748	0.0521187	0.106624	0.0679836	0.0652346	0.0521011	0.176041	0.16678	0.312993	0.231144	0.153767	0.177144	12.2371	9.87607	14.4307	8.2792	6.31422	5.01994	26.8249	24.7803	34.6032	23.4859	10.8538	14.604	6
3970218;3970515,3970218;3970517	3970218	39705153970517	chr11	101081504	101082380	chr11	100970329	100970947	Ptrf	NM_008986	overinduced	TRUE	TRUE	TRUE	3970515	chr11	101081504	101081930	0.0586805	0.0390891	0.0653502	0.0543869	0.0652346	0.0521011	0.114567	0.0755722	0.127261	0.0985763	0.111831	0.093782	11.426	6.31851	7.20151	6.41204	7.19182	5.26337	22.5814	11.762	13.9226	10.6804	11.0564	8.91062	3
3970218;3970543	3970218	3970543	chr11	101092659	101093054	chr11	100970329	100970947	Ptrf	NM_008986	overinduced	FALSE	FALSE	TRUE	3970543	chr11	101092659	101093054	0.0335317	0.0260594	0.0412738	0.0305926	0.0232981	0.046891	0.0335317	0.0260594	0.0412738	0.0305926	0.0232981	0.046891	5.17483	3.5072	3.68507	2.39843	1.35645	4.65026	5.17483	3.5072	3.68507	2.39843	1.35645	4.65026	1
1149986;1149914,1149986;1149916,1149986;1149917,1149986;1149918,1149986;1149922	1149986	1.14991e+34	chr3	93521857	93528892	chr3	93554530	93555686	S100a10	NM_009112	stable	TRUE	TRUE	TRUE	1149914	chr3	93521857	93522799	0.0950065	0.0990256	0.1307	0.122371	0.12581	0.093782	0.483415	0.456039	0.591591	0.574462	0.582452	0.547061	8.89828	9.75309	9.58296	10.9402	7.44306	4.73778	35.3602	35.6262	33.7264	39.9188	27.7082	23.49	9
1149986;1149941	1149986	1149941	chr3	93533390	93534368	chr3	93554530	93555686	S100a10	NM_009112	stable	FALSE	FALSE	TRUE	1149941	chr3	93533390	93534368	0.0978008	0.0912078	0.113503	0.132568	0.130469	0.104202	0.0978008	0.0912078	0.113503	0.132568	0.130469	0.104202	5.78837	5.88327	5.20548	7.42769	5.14731	3.67293	5.78837	5.88327	5.20548	7.42769	5.14731	3.67293	1
1149986;1149946	1149986	1149946	chr3	93536319	93537566	chr3	93554530	93555686	S100a10	NM_009112	stable	FALSE	TRUE	TRUE	1149946	chr3	93536319	93537566	0.103389	0.0912078	0.13414	0.118971	0.130469	0.166723	0.103389	0.0912078	0.13414	0.118971	0.130469	0.166723	5.38522	4.9077	5.79217	6.0326	4.66966	6.49207	5.38522	4.9077	5.79217	6.0326	4.66966	6.49207	1
1149986;1150012,1149986;1150015	1149986	11500121150015	chr3	93565215	93566037	chr3	93554530	93555686	S100a10	NM_009112	stable	FALSE	FALSE	TRUE	1150012	chr3	93565215	93565668	0.173247	0.158962	0.185732	0.200552	0.23764	0.197984	0.310168	0.315318	0.350827	0.384108	0.451983	0.427229	6.86934	6.66165	5.35802	7.60602	6.46028	4.67717	11.5032	12.6613	10.0399	14.5391	12.2632	10.8028	4
1149986;1150039	1149986	1150039	chr3	93573909	93575347	chr3	93554530	93555686	S100a10	NM_009112	stable	FALSE	FALSE	TRUE	1150039	chr3	93573909	93575347	0.103389	0.08339	0.120382	0.129169	0.12115	0.0833617	0.103389	0.08339	0.120382	0.129169	0.12115	0.0833617	6.05543	4.22928	5.18029	7.33726	4.47571	2.33537	6.05543	4.22928	5.18029	7.33726	4.47571	2.33537	1
1149986;1150056,1149986;1150059,1149986;1150061,1149986;1150062,1149986;1150064,1149986;1150066,1149986;1150067,1149986;1150070,1149986;1150071,1149986;1150072,1149986;1150076,1149986;1150077,1149986;1150079,1149986;1150080,1149986;1150081,1149986;1150082,1149986;1150085,1149986;1150089,1149986;1150090,1149986;1150091,1149986;1150094,1149986;1150095,1149986;1150096,1149986;1150097,1149986;1150100	1149986	1.15006e+174	chr3	93580577	93602433	chr3	93554530	93555686	S100a10	NM_009112	stable	TRUE	TRUE	TRUE	1150089	chr3	93595747	93597763	0.128538	0.117267	0.137579	0.139366	0.139788	0.130253	2.33045	2.28801	2.94764	2.8893	2.90294	2.98539	17.6279	17.0712	12.9211	14.6248	10.3486	9.29005	243.504	256.991	226.02	267.065	173.825	179.35	45
1149986;1150106,1149986;1150108,1149986;1150109,1149986;1150111,1149986;1150113,1149986;1150115,1149986;1150119	1149986	1.15011e+48	chr3	93603131	93608466	chr3	93554530	93555686	S100a10	NM_009112	stable	FALSE	TRUE	TRUE	1150113	chr3	93605421	93606195	0.164864	0.161568	0.230445	0.193753	0.219002	0.182354	0.787995	0.760934	1.02841	1.02315	0.931923	0.96908	29.5295	30.5429	29.4679	28.2259	21.0542	16.6821	114.716	117.449	109.555	132.174	75.9852	77.7102	14
2768203;2765632,2768203;2765633	2768203	27656322765633	chr7	131541735	131543753	chr7	132599473	132601465	Nkx1-2	NM_009123	stable	TRUE	TRUE	TRUE	2765633	chr7	131543253	131543753	0.0223545	0.0104237	0.0103184	0.0101975	0.00465962	0.0104202	0.0391203	0.0234534	0.0240764	0.0135967	0.00931923	0.0260505	8.56091	1.44472	0.536454	0.595526	0	0	13.6242	4.9304	2.68702	0.595526	0	1.35495	2
2768203;2765644	2768203	2765644	chr7	131547266	131548241	chr7	132599473	132601465	Nkx1-2	NM_009123	stable	TRUE	FALSE	TRUE	2765644	chr7	131547266	131548241	0.0223545	0.0182416	0.0240764	0.00679836	0.00465962	0.00521011	0.0223545	0.0182416	0.0240764	0.00679836	0.00465962	0.00521011	8.23287	6.60462	7.68874	0	0	0	8.23287	6.60462	7.68874	0	0	0	1
2768203;2765657,2768203;2765660,2768203;2765663,2768203;2765666	2768203	2.76566e+27	chr7	131551174	131556533	chr7	132599473	132601465	Nkx1-2	NM_009123	stable	TRUE	TRUE	TRUE	2765660	chr7	131552170	131552815	0.0223545	0.0130297	0.0206369	0.00679836	0.0139788	0.00521011	0.111772	0.0599365	0.1307	0.0441894	0.0512558	0.0260505	8.52103	3.46329	5.63831	0	0.742408	0	32.2237	6.85319	33.2489	0.582097	1.82325	0	10
2768203;2768201	2768203	2768201	chr7	132599196	132599444	chr7	132599473	132601465	Nkx1-2	NM_009123	stable	TRUE	TRUE	TRUE	2768201	chr7	132599196	132599444	1.51731	1.38896	1.48586	1.78797	2.45562	2.86556	1.51731	1.38896	1.48586	1.78797	2.45562	2.86556	9.63562	9.07713	7.6398	9.19631	8.09932	8.92741	9.63562	9.07713	7.6398	9.19631	8.09932	8.92741	1
5933791;5933062	5933791	5933062	chr19	44150203	44150479	chr19	44407567	44408483	Scd1	NM_009127	overrepressed	FALSE	FALSE	TRUE	5933062	chr19	44150203	44150479	0.0279431	0.0130297	0.0206369	0.0305926	0.0139788	0.0156303	0.0279431	0.0130297	0.0206369	0.0305926	0.0139788	0.0156303	5.17188	0.67014	1.35991	4.34424	0	0.21237	5.17188	0.67014	1.35991	4.34424	0	0.21237	1
3937444;3937110,3937444;3937112,3937444;3937114	3937444	3.93711e+20	chr11	87591212	87593919	chr11	87737098	87737697	Supt4a	NM_009296	stable	TRUE	TRUE	FALSE	3937114	chr11	87593266	87593919	0.0475032	0.0390891	0.0481528	0.0441894	0.0232981	0.0573112	0.136921	0.127691	0.19949	0.142766	0.107171	0.145883	7.35239	5.48144	4.04357	3.62347	0.794208	4.62831	18.2233	15.9708	17.8206	9.69025	4.90093	9.4051	5
3937444;3937125,3937444;3937127	3937444	39371253937127	chr11	87599037	87600585	chr11	87737098	87737697	Supt4a	NM_009296	stable	FALSE	FALSE	FALSE	3937125	chr11	87599037	87599585	0.0391203	0.041695	0.0550317	0.0509877	0.0512558	0.0364708	0.0670634	0.08339	0.110063	0.0951771	0.102512	0.0781516	5.67416	6.39088	4.6326	4.48289	4.02665	1.90262	8.69443	12.2482	9.57392	7.92942	8.03337	4.43306	3
3937444;3937177,3937444;3937178	3937444	39371773937178	chr11	87617213	87618434	chr11	87737098	87737697	Supt4a	NM_009296	stable	TRUE	TRUE	FALSE	3937178	chr11	87617924	87618434	0.0530918	0.0443009	0.0687896	0.0815804	0.0512558	0.0625213	0.0978008	0.0886019	0.137579	0.129169	0.12581	0.119833	7.78627	6.00691	5.82927	8.76888	3.56648	4.76574	13.8412	12.0436	12.0914	12.4431	9.73729	8.75926	2
3937444;3937183	3937444	3937183	chr11	87620085	87620463	chr11	87737098	87737697	Supt4a	NM_009296	stable	FALSE	FALSE	FALSE	3937183	chr11	87620085	87620463	0.0419146	0.0234534	0.0756686	0.0339918	0.0326173	0.0312607	0.0419146	0.0234534	0.0756686	0.0339918	0.0326173	0.0312607	5.45306	1.7574	7.12719	1.84562	1.50916	1.20326	5.45306	1.7574	7.12719	1.84562	1.50916	1.20326	1
3937444;3937200,3937444;3937202,3937444;3937204,3937444;3937206,3937444;3937210	3937444	3.9372e+34	chr11	87629499	87636251	chr11	87737098	87737697	Supt4a	NM_009296	stable	FALSE	TRUE	FALSE	3937204	chr11	87631358	87631851	0.0614748	0.0573306	0.092866	0.108774	0.0652346	0.0781516	0.338111	0.343984	0.457451	0.509877	0.36811	0.437649	9.02508	8.15237	8.8655	11.9193	4.76321	5.78075	36.9253	39.1935	32.0476	40.2451	20.1714	25.4823	11
3937444;3937226	3937444	3937226	chr11	87642800	87643226	chr11	87737098	87737697	Supt4a	NM_009296	stable	FALSE	FALSE	FALSE	3937226	chr11	87642800	87643226	0.0475032	0.041695	0.0515922	0.0407902	0.060575	0.0781516	0.0475032	0.041695	0.0515922	0.0407902	0.060575	0.0781516	5.28425	4.48958	2.96287	2.08441	3.85338	5.39327	5.28425	4.48958	2.96287	2.08441	3.85338	5.39327	1
3937444;3937253	3937444	3937253	chr11	87656418	87656809	chr11	87737098	87737697	Supt4a	NM_009296	stable	FALSE	FALSE	FALSE	3937253	chr11	87656418	87656809	0.0530918	0.0495128	0.0756686	0.074782	0.060575	0.0625213	0.0530918	0.0495128	0.0756686	0.074782	0.060575	0.0625213	5.34423	5.13426	4.92849	4.65042	3.37108	3.27928	5.34423	5.13426	4.92849	4.65042	3.37108	3.27928	1
3937444;3937258,3937444;3937262,3937444;3937264,3937444;3937265,3937444;3937266,3937444;3937269,3937444;3937270,3937444;3937271,3937444;3937272,3937444;3937273,3937444;3937275,3937444;3937277,3937444;3937281,3937444;3937283	3937444	3.93726e+97	chr11	87657558	87669181	chr11	87737098	87737697	Supt4a	NM_009296	stable	TRUE	TRUE	FALSE	3937269	chr11	87662310	87662721	0.0810349	0.0729662	0.099745	0.112173	0.0931923	0.0885718	1.06184	1.01632	1.24509	1.43106	1.18354	1.20875	9.84198	8.19606	7.02865	9.03745	6.14513	5.39888	106.366	100.613	68.223	90.5432	63.6321	61.2709	26
3937444;3937409	3937444	3937409	chr11	87723186	87723690	chr11	87737098	87737697	Supt4a	NM_009296	stable	FALSE	FALSE	FALSE	3937409	chr11	87723186	87723690	0.173247	0.182416	0.316432	0.275334	0.251619	0.208404	0.173247	0.182416	0.316432	0.275334	0.251619	0.208404	5.17294	6.10108	7.08439	5.65996	5.00793	4.00264	5.17294	6.10108	7.08439	5.65996	5.00793	4.00264	1
3937444;3937523	3937444	3937523	chr11	87767095	87767850	chr11	87737098	87737697	Supt4a	NM_009296	stable	FALSE	FALSE	FALSE	3937523	chr11	87767095	87767850	0.0978008	0.106843	0.127261	0.129169	0.12581	0.130253	0.0978008	0.106843	0.127261	0.129169	0.12581	0.130253	5.1356	6.19476	3.9104	4.2981	4.33014	4.26327	5.1356	6.19476	3.9104	4.2981	4.33014	4.26327	1
1439711;1439709	1439711	1439709	chr4	53778614	53779381	chr4	53779402	53779935	Tal2	NM_009317	stable	TRUE	TRUE	TRUE	1439709	chr4	53778614	53779381	2.62944	2.52776	2.74127	3.07966	5.58222	5.99684	2.62944	2.52776	2.74127	3.07966	5.58222	5.99684	10.6818	10.5199	7.48706	9.68308	11.521	10.848	10.6818	10.5199	7.48706	9.68308	11.521	10.848	1
1973455;1972937	1973455	1972937	chr5	114762937	114763304	chr5	114970764	114971567	Hnf1a	NM_009327	repressed	FALSE	FALSE	TRUE	1972937	chr5	114762937	114763304	0.0335317	0.0130297	0.0171974	0.0135967	0.0232981	0.0208404	0.0335317	0.0130297	0.0171974	0.0135967	0.0232981	0.0208404	5.11637	0.478082	0.223456	0.108391	0.370692	0.27087	5.11637	0.478082	0.223456	0.108391	0.370692	0.27087	1
1973455;1973679	1973455	1973679	chr5	115060538	115063578	chr5	114970764	114971567	Hnf1a	NM_009327	repressed	FALSE	FALSE	TRUE	1973679	chr5	115060538	115063578	0.0530918	0.0443009	0.0481528	0.0509877	0.0652346	0.0625213	0.0530918	0.0443009	0.0481528	0.0509877	0.0652346	0.0625213	5.28145	4.06191	2.20425	3.16797	2.86374	2.81915	5.28145	4.06191	2.20425	3.16797	2.86374	2.81915	1
1973455;1973684,1973455;1973685,1973455;1973688,1973455;1973689,1973455;1973692	1973455	1.97368e+34	chr5	115064345	115069899	chr5	114970764	114971567	Hnf1a	NM_009327	repressed	FALSE	FALSE	TRUE	1973688	chr5	115066317	115068022	0.0754463	0.0599365	0.0894265	0.0679836	0.111831	0.130253	0.285019	0.260594	0.357706	0.316124	0.433344	0.395968	9.67757	7.23445	6.62753	5.3378	7.37918	9.38737	31.3161	29.7697	24.4626	25.5962	24.5853	22.5794	9
1973455;1973699,1973455;1973701	1973455	19736991973701	chr5	115071566	115072615	chr5	114970764	114971567	Hnf1a	NM_009327	repressed	FALSE	FALSE	TRUE	1973699	chr5	115071566	115072300	0.0614748	0.0469069	0.0653502	0.0679836	0.0698942	0.0833617	0.106184	0.0990256	0.113503	0.12577	0.158427	0.130253	7.2143	5.30234	4.39519	6.15874	3.43693	5.01564	11.5903	11.011	6.93678	10.4592	8.89768	6.82676	3
1973455;1973707,1973455;1973708,1973455;1973709,1973455;1973711	1973455	1.97371e+27	chr5	115075062	115077231	chr5	114970764	114971567	Hnf1a	NM_009327	repressed	FALSE	TRUE	TRUE	1973708	chr5	115075833	115076413	0.0586805	0.0599365	0.0550317	0.0475885	0.0838731	0.0573112	0.212367	0.218899	0.227006	0.227745	0.279577	0.229245	7.26252	7.89525	3.46523	3.53545	5.17878	2.75631	24.165	26.9075	14.6469	19.7209	14.5471	10.9795	5
1973455;1973717,1973455;1973719,1973455;1973721	1973455	1.97372e+20	chr5	115078666	115081870	chr5	114970764	114971567	Hnf1a	NM_009327	repressed	FALSE	FALSE	TRUE	1973717	chr5	115078666	115079424	0.0698577	0.0859959	0.0756686	0.0883787	0.11649	0.119833	0.251488	0.276229	0.288917	0.302527	0.405387	0.359498	9.46284	14.2538	6.15967	9.21604	8.0383	9.14196	28.4604	38.2843	20.0797	27.0463	25.1819	21.8237	5
1973455;1973727,1973455;1973731	1973455	19737271973731	chr5	115083652	115085618	chr5	114970764	114971567	Hnf1a	NM_009327	repressed	FALSE	FALSE	TRUE	1973731	chr5	115084786	115085618	0.0530918	0.0521187	0.0653502	0.0577861	0.0792135	0.0729415	0.128538	0.117267	0.158216	0.132568	0.172406	0.171934	6.49938	7.15352	4.99979	5.36112	5.088	4.49886	12.8048	13.1432	10.3792	10.0187	8.90429	8.85335	5
1973455;1973738,1973455;1973740	1973455	19737381973740	chr5	115087960	115089043	chr5	114970764	114971567	Hnf1a	NM_009327	repressed	FALSE	FALSE	TRUE	1973738	chr5	115087960	115088263	0.0502975	0.041695	0.0619107	0.0475885	0.0838731	0.0885718	0.0866235	0.0938137	0.106624	0.0951771	0.139788	0.151093	6.25652	4.78162	4.78879	3.68688	4.9776	6.21827	9.74594	11.9797	7.391	7.34041	7.9076	9.78256	3
1973455;1973750,1973455;1973751,1973455;1973755,1973455;1973756,1973455;1973759,1973455;1973760	1973455	1.97375e+41	chr5	115092451	115099750	chr5	114970764	114971567	Hnf1a	NM_009327	repressed	TRUE	TRUE	TRUE	1973751	chr5	115093189	115094182	0.0614748	0.0573306	0.0687896	0.0577861	0.0792135	0.0833617	0.354877	0.362225	0.436814	0.441894	0.577792	0.531431	8.72407	8.20239	5.91164	5.32362	5.16184	5.91118	40.3898	46.2123	31.092	39.3764	36.9829	32.1245	11
1973455;1973765,1973455;1973766,1973455;1973767,1973455;1973771	1973455	1.97377e+27	chr5	115101235	115103638	chr5	114970764	114971567	Hnf1a	NM_009327	repressed	FALSE	FALSE	TRUE	1973765	chr5	115101235	115101682	0.0558862	0.0521187	0.0687896	0.0713828	0.0931923	0.0729415	0.22075	0.208475	0.247643	0.214148	0.312194	0.302186	8.04628	7.3321	6.35381	7.9783	6.96199	5.01369	27.8052	27.6846	18.6826	18.7434	19.8662	19.126	7
1973455;1973777,1973455;1973780	1973455	19737771973780	chr5	115104447	115105722	chr5	114970764	114971567	Hnf1a	NM_009327	repressed	FALSE	FALSE	TRUE	1973780	chr5	115105172	115105722	0.0419146	0.0312712	0.0447133	0.037391	0.0326173	0.0573112	0.100595	0.0859959	0.110063	0.0951771	0.12115	0.140673	5.24091	3.22962	3.07063	2.95248	1.07702	3.44432	10.7818	8.61808	6.60356	6.94029	6.63204	8.58636	4
1973455;1973786,1973455;1973787,1973455;1973788,1973455;1973790,1973455;1973793,1973455;1973795,1973455;1973798	1973455	1.97379e+48	chr5	115107210	115113108	chr5	114970764	114971567	Hnf1a	NM_009327	repressed	FALSE	TRUE	TRUE	1973786	chr5	115107210	115107587	0.0642691	0.0625425	0.0584712	0.0509877	0.0838731	0.0989921	0.416352	0.388285	0.498725	0.469087	0.638367	0.547061	10.6896	11.1564	5.07119	5.19606	6.44847	8.29945	57.4293	55.7902	42.701	49.7482	45.4957	36.7754	13
1973455;1973808	1973455	1973808	chr5	115117046	115117740	chr5	114970764	114971567	Hnf1a	NM_009327	repressed	FALSE	FALSE	TRUE	1973808	chr5	115117046	115117740	0.0419146	0.0312712	0.0481528	0.0475885	0.0419365	0.0625213	0.0419146	0.0312712	0.0481528	0.0475885	0.0419365	0.0625213	5.54106	3.64357	3.86956	4.58099	1.87834	4.30858	5.54106	3.64357	3.86956	4.58099	1.87834	4.30858	1
1973455;1973826	1973455	1973826	chr5	115125887	115126541	chr5	114970764	114971567	Hnf1a	NM_009327	repressed	FALSE	FALSE	TRUE	1973826	chr5	115125887	115126541	0.0419146	0.0312712	0.0412738	0.0441894	0.060575	0.0573112	0.0419146	0.0312712	0.0412738	0.0441894	0.060575	0.0573112	5.39611	3.87004	2.98972	4.32707	4.09746	3.90304	5.39611	3.87004	2.98972	4.32707	4.09746	3.90304	1
545321;544952	545321	544952	chr2	28916221	28916855	chr2	29060040	29061806	Ttf1	NM_009442	stable	TRUE	TRUE	TRUE	544952	chr2	28916221	28916855	0.0419146	0.0338772	0.0481528	0.0407902	0.0559154	0.0208404	0.0419146	0.0338772	0.0481528	0.0407902	0.0559154	0.0208404	5.77414	4.11436	3.97231	3.20824	4.02202	0.31092	5.77414	4.11436	3.97231	3.20824	4.02202	0.31092	1
545321;544968,545321;544969	545321	544968544969	chr2	28922821	28923540	chr2	29060040	29061806	Ttf1	NM_009442	stable	FALSE	FALSE	TRUE	544968	chr2	28922821	28923324	0.0502975	0.0390891	0.0619107	0.0475885	0.0885327	0.0573112	0.0810349	0.0781781	0.0963055	0.0781812	0.135129	0.0989921	7.21074	5.35327	5.92397	3.86684	7.37203	4.08964	9.8783	10.4318	7.8692	5.69285	10.1762	6.37862	2
545321;544978	545321	544978	chr2	28924824	28925202	chr2	29060040	29061806	Ttf1	NM_009442	stable	FALSE	FALSE	TRUE	544978	chr2	28924824	28925202	0.0502975	0.0443009	0.0515922	0.0543869	0.060575	0.0729415	0.0502975	0.0443009	0.0515922	0.0543869	0.060575	0.0729415	7.41051	6.23107	4.28194	5.37472	4.15414	5.96398	7.41051	6.23107	4.28194	5.37472	4.15414	5.96398	1
4301021;4301309,4301021;4301313	4301021	43013094301313	chr12	116195298	116199359	chr12	116077634	116078929	Vipr2	NM_009511	underinduced	FALSE	FALSE	TRUE	4301313	chr12	116198878	116199359	0.0391203	0.0364831	0.0447133	0.0407902	0.060575	0.0625213	0.100595	0.117267	0.103184	0.122371	0.177065	0.140673	7.65629	7.74705	6.81032	6.17829	6.74215	7.04192	14.8654	21.6395	11.4909	15.6774	17.0531	11.9622	5
4301021;4302340	4301021	4302340	chr12	116618662	116620529	chr12	116077634	116078929	Vipr2	NM_009511	underinduced	FALSE	TRUE	TRUE	4302340	chr12	116618662	116620529	0.0167658	0.0130297	0.0137579	0.00679836	0.0186385	0.00521011	0.0167658	0.0130297	0.0137579	0.00679836	0.0186385	0.00521011	5.18995	3.64383	2.43023	0	2.49446	0	5.18995	3.64383	2.43023	0	2.49446	0	1
5143940;5143487	5143940	5143487	chr15	99484587	99485108	chr15	99670630	99671352	Asic1	NM_009597	repressed	FALSE	FALSE	TRUE	5143487	chr15	99484587	99485108	0.0307374	0.0156356	0.0343948	0.0237943	0.0326173	0.0364708	0.0307374	0.0156356	0.0343948	0.0237943	0.0326173	0.0364708	5.28963	1.59506	3.59014	2.09276	2.36476	3.10906	5.28963	1.59506	3.59014	2.09276	2.36476	3.10906	1
5143940;5143492,5143940;5143493	5143940	51434925143493	chr15	99486227	99488714	chr15	99670630	99671352	Asic1	NM_009597	repressed	FALSE	FALSE	TRUE	5143493	chr15	99488123	99488714	0.0335317	0.0286653	0.0447133	0.0305926	0.0326173	0.0521011	0.0670634	0.0495128	0.0825476	0.0509877	0.0745538	0.0989921	6.21298	4.9092	5.61164	3.5378	2.46192	5.64721	12.6207	7.93618	9.83989	5.18891	6.08994	10.4389	2
5143940;5143498	5143940	5143498	chr15	99489581	99490429	chr15	99670630	99671352	Asic1	NM_009597	repressed	FALSE	FALSE	TRUE	5143498	chr15	99489581	99490429	0.0307374	0.0390891	0.0412738	0.0271935	0.0465962	0.0573112	0.0307374	0.0390891	0.0412738	0.0271935	0.0465962	0.0573112	5.23034	8.60217	4.85912	2.85346	4.60984	6.50594	5.23034	8.60217	4.85912	2.85346	4.60984	6.50594	1
5143940;5143510,5143940;5143512,5143940;5143513	5143940	5.14351e+20	chr15	99492597	99494704	chr15	99670630	99671352	Asic1	NM_009597	repressed	FALSE	FALSE	TRUE	5143512	chr15	99493306	99494014	0.0447089	0.0390891	0.0791081	0.0611853	0.0931923	0.0781516	0.125744	0.114661	0.206369	0.146165	0.232981	0.213614	9.52802	8.46475	12.9267	10.5425	12.5184	10.053	22.361	20.8551	27.8928	20.3937	26.1586	23.5252	4
5143940;5143522,5143940;5143524,5143940;5143525,5143940;5143526	5143940	5.14352e+27	chr15	99496601	99499739	chr15	99670630	99671352	Asic1	NM_009597	repressed	FALSE	TRUE	TRUE	5143524	chr15	99497344	99497890	0.0558862	0.041695	0.0378343	0.0577861	0.0465962	0.0625213	0.164864	0.145932	0.158216	0.16656	0.177065	0.218825	13.5025	9.55431	3.94706	10.0243	4.26013	7.16536	30.1274	27.0161	13.9942	21.374	14.0369	20.7151	5
5143940;5143730,5143940;5143731,5143940;5143734,5143940;5143736,5143940;5143738,5143940;5143739,5143940;5143740	5143940	5.14373e+48	chr15	99589264	99593244	chr15	99670630	99671352	Asic1	NM_009597	repressed	TRUE	TRUE	TRUE	5143736	chr15	99591514	99592010	0.0614748	0.0547247	0.0619107	0.0645844	0.0885327	0.0781516	0.346494	0.312712	0.368025	0.37391	0.48926	0.427229	7.7152	7.24528	4.28464	5.60194	6.427	5.48365	38.9457	35.9169	22.3033	29.7942	31.1083	27.2569	11
5143940;5143749,5143940;5143751,5143940;5143752,5143940;5143753,5143940;5143755,5143940;5143756,5143940;5143757,5143940;5143760,5143940;5143761	5143940	5.14375e+62	chr15	99594432	99600996	chr15	99670630	99671352	Asic1	NM_009597	repressed	FALSE	TRUE	TRUE	5143749	chr15	99594432	99595010	0.0698577	0.0521187	0.0653502	0.0611853	0.060575	0.0833617	0.653868	0.659302	0.73261	0.785211	1.04841	0.922189	9.45604	6.29719	4.57245	4.88353	3.49059	5.96823	72.3144	79.1138	48.1038	66.4977	69.5556	62.609	13
5143940;5143766,5143940;5143767	5143940	51437665143767	chr15	99601673	99603694	chr15	99670630	99671352	Asic1	NM_009597	repressed	FALSE	TRUE	TRUE	5143766	chr15	99601673	99602967	0.0586805	0.041695	0.0619107	0.0611853	0.0885327	0.0781516	0.111772	0.080784	0.123821	0.112173	0.191044	0.145883	6.18649	3.95391	3.7356	4.44272	5.72792	4.99416	11.5666	7.08219	7.36188	7.89677	12.7244	8.93612	2
5143940;5143782	5143940	5143782	chr15	99608607	99609491	chr15	99670630	99671352	Asic1	NM_009597	repressed	FALSE	FALSE	TRUE	5143782	chr15	99608607	99609491	0.0586805	0.0651484	0.0653502	0.0611853	0.0931923	0.0573112	0.0586805	0.0651484	0.0653502	0.0611853	0.0931923	0.0573112	5.53952	7.50016	3.67191	4.27714	5.27602	2.76756	5.53952	7.50016	3.67191	4.27714	5.27602	2.76756	1
449358;448410	449358	448410	chr1	182132518	182133037	chr1	182517361	182517850	Capn2	NM_009794	overinduced	FALSE	FALSE	TRUE	448410	chr1	182132518	182133037	0.0251488	0.0156356	0.0240764	0.0203951	0.0279577	0.0312607	0.0251488	0.0156356	0.0240764	0.0203951	0.0279577	0.0312607	5.44494	1.94307	3.07704	2.71955	2.43203	3.00776	5.44494	1.94307	3.07704	2.71955	2.43203	3.00776	1
449358;448431	449358	448431	chr1	182141694	182142002	chr1	182517361	182517850	Capn2	NM_009794	overinduced	FALSE	FALSE	TRUE	448431	chr1	182141694	182142002	0.0251488	0.0156356	0.0137579	0.0135967	0.0186385	0.0208404	0.0251488	0.0156356	0.0137579	0.0135967	0.0186385	0.0208404	5.20344	1.89597	0.372109	0.724048	0.605531	0.933691	5.20344	1.89597	0.372109	0.724048	0.605531	0.933691	1
449358;448455	449358	448455	chr1	182148920	182150166	chr1	182517361	182517850	Capn2	NM_009794	overinduced	FALSE	TRUE	TRUE	448455	chr1	182148920	182150166	0.0279431	0.0208475	0.0275159	0.0237943	0.0279577	0.0208404	0.0279431	0.0208475	0.0275159	0.0237943	0.0279577	0.0208404	6.37844	3.76125	3.96776	3.63867	2.32806	0.910448	6.37844	3.76125	3.96776	3.63867	2.32806	0.910448	1
449358;449110	449358	449110	chr1	182406310	182407176	chr1	182517361	182517850	Capn2	NM_009794	overinduced	FALSE	FALSE	TRUE	449110	chr1	182406310	182407176	0.0475032	0.0260594	0.0343948	0.0407902	0.0465962	0.0416809	0.0475032	0.0260594	0.0343948	0.0407902	0.0465962	0.0416809	5.56161	1.84846	1.8088	3.18164	2.21053	1.81582	5.56161	1.84846	1.8088	3.18164	2.21053	1.81582	1
3512611;3512609	3512611	3512609	chr10	43577603	43578602	chr10	43578612	43579199	Cd24a	NM_009846	induced	TRUE	TRUE	TRUE	3512609	chr10	43577603	43578602	1.6207	1.51926	1.35172	1.45485	2.70724	3.21464	1.6207	1.51926	1.35172	1.45485	2.70724	3.21464	6.37106	6.34563	4.03119	4.45142	5.78896	6.08601	6.37106	6.34563	4.03119	4.45142	5.78896	6.08601	1
3512611;3512927,3512611;3512930	3512611	35129273512930	chr10	43717709	43719844	chr10	43578612	43579199	Cd24a	NM_009846	induced	FALSE	TRUE	TRUE	3512927	chr10	43717709	43719067	0.0419146	0.0390891	0.0515922	0.0475885	0.0512558	0.0573112	0.0642691	0.0781781	0.0859871	0.0849795	0.0838731	0.0781516	5.64809	5.51756	5.24154	5.30838	3.80775	4.39167	7.31684	11.0789	7.75047	8.8393	5.44276	4.76608	4
3512611;3512966	3512611	3512966	chr10	43733585	43734292	chr10	43578612	43579199	Cd24a	NM_009846	induced	FALSE	FALSE	TRUE	3512966	chr10	43733585	43734292	0.036326	0.0286653	0.0378343	0.0441894	0.0279577	0.0208404	0.036326	0.0286653	0.0378343	0.0441894	0.0279577	0.0208404	5.07894	3.47135	3.35157	5.18508	1.25343	0.417483	5.07894	3.47135	3.35157	5.18508	1.25343	0.417483	1
3512611;3512977,3512611;3512979,3512611;3512981,3512611;3512983,3512611;3512984,3512611;3512987,3512611;3512990,3512611;3512994,3512611;3512995,3512611;3512998	3512611	3.51298e+69	chr10	43737929	43746259	chr10	43578612	43579199	Cd24a	NM_009846	induced	TRUE	TRUE	TRUE	3512990	chr10	43742531	43743049	0.0475032	0.0495128	0.0309553	0.0407902	0.0465962	0.046891	0.556067	0.51337	0.502164	0.567663	0.582452	0.656474	8.39363	9.18985	2.3753	4.77299	3.5242	3.55367	79.0686	70.5908	39.47	58.3867	40.2711	45.6728	22
3512611;3513004	3512611	3513004	chr10	43747128	43747632	chr10	43578612	43579199	Cd24a	NM_009846	induced	FALSE	FALSE	TRUE	3513004	chr10	43747128	43747632	0.0391203	0.0312712	0.0309553	0.0407902	0.0419365	0.0364708	0.0391203	0.0312712	0.0309553	0.0407902	0.0419365	0.0364708	6.24474	4.03538	2.44673	4.89748	3.14826	2.25841	6.24474	4.03538	2.44673	4.89748	3.14826	2.25841	1
3512611;3513208,3512611;3513209	3512611	35132083513209	chr10	43824757	43826267	chr10	43578612	43579199	Cd24a	NM_009846	induced	FALSE	FALSE	TRUE	3513209	chr10	43825374	43826267	0.0335317	0.0208475	0.0378343	0.0237943	0.0372769	0.0364708	0.0614748	0.0547247	0.0722291	0.0407902	0.0745538	0.0573112	6.66413	2.77011	5.21683	2.5393	3.49907	3.09462	11.4642	9.91375	9.60201	3.57552	6.98918	3.79221	2
3512611;3513357,3512611;3513359	3512611	35133573513359	chr10	43880537	43882421	chr10	43578612	43579199	Cd24a	NM_009846	induced	FALSE	FALSE	TRUE	3513359	chr10	43881662	43882421	0.0335317	0.0312712	0.0309553	0.0271935	0.0232981	0.046891	0.0810349	0.08339	0.0894265	0.0849795	0.0745538	0.114622	7.82533	7.36371	4.35742	4.03899	1.48247	5.74311	16.0291	18.1556	12.3302	13.2422	5.17483	12.346	3
3512611;3513370,3512611;3513374	3512611	35133703513374	chr10	43884570	43886554	chr10	43578612	43579199	Cd24a	NM_009846	induced	FALSE	FALSE	TRUE	3513370	chr10	43884570	43885106	0.0279431	0.0260594	0.0240764	0.0237943	0.0232981	0.0364708	0.0586805	0.0625425	0.0550317	0.0475885	0.060575	0.0833617	5.75086	5.39451	2.61692	3.12254	1.49617	3.70762	9.50687	12.5345	5.24616	5.34449	4.75912	7.42901	5
3512611;3513384	3512611	3513384	chr10	43891792	43893549	chr10	43578612	43579199	Cd24a	NM_009846	induced	FALSE	FALSE	TRUE	3513384	chr10	43891792	43893549	0.0279431	0.0338772	0.0240764	0.0407902	0.0372769	0.0416809	0.0279431	0.0338772	0.0240764	0.0407902	0.0372769	0.0416809	5.86714	7.89598	2.68448	8.30166	3.95944	4.82344	5.86714	7.89598	2.68448	8.30166	3.95944	4.82344	1
3512611;3513389,3512611;3513390,3512611;3513391,3512611;3513393,3512611;3513394,3512611;3513395,3512611;3513397,3512611;3513398,3512611;3513399,3512611;3513401	3512611	3.51339e+69	chr10	43895062	43906578	chr10	43578612	43579199	Cd24a	NM_009846	induced	TRUE	TRUE	TRUE	3513395	chr10	43898223	43899715	0.036326	0.0469069	0.0378343	0.0509877	0.0698942	0.0625213	0.352083	0.398708	0.354267	0.404503	0.475281	0.411599	9.2783	13.4952	6.52186	11.7668	11.5562	9.35887	77.3299	100.207	51.2585	74.6707	59.7767	41.4215	13
3512611;3513406,3512611;3513409,3512611;3513412,3512611;3513414,3512611;3513416,3512611;3513419,3512611;3513421,3512611;3513422	3512611	3.51341e+55	chr10	43907138	43912506	chr10	43578612	43579199	Cd24a	NM_009846	induced	FALSE	FALSE	TRUE	3513416	chr10	43909514	43911047	0.0530918	0.0364831	0.0309553	0.0407902	0.0419365	0.046891	0.298991	0.286653	0.261401	0.329721	0.36345	0.427229	16.4794	10.0869	4.71776	8.65767	5.46293	6.13579	69.5503	68.3911	35.236	62.1236	43.5943	53.1705	17
3512611;3513427,3512611;3513428,3512611;3513429,3512611;3513431,3512611;3513433,3512611;3513434,3512611;3513435,3512611;3513437,3512611;3513438,3512611;3513439,3512611;3513440,3512611;3513442,3512611;3513445,3512611;3513446,3512611;3513450	3512611	3.51343e+104	chr10	43913445	43924063	chr10	43578612	43579199	Cd24a	NM_009846	induced	FALSE	TRUE	TRUE	3513434	chr10	43916453	43917331	0.0586805	0.0495128	0.0515922	0.0611853	0.0745538	0.0781516	0.656662	0.708815	0.643183	0.778413	0.829411	0.791937	19.5452	16.0844	11.0887	15.8025	13.1267	13.3524	183.763	219.296	120.788	177.922	124.516	110.554	24
3512611;3513455,3512611;3513457	3512611	35134553513457	chr10	43924640	43927000	chr10	43578612	43579199	Cd24a	NM_009846	induced	FALSE	TRUE	TRUE	3513455	chr10	43924640	43925453	0.0335317	0.0338772	0.0343948	0.0475885	0.0512558	0.0312607	0.0642691	0.0651484	0.0687896	0.0917779	0.102512	0.0781516	8.33268	8.63549	5.91676	11.2717	7.78256	3.01632	15.5493	16.7903	11.8509	21.4006	15.5854	9.36848	3
3512611;3513463	3512611	3513463	chr10	43928137	43929609	chr10	43578612	43579199	Cd24a	NM_009846	induced	FALSE	FALSE	TRUE	3513463	chr10	43928137	43929609	0.036326	0.0338772	0.0343948	0.0339918	0.0512558	0.0312607	0.036326	0.0338772	0.0343948	0.0339918	0.0512558	0.0312607	9.6776	8.98614	5.90239	6.75252	7.84651	3.04405	9.6776	8.98614	5.90239	6.75252	7.84651	3.04405	1
3512611;3513471,3512611;3513474,3512611;3513477,3512611;3513478,3512611;3513482,3512611;3513483	3512611	3.51347e+41	chr10	43931389	43936360	chr10	43578612	43579199	Cd24a	NM_009846	induced	FALSE	FALSE	TRUE	3513474	chr10	43932392	43932915	0.036326	0.0338772	0.0378343	0.0441894	0.0559154	0.046891	0.198396	0.213687	0.206369	0.254939	0.274917	0.291766	9.95872	9.2327	7.07938	9.80133	9.01389	6.43761	42.0451	50.3919	28.6389	49.3164	33.2031	35.2422	13
3512611;3513490,3512611;3513492,3512611;3513496,3512611;3513497,3512611;3513500,3512611;3513503,3512611;3513506,3512611;3513507,3512611;3513508,3512611;3513509,3512611;3513510,3512611;3513512,3512611;3513515,3512611;3513516,3512611;3513517,3512611;3513521,3512611;3513522,3512611;3513525	3512611	3.51349e+125	chr10	43937901	43955795	chr10	43578612	43579199	Cd24a	NM_009846	induced	TRUE	TRUE	TRUE	3513500	chr10	43941885	43942378	0.0335317	0.0286653	0.0275159	0.0203951	0.0465962	0.046891	0.620336	0.685361	0.646623	0.720626	0.834071	0.823197	8.7329	6.99355	4.08827	2.61805	6.95846	6.56316	116.838	151.672	78.1569	119.028	88.6528	77.4691	36
4678235;4677659	4678235	4677659	chr14	32213479	32214725	chr14	32465053	32465945	Chat,Slc18a3	NM_009891	repressed	FALSE	FALSE	TRUE	4677659	chr14	32213479	32214725	0.0279431	0.0260594	0.0343948	0.0305926	0.0232981	0.0208404	0.0279431	0.0260594	0.0343948	0.0305926	0.0232981	0.0208404	5.19855	4.99644	4.47876	4.22896	1.32273	0.875254	5.19855	4.99644	4.47876	4.22896	1.32273	0.875254	1
4678235;4677701	4678235	4677701	chr14	32242245	32242643	chr14	32465053	32465945	Chat,Slc18a3	NM_009891	repressed	FALSE	FALSE	TRUE	4677701	chr14	32242245	32242643	0.0307374	0.0286653	0.0240764	0.0271935	0.0372769	0.0208404	0.0307374	0.0286653	0.0240764	0.0271935	0.0372769	0.0208404	5.35175	5.1154	1.83972	3.01482	3.10334	0.827192	5.35175	5.1154	1.83972	3.01482	3.10334	0.827192	1
4678235;4677738	4678235	4677738	chr14	32255375	32255852	chr14	32465053	32465945	Chat,Slc18a3	NM_009891	repressed	FALSE	FALSE	TRUE	4677738	chr14	32255375	32255852	0.0335317	0.0208475	0.0275159	0.0339918	0.0279577	0.0364708	0.0335317	0.0208475	0.0275159	0.0339918	0.0279577	0.0364708	6.16895	2.72383	2.39987	4.34131	1.77287	3.10672	6.16895	2.72383	2.39987	4.34131	1.77287	3.10672	1
4678235;4677744,4678235;4677747	4678235	46777444677747	chr14	32258285	32261146	chr14	32465053	32465945	Chat,Slc18a3	NM_009891	repressed	FALSE	FALSE	TRUE	4677747	chr14	32260059	32261146	0.036326	0.0364831	0.0378343	0.0407902	0.0512558	0.0416809	0.0810349	0.0964197	0.103184	0.108774	0.11649	0.104202	6.92495	7.52085	4.40716	5.80686	5.41652	3.88959	9.99076	15.3489	8.31046	11.4284	8.01639	6.8024	4
4678235;4677777,4678235;4677780	4678235	46777774677780	chr14	32269885	32274250	chr14	32465053	32465945	Chat,Slc18a3	NM_009891	repressed	FALSE	FALSE	TRUE	4677780	chr14	32272117	32274250	0.0335317	0.0286653	0.0171974	0.0237943	0.0279577	0.0625213	0.106184	0.104237	0.0963055	0.0883787	0.130469	0.135463	5.13934	4.71115	0.497281	1.94039	1.63768	7.01799	14.2611	15.9578	6.388	6.60984	9.18712	10.4991	4
4678235;4677789	4678235	4677789	chr14	32276676	32278203	chr14	32465053	32465945	Chat,Slc18a3	NM_009891	repressed	FALSE	FALSE	TRUE	4677789	chr14	32276676	32278203	0.036326	0.0338772	0.0412738	0.0237943	0.0465962	0.0364708	0.036326	0.0338772	0.0412738	0.0237943	0.0465962	0.0364708	5.80775	5.69082	4.748	1.89362	4.33242	2.84651	5.80775	5.69082	4.748	1.89362	4.33242	2.84651	1
4678235;4677818	4678235	4677818	chr14	32289791	32290740	chr14	32465053	32465945	Chat,Slc18a3	NM_009891	repressed	FALSE	FALSE	TRUE	4677818	chr14	32289791	32290740	0.0335317	0.0338772	0.0378343	0.0305926	0.0512558	0.0260505	0.0335317	0.0338772	0.0378343	0.0305926	0.0512558	0.0260505	5.04421	5.82122	3.79424	2.99794	4.79019	1.28494	5.04421	5.82122	3.79424	2.99794	4.79019	1.28494	1
4678235;4677831,4678235;4677835	4678235	46778314677835	chr14	32294454	32296423	chr14	32465053	32465945	Chat,Slc18a3	NM_009891	repressed	FALSE	FALSE	TRUE	4677831	chr14	32294454	32295111	0.0419146	0.0338772	0.0309553	0.037391	0.0419365	0.0416809	0.117361	0.0964197	0.106624	0.105375	0.139788	0.104202	7.51839	5.11652	2.48719	4.23747	3.33916	3.35254	17.0625	11.8181	7.12145	9.01756	9.49572	5.24493	5
4678235;4677841,4678235;4677842,4678235;4677846	4678235	4.67784e+20	chr14	32302244	32305872	chr14	32465053	32465945	Chat,Slc18a3	NM_009891	repressed	FALSE	FALSE	TRUE	4677846	chr14	32305207	32305872	0.0502975	0.0390891	0.0550317	0.0475885	0.0512558	0.0416809	0.184424	0.16678	0.209808	0.214148	0.260938	0.197984	9.28721	6.17691	6.62212	5.4064	4.45367	3.2029	25.6137	22.0349	19.3792	21.1544	20.7726	12.8803	6
4678235;4677851	4678235	4677851	chr14	32306487	32306711	chr14	32465053	32465945	Chat,Slc18a3	NM_009891	repressed	FALSE	FALSE	TRUE	4677851	chr14	32306487	32306711	0.0391203	0.0260594	0.0378343	0.0237943	0.0419365	0.0260505	0.0391203	0.0260594	0.0378343	0.0237943	0.0419365	0.0260505	6.13112	3.18884	3.14357	1.41414	3.14528	1.17726	6.13112	3.18884	3.14357	1.41414	3.14528	1.17726	1
4678235;4677870,4678235;4677872,4678235;4677873	4678235	4.67787e+20	chr14	32314749	32316979	chr14	32465053	32465945	Chat,Slc18a3	NM_009891	repressed	FALSE	FALSE	TRUE	4677870	chr14	32314749	32315451	0.0447089	0.0390891	0.0378343	0.0339918	0.0465962	0.0364708	0.153687	0.122479	0.151337	0.122371	0.172406	0.187564	7.29341	6.17619	2.98405	3.14362	3.43658	2.29876	22.8813	16.2122	12.6918	9.66326	12.5169	14.9542	4
4678235;4677878,4678235;4677879,4678235;4677880,4678235;4677882,4678235;4677884,4678235;4677886,4678235;4677889,4678235;4677890	4678235	4.67788e+55	chr14	32317576	32324281	chr14	32465053	32465945	Chat,Slc18a3	NM_009891	repressed	TRUE	TRUE	TRUE	4677889	chr14	32323169	32323652	0.0530918	0.0364831	0.0584712	0.0509877	0.0698942	0.0416809	0.410763	0.357013	0.429935	0.346717	0.540515	0.427229	8.49971	4.99174	6.55351	6.00045	6.56983	2.90955	60.2413	51.2727	39.8111	31.0174	43.8965	31.2443	13
4678235;4677897	4678235	4677897	chr14	32325479	32326365	chr14	32465053	32465945	Chat,Slc18a3	NM_009891	repressed	FALSE	FALSE	TRUE	4677897	chr14	32325479	32326365	0.0447089	0.0260594	0.0343948	0.0509877	0.0512558	0.046891	0.0447089	0.0260594	0.0343948	0.0509877	0.0512558	0.046891	6.99651	2.69772	2.49423	5.65582	3.79896	3.53452	6.99651	2.69772	2.49423	5.65582	3.79896	3.53452	1
4678235;4677905,4678235;4677907	4678235	46779054677907	chr14	32328546	32330172	chr14	32465053	32465945	Chat,Slc18a3	NM_009891	repressed	FALSE	FALSE	TRUE	4677905	chr14	32328546	32329406	0.0419146	0.0443009	0.0584712	0.0441894	0.0838731	0.0364708	0.0810349	0.0703603	0.106624	0.0917779	0.11649	0.0781516	5.99049	7.27612	6.31777	4.26759	8.30406	2.18475	11.4274	10.0586	10.8074	9.40458	9.81602	4.98582	3
4678235;4677921	4678235	4677921	chr14	32334560	32335361	chr14	32465053	32465945	Chat,Slc18a3	NM_009891	repressed	FALSE	FALSE	TRUE	4677921	chr14	32334560	32335361	0.0419146	0.0312712	0.0515922	0.0475885	0.060575	0.0781516	0.0419146	0.0312712	0.0515922	0.0475885	0.060575	0.0781516	5.28181	3.81511	4.86711	4.63514	4.59373	7.53173	5.28181	3.81511	4.86711	4.63514	4.59373	7.53173	1
4678235;4677956,4678235;4677958,4678235;4677960	4678235	4.67796e+20	chr14	32345788	32346904	chr14	32465053	32465945	Chat,Slc18a3	NM_009891	repressed	FALSE	FALSE	TRUE	4677958	chr14	32346260	32346697	0.0447089	0.0443009	0.0515922	0.0577861	0.0465962	0.0364708	0.148098	0.130297	0.147898	0.156362	0.135129	0.119833	5.85969	6.1175	4.50255	6.20757	2.72381	1.94029	17.2066	15.1365	9.91962	12.6919	6.34318	5.35191	5
4678235;4677966,4678235;4677967	4678235	46779664677967	chr14	32347961	32350001	chr14	32465053	32465945	Chat,Slc18a3	NM_009891	repressed	FALSE	FALSE	TRUE	4677966	chr14	32347961	32349062	0.0419146	0.0364831	0.0619107	0.0577861	0.060575	0.0521011	0.0810349	0.0781781	0.113503	0.101975	0.130469	0.093782	5.30231	4.40791	5.99573	5.6663	4.52068	3.66708	9.42556	9.92773	10.3834	9.54688	10.1225	6.10481	2
4678235;4678008	4678235	4678008	chr14	32365040	32365462	chr14	32465053	32465945	Chat,Slc18a3	NM_009891	repressed	FALSE	FALSE	TRUE	4678008	chr14	32365040	32365462	0.0447089	0.0338772	0.0343948	0.0305926	0.0559154	0.046891	0.0447089	0.0338772	0.0343948	0.0305926	0.0559154	0.046891	5.07064	3.00552	1.71022	1.6167	3.318	2.68238	5.07064	3.00552	1.71022	1.6167	3.318	2.68238	1
4431509;4430315,4431509;4430317,4431509;4430318,4431509;4430319	4431509	4.43032e+27	chr13	50938485	50940352	chr13	51408495	51408961	S1pr3	NM_010101	overrepressed	FALSE	FALSE	TRUE	4430317	chr13	50939167	50939562	0.0223545	0.0182416	0.0240764	0.0305926	0.0372769	0.0312607	0.0782406	0.0859959	0.0825476	0.0883787	0.102512	0.119833	8.71336	6.60677	6.56976	10.6939	8.85824	6.44654	23.7019	30.4106	16.4151	22.1808	16.8998	20.7644	5
4431509;4430328,4431509;4430330,4431509;4430331,4431509;4430333,4431509;4430334,4431509;4430336	4431509	4.43033e+41	chr13	50943554	50947141	chr13	51408495	51408961	S1pr3	NM_010101	overrepressed	FALSE	FALSE	TRUE	4430330	chr13	50944520	50945079	0.0223545	0.0208475	0.0240764	0.0203951	0.0326173	0.0416809	0.128538	0.130297	0.147898	0.152963	0.167746	0.187564	8.65983	8.1925	6.52071	5.59242	7.4108	10.0161	43.524	48.1774	37.3203	43.8801	33.077	37.2004	9
4431509;4430343,4431509;4430346,4431509;4430347,4431509;4430348,4431509;4430350,4431509;4430351,4431509;4430352,4431509;4430353,4431509;4430355,4431509;4430356,4431509;4430357,4431509;4430358,4431509;4430359,4431509;4430362,4431509;4430364,4431509;4430365,4431509;4430366,4431509;4430370,4431509;4430373,4431509;4430375,4431509;4430377,4431509;4430379,4431509;4430380,4431509;4430382,4431509;4430383…	4431509	4430343,4430346,4430347,4430348,4430350,4430351,4430352,4430353,4430355,4430356,4430357,4430358,4430359,4430362,4430364,4430365,4430366,4430370,4430373,4430375,4430377,4430379,4430380,4430382,4430383,4430384,4430387,4430389,4430392,4430394,4430397,4430399,4430402,4430404	chr13	50949059	50974957	chr13	51408495	51408961	S1pr3	NM_010101	overrepressed	TRUE	TRUE	TRUE	4430382	chr13	50964521	50964906	0.0447089	0.0338772	0.0412738	0.037391	0.0559154	0.0521011	0.84947	0.901654	1.00777	1.05035	1.19286	1.20354	22.9406	16.4763	14.3518	13.7878	15.1325	13.3903	309.897	362.541	274.491	327.267	258.22	239.455	62
4431509;4430413,4431509;4430414	4431509	44304134430414	chr13	50977167	50979086	chr13	51408495	51408961	S1pr3	NM_010101	overrepressed	FALSE	FALSE	TRUE	4430414	chr13	50977484	50979086	0.0251488	0.0234534	0.0240764	0.0339918	0.0232981	0.0260505	0.0475032	0.041695	0.0412738	0.0577861	0.0465962	0.0364708	10.0061	9.16258	6.21065	11.8476	4.01226	4.489	18.3346	15.3376	9.53141	18.3897	8.03036	4.54776	2
4431509;4430422,4431509;4430423,4431509;4430426,4431509;4430427	4431509	4.43042e+27	chr13	50980905	50983459	chr13	51408495	51408961	S1pr3	NM_010101	overrepressed	FALSE	FALSE	TRUE	4430422	chr13	50980905	50981311	0.0167658	0.0234534	0.0103184	0.0237943	0.0279577	0.0156303	0.0782406	0.08339	0.0619107	0.074782	0.12115	0.0781516	5.06334	9.43693	0.698677	6.87892	5.50278	1.43195	22.2432	27.2254	7.19619	15.1818	21.7446	7.27011	6
4431509;4430437	4431509	4430437	chr13	50987226	50987527	chr13	51408495	51408961	S1pr3	NM_010101	overrepressed	FALSE	FALSE	TRUE	4430437	chr13	50987226	50987527	0.0251488	0.0182416	0.0137579	0.0169959	0.0186385	0.0208404	0.0251488	0.0182416	0.0137579	0.0169959	0.0186385	0.0208404	9.60672	6.21057	1.92951	3.75814	2.51702	2.90193	9.60672	6.21057	1.92951	3.75814	2.51702	2.90193	1
4431509;4430450,4431509;4430451	4431509	44304504430451	chr13	50991600	50992848	chr13	51408495	51408961	S1pr3	NM_010101	overrepressed	FALSE	FALSE	TRUE	4430451	chr13	50992406	50992848	0.0223545	0.0260594	0.0240764	0.0203951	0.0419365	0.0364708	0.0447089	0.0364831	0.0412738	0.037391	0.0559154	0.046891	8.16564	10.7474	6.07349	4.9604	9.79327	7.72745	16.338	12.6334	9.31108	8.69057	10.8381	7.78078	2
4431509;4430528	4431509	4430528	chr13	51023489	51024151	chr13	51408495	51408961	S1pr3	NM_010101	overrepressed	FALSE	FALSE	TRUE	4430528	chr13	51023489	51024151	0.0195602	0.0156356	0.0137579	0.0135967	0.0186385	0.0208404	0.0195602	0.0156356	0.0137579	0.0135967	0.0186385	0.0208404	6.26116	4.4509	1.74964	2.17184	2.36335	2.74114	6.26116	4.4509	1.74964	2.17184	2.36335	2.74114	1
4431509;4430570	4431509	4430570	chr13	51039425	51040122	chr13	51408495	51408961	S1pr3	NM_010101	overrepressed	FALSE	FALSE	TRUE	4430570	chr13	51039425	51040122	0.0195602	0.0182416	0.0206369	0.0203951	0.0232981	0.0260505	0.0195602	0.0182416	0.0206369	0.0203951	0.0232981	0.0260505	6.10745	5.73753	4.25277	4.57466	3.62641	4.12784	6.10745	5.73753	4.25277	4.57466	3.62641	4.12784	1
4431509;4430718	4431509	4430718	chr13	51094733	51095302	chr13	51408495	51408961	S1pr3	NM_010101	overrepressed	FALSE	FALSE	TRUE	4430718	chr13	51094733	51095302	0.0195602	0.0104237	0.0206369	0.0237943	0.0326173	0.0208404	0.0195602	0.0104237	0.0206369	0.0237943	0.0326173	0.0208404	5.40275	1.40742	3.72745	5.63511	5.82202	2.40813	5.40275	1.40742	3.72745	5.63511	5.82202	2.40813	1
4431509;4430727,4431509;4430729,4431509;4430731,4431509;4430734,4431509;4430738,4431509;4430740,4431509;4430742,4431509;4430744,4431509;4430745,4431509;4430748,4431509;4430751,4431509;4430753,4431509;4430754	4431509	4.43073e+90	chr13	51097430	51109303	chr13	51408495	51408961	S1pr3	NM_010101	overrepressed	TRUE	TRUE	TRUE	4430745	chr13	51104198	51106205	0.0279431	0.0234534	0.0309553	0.0305926	0.0372769	0.0416809	0.380026	0.323136	0.412738	0.326321	0.377429	0.442859	9.6728	7.59448	7.32907	8.206	6.77845	7.89641	104.035	83.4659	76.4416	55.9416	48.4771	61.1093	28
4431509;4430798,4431509;4430801,4431509;4430802,4431509;4430806	4431509	4.4308e+27	chr13	51124164	51128951	chr13	51408495	51408961	S1pr3	NM_010101	overrepressed	TRUE	TRUE	TRUE	4430806	chr13	51128482	51128951	0.0307374	0.0234534	0.0275159	0.0169959	0.0232981	0.0312607	0.18163	0.156356	0.185732	0.142766	0.23764	0.197984	9.88556	7.08298	5.79249	2.52303	2.79489	4.79359	48.323	39.094	32.7576	21.6275	34.197	24.797	9
4431509;4430816,4431509;4430819	4431509	44308164430819	chr13	51130612	51132448	chr13	51408495	51408961	S1pr3	NM_010101	overrepressed	FALSE	FALSE	TRUE	4430816	chr13	51130612	51131098	0.0195602	0.0156356	0.0240764	0.0237943	0.0326173	0.0312607	0.0391203	0.041695	0.0515922	0.0543869	0.0512558	0.0625213	5.11785	3.41023	4.58491	5.18697	5.07588	4.73902	10.0994	11.8795	10.2172	12.9155	6.95389	9.50005	4
4431509;4430840	4431509	4430840	chr13	51140363	51141285	chr13	51408495	51408961	S1pr3	NM_010101	overrepressed	FALSE	FALSE	TRUE	4430840	chr13	51140363	51141285	0.0223545	0.0182416	0.0206369	0.0271935	0.0279577	0.0156303	0.0223545	0.0182416	0.0206369	0.0271935	0.0279577	0.0156303	6.28187	4.46254	3.35445	6.29241	3.91093	1.04324	6.28187	4.46254	3.35445	6.29241	3.91093	1.04324	1
4431509;4430852	4431509	4430852	chr13	51144598	51145554	chr13	51408495	51408961	S1pr3	NM_010101	overrepressed	FALSE	FALSE	TRUE	4430852	chr13	51144598	51145554	0.0223545	0.0156356	0.0137579	0.0169959	0.0232981	0.0104202	0.0223545	0.0156356	0.0137579	0.0169959	0.0232981	0.0104202	5.68138	3.45408	1.28536	2.68138	2.8991	0.0102455	5.68138	3.45408	1.28536	2.68138	2.8991	0.0102455	1
4431509;4430885,4431509;4430889	4431509	44308854430889	chr13	51154725	51158938	chr13	51408495	51408961	S1pr3	NM_010101	overrepressed	FALSE	FALSE	TRUE	4430885	chr13	51154725	51155482	0.0279431	0.0234534	0.0171974	0.00679836	0.0232981	0.0104202	0.0950065	0.0677544	0.0722291	0.0713828	0.11649	0.0833617	8.40496	6.63741	2.19511	0	2.82427	0.0234728	22.8394	12.7928	7.20569	9.3829	14.2999	7.49638	5
4431509;4430898,4431509;4430899,4431509;4430901,4431509;4430903,4431509;4430905,4431509;4430906	4431509	4.4309e+41	chr13	51161854	51167600	chr13	51408495	51408961	S1pr3	NM_010101	overrepressed	FALSE	FALSE	TRUE	4430898	chr13	51161854	51162591	0.0307374	0.0260594	0.0240764	0.0237943	0.0372769	0.0312607	0.170453	0.158962	0.161656	0.146165	0.209683	0.224035	9.85577	8.00504	4.19374	4.76577	5.80981	4.40585	47.5311	43.9699	27.5	25.9663	29.527	32.6233	9
4431509;4430913,4431509;4430915	4431509	44309134430915	chr13	51168868	51169936	chr13	51408495	51408961	S1pr3	NM_010101	overrepressed	FALSE	FALSE	TRUE	4430915	chr13	51169408	51169936	0.0251488	0.0260594	0.0171974	0.037391	0.0419365	0.0312607	0.0475032	0.0443009	0.0447133	0.0611853	0.060575	0.0416809	6.83654	7.70583	2.08881	9.44821	7.208	4.35278	12.6732	12.0224	7.20514	14.1178	8.80126	4.37701	3
4431509;4430925,4431509;4430926,4431509;4430927	4431509	4.43093e+20	chr13	51172198	51173705	chr13	51408495	51408961	S1pr3	NM_010101	overrepressed	FALSE	FALSE	TRUE	4430927	chr13	51173310	51173705	0.0251488	0.0364831	0.0275159	0.0271935	0.0419365	0.0416809	0.0670634	0.0886019	0.0687896	0.0781812	0.102512	0.0781516	6.84692	12.8273	5.10567	5.74803	6.74906	6.80325	16.8759	28.1324	11.1773	15.8364	15.3538	9.7687	3
4431509;4430935,4431509;4430938,4431509;4430942,4431509;4430943,4431509;4430945,4431509;4430946	4431509	4.43094e+41	chr13	51174997	51180769	chr13	51408495	51408961	S1pr3	NM_010101	overrepressed	FALSE	FALSE	TRUE	4430942	chr13	51178050	51178697	0.0335317	0.0390891	0.0481528	0.0407902	0.0279577	0.0416809	0.223545	0.211081	0.233885	0.299128	0.302875	0.307396	10.5538	13.9622	11.8417	10.4464	3.69243	6.71903	61.2512	59.3109	42.8178	69.8733	45.1143	46.7594	12
4431509;4430955,4431509;4430956,4431509;4430958,4431509;4430960	4431509	4.43096e+27	chr13	51182394	51184093	chr13	51408495	51408961	S1pr3	NM_010101	overrepressed	FALSE	FALSE	TRUE	4430960	chr13	51183425	51184093	0.0391203	0.0286653	0.0275159	0.0407902	0.0326173	0.0521011	0.114567	0.0912078	0.0963055	0.12577	0.12581	0.156303	13.019	8.73869	4.93886	10.2841	4.70607	9.1771	30.1204	21.6352	13.0105	24.9366	15.3387	21.8503	6
4431509;4430965,4431509;4430966	4431509	44309654430966	chr13	51185313	51186197	chr13	51408495	51408961	S1pr3	NM_010101	overrepressed	FALSE	FALSE	TRUE	4430966	chr13	51185751	51186197	0.0251488	0.0286653	0.0343948	0.0237943	0.0279577	0.0312607	0.0447089	0.0521187	0.0550317	0.0577861	0.060575	0.0885718	6.74957	8.68208	6.96861	4.42587	3.61093	4.16646	11.1526	15.0118	9.79489	12.2628	8.00112	14.4299	2
4431509;4430981,4431509;4430983,4431509;4430986,4431509;4430987,4431509;4430991,4431509;4430993,4431509;4430994,4431509;4430998,4431509;4431000,4431509;4431001	4431509	4.43098e+69	chr13	51188710	51198432	chr13	51408495	51408961	S1pr3	NM_010101	overrepressed	FALSE	FALSE	TRUE	4430994	chr13	51195011	51195381	0.0307374	0.0286653	0.0206369	0.0407902	0.0232981	0.0364708	0.301785	0.323136	0.354267	0.397704	0.36345	0.427229	8.99451	8.29282	2.80012	9.93117	2.38599	5.22089	68.9683	80.1843	55.1779	77.7653	41.4757	54.9201	21
4431509;4431007,4431509;4431008,4431509;4431011,4431509;4431012	4431509	4.43101e+27	chr13	51199704	51202228	chr13	51408495	51408961	S1pr3	NM_010101	overrepressed	FALSE	TRUE	TRUE	4431008	chr13	51200771	51201172	0.0335317	0.0312712	0.0343948	0.0475885	0.0465962	0.0364708	0.106184	0.114661	0.116942	0.159762	0.149108	0.119833	10.0738	9.13191	6.69522	12.11	7.43536	5.13346	27.8901	32.8764	20.6537	37.7649	22.1354	15.5435	6
4431509;4431023,4431509;4431025,4431509;4431027,4431509;4431030,4431509;4431031,4431509;4431035,4431509;4431038	4431509	4.43102e+48	chr13	51207617	51213766	chr13	51408495	51408961	S1pr3	NM_010101	overrepressed	FALSE	FALSE	TRUE	4431025	chr13	51209055	51210072	0.0307374	0.0312712	0.0309553	0.0237943	0.0465962	0.0312607	0.24031	0.231928	0.26828	0.305926	0.335492	0.281346	8.41132	9.03779	5.48212	4.06757	7.49373	3.88363	57.8198	58.3671	43.7334	62.1899	47.2299	33.3587	16
4431509;4431043,4431509;4431046	4431509	44310434431046	chr13	51215721	51218895	chr13	51408495	51408961	S1pr3	NM_010101	overrepressed	FALSE	FALSE	TRUE	4431043	chr13	51215721	51217860	0.0279431	0.0286653	0.0275159	0.0203951	0.0279577	0.0312607	0.0447089	0.0625425	0.0653502	0.0577861	0.0698942	0.0416809	6.97203	7.85041	4.37275	2.99073	3.26686	3.7682	9.79516	17.9024	11.6511	11.0712	9.50224	3.79989	4
4431509;4431051,4431509;4431052	4431509	44310514431052	chr13	51219975	51222110	chr13	51408495	51408961	S1pr3	NM_010101	overrepressed	FALSE	FALSE	TRUE	4431051	chr13	51219975	51221150	0.0307374	0.0260594	0.0240764	0.037391	0.0279577	0.0364708	0.0558862	0.0469069	0.0550317	0.0713828	0.0512558	0.0833617	8.26356	6.66027	3.39238	8.01665	3.22308	4.82656	14.0999	11.2252	8.61983	14.9354	5.51644	11.8909	2
4431509;4431059,4431509;4431061	4431509	44310594431061	chr13	51222710	51223998	chr13	51408495	51408961	S1pr3	NM_010101	overrepressed	FALSE	FALSE	TRUE	4431061	chr13	51223507	51223998	0.0419146	0.0312712	0.0309553	0.0271935	0.060575	0.0416809	0.0670634	0.0521187	0.0515922	0.0611853	0.0885327	0.0729415	12.9338	8.43053	5.1818	4.8177	10.0002	5.84982	18.8763	12.9685	7.67215	11.6976	13.1939	9.56333	3
4431509;4431069	4431509	4431069	chr13	51225701	51226117	chr13	51408495	51408961	S1pr3	NM_010101	overrepressed	FALSE	FALSE	TRUE	4431069	chr13	51225701	51226117	0.0279431	0.0208475	0.0206369	0.0305926	0.0279577	0.0260505	0.0279431	0.0208475	0.0206369	0.0305926	0.0279577	0.0260505	6.97378	4.48509	2.45778	5.47684	3.16034	2.63767	6.97378	4.48509	2.45778	5.47684	3.16034	2.63767	1
4431509;4431074	4431509	4431074	chr13	51226786	51227198	chr13	51408495	51408961	S1pr3	NM_010101	overrepressed	FALSE	FALSE	TRUE	4431074	chr13	51226786	51227198	0.0307374	0.0182416	0.0171974	0.0237943	0.0559154	0.0312607	0.0307374	0.0182416	0.0171974	0.0237943	0.0559154	0.0312607	7.89576	3.41851	1.64175	3.78778	9.15394	3.66303	7.89576	3.41851	1.64175	3.78778	9.15394	3.66303	1
4431509;4431079,4431509;4431081,4431509;4431085,4431509;4431089	4431509	4.43108e+27	chr13	51228194	51231310	chr13	51408495	51408961	S1pr3	NM_010101	overrepressed	FALSE	TRUE	TRUE	4431079	chr13	51228194	51228484	0.036326	0.0286653	0.0240764	0.0339918	0.0512558	0.0364708	0.150893	0.140721	0.154777	0.183556	0.214342	0.187564	10.3354	7.51527	3.19684	6.40336	8.06593	4.69989	32.0917	29.0507	19.7593	31.2194	25.9203	19.9322	11
4431509;4431116,4431509;4431119	4431509	44311164431119	chr13	51240284	51241689	chr13	51408495	51408961	S1pr3	NM_010101	overrepressed	FALSE	FALSE	TRUE	4431116	chr13	51240284	51240567	0.0251488	0.0286653	0.0275159	0.0305926	0.0465962	0.0208404	0.0698577	0.0651484	0.0722291	0.0849795	0.12115	0.0885718	5.39284	7.14882	3.937	5.42588	6.72794	1.60608	12.6619	11.1307	7.19205	11.8563	13.8109	7.45333	4
4431509;4431125,4431509;4431128,4431509;4431132	4431509	4.43113e+20	chr13	51242629	51246247	chr13	51408495	51408961	S1pr3	NM_010101	overrepressed	FALSE	FALSE	TRUE	4431128	chr13	51243419	51244551	0.0307374	0.0234534	0.0275159	0.0271935	0.0139788	0.0156303	0.103389	0.0964197	0.113503	0.12577	0.111831	0.0781516	7.26883	4.96285	3.86887	4.4036	0.573811	0.716793	19.7284	17.9477	14.0694	19.6157	10.4055	3.85454	8
4431509;4431138	4431509	4431138	chr13	51247559	51248202	chr13	51408495	51408961	S1pr3	NM_010101	overrepressed	FALSE	FALSE	TRUE	4431138	chr13	51247559	51248202	0.0251488	0.0260594	0.0240764	0.0237943	0.0326173	0.0208404	0.0251488	0.0260594	0.0240764	0.0237943	0.0326173	0.0208404	5.13605	5.81164	2.97605	3.4331	3.76218	1.55748	5.13605	5.81164	2.97605	3.4331	3.76218	1.55748	1
4431509;4431162	4431509	4431162	chr13	51257733	51258244	chr13	51408495	51408961	S1pr3	NM_010101	overrepressed	FALSE	FALSE	TRUE	4431162	chr13	51257733	51258244	0.0251488	0.0234534	0.0206369	0.0305926	0.0512558	0.0156303	0.0251488	0.0234534	0.0206369	0.0305926	0.0512558	0.0156303	5.07566	4.72818	2.0722	4.97989	7.18691	0.71548	5.07566	4.72818	2.0722	4.97989	7.18691	0.71548	1
4431509;4431200	4431509	4431200	chr13	51272042	51273238	chr13	51408495	51408961	S1pr3	NM_010101	overrepressed	FALSE	FALSE	TRUE	4431200	chr13	51272042	51273238	0.0307374	0.0260594	0.0343948	0.0305926	0.0279577	0.0312607	0.0307374	0.0260594	0.0343948	0.0305926	0.0279577	0.0312607	6.51685	5.20102	4.82706	4.58646	2.57057	3.00358	6.51685	5.20102	4.82706	4.58646	2.57057	3.00358	1
4431509;4431233,4431509;4431236	4431509	44312334431236	chr13	51285912	51288107	chr13	51408495	51408961	S1pr3	NM_010101	overrepressed	FALSE	FALSE	TRUE	4431236	chr13	51287316	51288107	0.0335317	0.0234534	0.0309553	0.0135967	0.0279577	0.0208404	0.0810349	0.0677544	0.0791081	0.074782	0.0931923	0.0781516	6.8215	3.93104	3.65911	0.775066	2.36036	1.27478	12.4884	9.75704	6.91434	7.1311	6.98129	4.75792	4
4431509;4431291	4431509	4431291	chr13	51308033	51308600	chr13	51408495	51408961	S1pr3	NM_010101	overrepressed	FALSE	FALSE	TRUE	4431291	chr13	51308033	51308600	0.0335317	0.0182416	0.0275159	0.0237943	0.0279577	0.046891	0.0335317	0.0182416	0.0275159	0.0237943	0.0279577	0.046891	5.8382	2.04276	2.45881	2.25634	2.05125	4.71821	5.8382	2.04276	2.45881	2.25634	2.05125	4.71821	1
4431509;4431317	4431509	4431317	chr13	51322921	51323534	chr13	51408495	51408961	S1pr3	NM_010101	overrepressed	FALSE	FALSE	TRUE	4431317	chr13	51322921	51323534	0.0335317	0.0260594	0.0275159	0.0237943	0.0326173	0.0260505	0.0335317	0.0260594	0.0275159	0.0237943	0.0326173	0.0260505	5.05418	3.4262	2.13011	1.92262	2.37239	1.53938	5.05418	3.4262	2.13011	1.92262	2.37239	1.53938	1
4431509;4431429	4431509	4431429	chr13	51367335	51367744	chr13	51408495	51408961	S1pr3	NM_010101	overrepressed	FALSE	FALSE	TRUE	4431429	chr13	51367335	51367744	0.0530918	0.041695	0.0515922	0.0713828	0.0745538	0.046891	0.0530918	0.041695	0.0515922	0.0713828	0.0745538	0.046891	5.23012	3.61242	3.05622	5.54624	4.8109	2.31284	5.23012	3.61242	3.05622	5.54624	4.8109	2.31284	1
4431509;4431443	4431509	4431443	chr13	51372818	51373420	chr13	51408495	51408961	S1pr3	NM_010101	overrepressed	FALSE	FALSE	TRUE	4431443	chr13	51372818	51373420	0.0866235	0.0912078	0.092866	0.112173	0.102512	0.0989921	0.0866235	0.0912078	0.092866	0.112173	0.102512	0.0989921	9.84573	10.9639	6.85051	9.10584	6.47162	6.36133	9.84573	10.9639	6.85051	9.10584	6.47162	6.36133	1
4431509;4431496	4431509	4431496	chr13	51401355	51403089	chr13	51408495	51408961	S1pr3	NM_010101	overrepressed	TRUE	TRUE	TRUE	4431496	chr13	51401355	51403089	0.190013	0.171992	0.216687	0.20735	0.228321	0.218825	0.190013	0.171992	0.216687	0.20735	0.228321	0.218825	5.20488	4.22741	4.60234	4.73118	4.25092	3.81518	5.20488	4.22741	4.60234	4.73118	4.25092	3.81518	1
4431509;4432023	4431509	4432023	chr13	51617736	51618180	chr13	51408495	51408961	S1pr3	NM_010101	overrepressed	FALSE	TRUE	TRUE	4432023	chr13	51617736	51618180	0.0223545	0.0130297	0.0206369	0.00679836	0.0186385	0	0.0223545	0.0130297	0.0206369	0.00679836	0.0186385	0	5.11404	1.89365	2.71162	0	1.54358	0	5.11404	1.89365	2.71162	0	1.54358	0	1
4735760;4735632	4735760	4735632	chr14	54885936	54886435	chr14	54926642	54927064	Efs	NM_010112	stable	FALSE	FALSE	TRUE	4735632	chr14	54885936	54886435	0.0642691	0.0495128	0.0791081	0.0543869	0.0838731	0.046891	0.0642691	0.0495128	0.0791081	0.0543869	0.0838731	0.046891	6.69536	4.32663	6.08214	3.4991	5.19484	2.2277	6.69536	4.32663	6.08214	3.4991	5.19484	2.2277	1
4735760;4735722	4735760	4735722	chr14	54913596	54914161	chr14	54926642	54927064	Efs	NM_010112	stable	TRUE	FALSE	TRUE	4735722	chr14	54913596	54914161	0.14251	0.117267	0.1307	0.139366	0.167746	0.135463	0.14251	0.117267	0.1307	0.139366	0.167746	0.135463	6.4969	4.91497	4.04765	5.33986	5.58938	3.96274	6.4969	4.91497	4.04765	5.33986	5.58938	3.96274	1
4735760;4735947	4735760	4735947	chr14	54996633	54997048	chr14	54926642	54927064	Efs	NM_010112	stable	FALSE	FALSE	TRUE	4735947	chr14	54996633	54997048	0.0391203	0.0312712	0.0275159	0.0407902	0.0326173	0.046891	0.0391203	0.0312712	0.0275159	0.0407902	0.0326173	0.046891	5.35092	3.84739	1.7236	3.83799	2.01155	3.5603	5.35092	3.84739	1.7236	3.83799	2.01155	3.5603	1
4735760;4735983	4735760	4735983	chr14	55009458	55010134	chr14	54926642	54927064	Efs	NM_010112	stable	FALSE	FALSE	TRUE	4735983	chr14	55009458	55010134	0.036326	0.0312712	0.0378343	0.0271935	0.0372769	0.0364708	0.036326	0.0312712	0.0378343	0.0271935	0.0372769	0.0364708	5.41301	4.44008	3.6621	2.23766	3.02826	2.69538	5.41301	4.44008	3.6621	2.23766	3.02826	2.69538	1
4735760;4736001	4735760	4736001	chr14	55014576	55015465	chr14	54926642	54927064	Efs	NM_010112	stable	TRUE	TRUE	TRUE	4736001	chr14	55014576	55015465	0.0475032	0.0260594	0.0343948	0.0441894	0.0279577	0.0364708	0.0475032	0.0260594	0.0343948	0.0441894	0.0279577	0.0364708	8.74179	3.18887	3.33597	5.46296	1.66822	2.80745	8.74179	3.18887	3.33597	5.46296	1.66822	2.80745	1
5201786;5200479,5201786;5200481,5201786;5200485,5201786;5200489,5201786;5200493,5201786;5200494	5201786	5.20048e+41	chr16	20712899	20720975	chr16	21204054	21204843	Ephb3	NM_010143	repressed	TRUE	TRUE	TRUE	5200485	chr16	20716306	20717184	0.0279431	0.0286653	0.0275159	0.0203951	0.0419365	0.0208404	0.251488	0.213687	0.257961	0.193753	0.256279	0.208404	8.64482	9.13018	5.48933	3.66524	7.86038	1.83115	57.0743	41.9276	39.0486	23.6791	27.4721	14.2773	16
5201786;5200506	5201786	5200506	chr16	20725523	20726923	chr16	21204054	21204843	Ephb3	NM_010143	repressed	FALSE	FALSE	TRUE	5200506	chr16	20725523	20726923	0.0223545	0.0208475	0.0171974	0.0169959	0.0279577	0.0104202	0.0223545	0.0208475	0.0171974	0.0169959	0.0279577	0.0104202	5.77555	5.5358	1.87143	2.37148	4.13155	0	5.77555	5.5358	1.87143	2.37148	4.13155	0	1
5201786;5200513,5201786;5200515	5201786	52005135200515	chr16	20728248	20729940	chr16	21204054	21204843	Ephb3	NM_010143	repressed	TRUE	FALSE	TRUE	5200513	chr16	20728248	20728913	0.0223545	0.0208475	0.0171974	0.0169959	0.0279577	0.0312607	0.0530918	0.0547247	0.0584712	0.0509877	0.0745538	0.0677314	5.83632	5.51654	1.81876	2.36055	4.29819	4.47133	11.1659	12.9699	7.93076	7.06704	9.99822	6.82007	3
5201786;5200661	5201786	5200661	chr16	20784228	20784541	chr16	21204054	21204843	Ephb3	NM_010143	repressed	FALSE	FALSE	TRUE	5200661	chr16	20784228	20784541	0.0223545	0.0130297	0.0103184	0.00679836	0.00931923	0.00521011	0.0223545	0.0130297	0.0103184	0.00679836	0.00931923	0.00521011	5.48595	1.72168	0	0	0	0	5.48595	1.72168	0	0	0	0	1
5201786;5200682,5201786;5200684	5201786	52006825200684	chr16	20792120	20793238	chr16	21204054	21204843	Ephb3	NM_010143	repressed	TRUE	TRUE	TRUE	5200684	chr16	20792660	20793238	0.0251488	0.0182416	0.0378343	0.037391	0.0279577	0.0312607	0.036326	0.041695	0.0687896	0.0509877	0.0326173	0.0416809	6.53115	3.79776	7.84999	9.01654	3.6728	4.014	7.20703	9.97668	13.7674	10.0191	3.6728	4.014	3
5201786;5200705	5201786	5200705	chr16	20802755	20803237	chr16	21204054	21204843	Ephb3	NM_010143	repressed	FALSE	FALSE	TRUE	5200705	chr16	20802755	20803237	0.0223545	0.0130297	0.0137579	0.0203951	0.0326173	0.0156303	0.0223545	0.0130297	0.0137579	0.0203951	0.0326173	0.0156303	5.09917	1.40525	0.604365	2.83849	4.99717	0.438366	5.09917	1.40525	0.604365	2.83849	4.99717	0.438366	1
5201786;5202155	5201786	5202155	chr16	21358753	21359110	chr16	21204054	21204843	Ephb3	NM_010143	repressed	FALSE	FALSE	TRUE	5202155	chr16	21358753	21359110	0.0335317	0.0260594	0.0447133	0.0475885	0.0559154	0.0416809	0.0335317	0.0260594	0.0447133	0.0475885	0.0559154	0.0416809	5.06783	3.37158	4.64793	6.22672	5.90714	3.20833	5.06783	3.37158	4.64793	6.22672	5.90714	3.20833	1
5201786;5202162	5201786	5202162	chr16	21360434	21361059	chr16	21204054	21204843	Ephb3	NM_010143	repressed	FALSE	FALSE	TRUE	5202162	chr16	21360434	21361059	0.036326	0.0390891	0.0412738	0.0679836	0.0698942	0.0625213	0.036326	0.0390891	0.0412738	0.0679836	0.0698942	0.0625213	5.88613	6.99511	4.17887	10.2096	8.26311	6.341	5.88613	6.99511	4.17887	10.2096	8.26311	6.341	1
5201786;5202188	5201786	5202188	chr16	21368547	21369639	chr16	21204054	21204843	Ephb3	NM_010143	repressed	FALSE	FALSE	TRUE	5202188	chr16	21368547	21369639	0.036326	0.0338772	0.0412738	0.0543869	0.0372769	0.0729415	0.036326	0.0338772	0.0412738	0.0543869	0.0372769	0.0729415	6.16379	5.63889	4.33546	8.09086	2.95774	8.27943	6.16379	5.63889	4.33546	8.09086	2.95774	8.27943	1
5201786;5202199,5201786;5202202,5201786;5202205,5201786;5202209,5201786;5202213,5201786;5202214,5201786;5202215,5201786;5202216,5201786;5202218,5201786;5202219,5201786;5202220,5201786;5202221,5201786;5202222,5201786;5202223,5201786;5202225,5201786;5202227,5201786;5202228,5201786;5202229,5201786;5202230,5201786;5202232,5201786;5202233,5201786;5202236,5201786;5202239,5201786;5202241,5201786;5202242…	5201786	5202199,5202202,5202205,5202209,5202213,5202214,5202215,5202216,5202218,5202219,5202220,5202221,5202222,5202223,5202225,5202227,5202228,5202229,5202230,5202232,5202233,5202236,5202239,5202241,5202242,5202244,5202245,5202246,5202247,5202248,5202249,5202250,5202251,5202252,5202253,5202254,5202256,5202259,5202260,5202261,5202262,5202263	chr16	21373220	21407526	chr16	21204054	21204843	Ephb3	NM_010143	repressed	TRUE	TRUE	TRUE	5202247	chr16	21394379	21395223	0.0698577	0.0547247	0.0687896	0.0849795	0.0931923	0.0885718	1.95602	2.01439	2.34573	2.9063	2.83305	2.87598	18.5821	13.6827	11.2011	17.0474	14.02	12.0244	401.024	435.117	317.787	493.118	354.376	329.736	65
5201786;5202271,5201786;5202273,5201786;5202274,5201786;5202276,5201786;5202278,5201786;5202279,5201786;5202283,5201786;5202285,5201786;5202286,5201786;5202288	5201786	5.20227e+69	chr16	21409884	21419129	chr16	21204054	21204843	Ephb3	NM_010143	repressed	FALSE	TRUE	TRUE	5202276	chr16	21411668	21413207	0.072652	0.0521187	0.0584712	0.0883787	0.0885327	0.0677314	0.483415	0.484704	0.615667	0.700231	0.698942	0.656474	20.4647	13.141	9.47348	18.3466	13.9025	8.74957	113.155	118.101	100.407	136.65	99.3533	81.7225	18
5201786;5202293,5201786;5202294,5201786;5202295	5201786	5.20229e+20	chr16	21421077	21424971	chr16	21204054	21204843	Ephb3	NM_010143	repressed	TRUE	TRUE	TRUE	5202294	chr16	21422290	21422907	0.0475032	0.0390891	0.0756686	0.0781812	0.0792135	0.0833617	0.117361	0.0886019	0.151337	0.156362	0.181725	0.156303	11.4321	8.40898	14.136	16.1383	11.7411	12.1141	25.7703	16.8239	23.9463	28.3973	25.1456	18.8787	3
5201786;5202301	5201786	5202301	chr16	21427175	21427517	chr16	21204054	21204843	Ephb3	NM_010143	repressed	FALSE	FALSE	TRUE	5202301	chr16	21427175	21427517	0.0279431	0.0234534	0.0275159	0.037391	0.0559154	0.0156303	0.0279431	0.0234534	0.0275159	0.037391	0.0559154	0.0156303	5.05682	3.67595	2.66221	5.79478	7.70246	0.178996	5.05682	3.67595	2.66221	5.79478	7.70246	0.178996	1
5201786;5202332	5201786	5202332	chr16	21435752	21437051	chr16	21204054	21204843	Ephb3	NM_010143	repressed	FALSE	FALSE	TRUE	5202332	chr16	21435752	21437051	0.0335317	0.0234534	0.0343948	0.0339918	0.0326173	0.0416809	0.0335317	0.0234534	0.0343948	0.0339918	0.0326173	0.0416809	7.16103	3.57071	4.35737	4.80582	3.13589	4.38456	7.16103	3.57071	4.35737	4.80582	3.13589	4.38456	1
3958676;3958256,3958676;3958257,3958676;3958260,3958676;3958261	3958676	3.95826e+27	chr11	96172975	96177162	chr11	96343553	96345280	Hoxb3	NM_010458	underinduced	TRUE	FALSE	TRUE	3958260	chr11	96175053	96175739	0.0558862	0.0364831	0.0791081	0.0305926	0.0139788	0.0312607	0.248693	0.198051	0.412738	0.146165	0.0931923	0.104202	9.8948	4.95805	8.00536	1.56123	0	1.26107	37.7222	25.2232	39.313	5.60517	1.74453	1.72185	6
3958676;3958268,3958676;3958270,3958676;3958272,3958676;3958274	3958676	3.95827e+27	chr11	96178100	96181637	chr11	96343553	96345280	Hoxb3	NM_010458	underinduced	TRUE	TRUE	TRUE	3958272	chr11	96179705	96180967	0.0558862	0.0338772	0.0653502	0.0305926	0.0186385	0.0260505	0.245899	0.226717	0.454012	0.197153	0.0838731	0.109412	9.87786	3.97219	5.69247	1.501	0.0595685	0.706505	32.0307	27.6988	39.8995	7.88344	0.205352	1.65294	7
3958676;3958288,3958676;3958291	3958676	39582883958291	chr11	96186855	96188501	chr11	96343553	96345280	Hoxb3	NM_010458	underinduced	FALSE	FALSE	TRUE	3958291	chr11	96188092	96188501	0.0419146	0.0260594	0.0791081	0.0169959	0.0139788	0.0156303	0.117361	0.0886019	0.192611	0.0781812	0.0419365	0.0573112	5.8942	2.31854	7.56916	0	0	0	15.2913	9.07101	16.2829	2.71833	0.0519279	0.664542	4
3958676;3958299,3958676;3958303,3958676;3958305	3958676	3.9583e+20	chr11	96192036	96195850	chr11	96343553	96345280	Hoxb3	NM_010458	underinduced	TRUE	TRUE	TRUE	3958303	chr11	96194599	96195308	0.0447089	0.0286653	0.0756686	0.0305926	0.0186385	0.0208404	0.217956	0.16678	0.39898	0.176757	0.107171	0.0989921	6.31799	2.34518	6.6118	1.14451	0.0718184	0.204757	26.3052	14.9007	32.9447	7.10581	1.23201	1.48596	7
3958676;3958322	3958676	3958322	chr11	96202362	96203554	chr11	96343553	96345280	Hoxb3	NM_010458	underinduced	TRUE	TRUE	TRUE	3958322	chr11	96202362	96203554	0.0502975	0.0521187	0.127261	0.037391	0.0326173	0.0104202	0.0502975	0.0521187	0.127261	0.037391	0.0326173	0.0104202	7.01252	7.05471	13.7445	2.005	1.3242	0	7.01252	7.05471	13.7445	2.005	1.3242	0	1
3958676;3958490	3958676	3958490	chr11	96268591	96269080	chr11	96343553	96345280	Hoxb3	NM_010458	underinduced	TRUE	FALSE	TRUE	3958490	chr11	96268591	96269080	0.0754463	0.0573306	0.116942	0.0679836	0.0559154	0.046891	0.0754463	0.0573306	0.116942	0.0679836	0.0559154	0.046891	7.38409	4.71526	6.63263	3.07888	2.16429	1.36938	7.38409	4.71526	6.63263	3.07888	2.16429	1.36938	1
3958676;3958496,3958676;3958497,3958676;3958498,3958676;3958502,3958676;3958503,3958676;3958504,3958676;3958505,3958676;3958507,3958676;3958508,3958676;3958509,3958676;3958510,3958676;3958511,3958676;3958512,3958676;3958513,3958676;3958514,3958676;3958517,3958676;3958518,3958676;3958519,3958676;3958520,3958676;3958522,3958676;3958524,3958676;3958525,3958676;3958526	3958676	3.9585e+160	chr11	96269809	96287101	chr11	96343553	96345280	Hoxb3	NM_010458	underinduced	TRUE	TRUE	TRUE	3958520	chr11	96284266	96284679	0.136921	0.132903	0.206369	0.122371	0.0652346	0.104202	2.26059	1.9753	3.61834	2.11089	1.43516	1.32858	13.5442	14.0477	11.8095	5.95552	2.27252	4.58024	203.944	162.966	195.721	89.3837	46.967	40.0988	31
3958676;3958532,3958676;3958533,3958676;3958534,3958676;3958536,3958676;3958537,3958676;3958538,3958676;3958539,3958676;3958541,3958676;3958542	3958676	3.95853e+62	chr11	96289522	96295906	chr11	96343553	96345280	Hoxb3	NM_010458	underinduced	TRUE	TRUE	TRUE	3958534	chr11	96291106	96291764	0.111772	0.0990256	0.144458	0.0883787	0.0698942	0.0521011	0.894178	0.789599	1.39643	0.819203	0.512558	0.515801	9.76256	7.74423	6.53104	3.21901	2.26863	1.19711	65.4694	51.4748	59.944	26.2436	13.0266	11.6719	11
3958676;3958547,3958676;3958550,3958676;3958552,3958676;3958555,3958676;3958556,3958676;3958559,3958676;3958560,3958676;3958562,3958676;3958563,3958676;3958566,3958676;3958568,3958676;3958571,3958676;3958574	3958676	3.95855e+90	chr11	96296328	96306948	chr11	96343553	96345280	Hoxb3	NM_010458	underinduced	TRUE	TRUE	TRUE	3958571	chr11	96303770	96304264	0.148098	0.114661	0.213248	0.135967	0.130469	0.145883	1.77997	1.58702	2.64152	1.74378	1.43982	1.36505	11.0027	7.44393	8.97893	4.88658	4.56605	5.49442	114.524	91.7993	96.8364	52.2281	41.2325	37.1855	28
3958676;3958591,3958676;3958593,3958676;3958596,3958676;3958598,3958676;3958601	3958676	3.95859e+34	chr11	96311304	96316168	chr11	96343553	96345280	Hoxb3	NM_010458	underinduced	TRUE	TRUE	TRUE	3958591	chr11	96311304	96311735	0.12295	0.112055	0.137579	0.118971	0.135129	0.125043	0.902561	0.854747	1.29668	1.09114	1.11831	1.04723	6.47045	5.63726	3.46939	3.0388	4.17608	3.50107	38.7603	34.2383	31.72	26.042	30.5156	26.671	11
3958676;3958608,3958676;3958609,3958676;3958611	3958676	3.95861e+20	chr11	96317195	96320153	chr11	96343553	96345280	Hoxb3	NM_010458	underinduced	TRUE	TRUE	TRUE	3958608	chr11	96317195	96318052	0.159276	0.164174	0.26828	0.210749	0.153767	0.192774	0.435912	0.42998	0.715412	0.506478	0.405387	0.48975	7.56226	8.32318	8.24727	5.70142	4.17603	5.64128	19.1562	18.5088	20.1694	11.6811	9.95001	12.7554	4
3958676;3958640	3958676	3958640	chr11	96331433	96332354	chr11	96343553	96345280	Hoxb3	NM_010458	underinduced	TRUE	TRUE	TRUE	3958640	chr11	96331433	96332354	0.254282	0.23714	0.385222	0.251539	0.186385	0.229245	0.254282	0.23714	0.385222	0.251539	0.186385	0.229245	7.05241	5.54677	6.48438	3.16483	2.50147	3.14681	7.05241	5.54677	6.48438	3.16483	2.50147	3.14681	1
3958676;3959148,3958676;3959151	3958676	39591483959151	chr11	96530325	96534019	chr11	96343553	96345280	Hoxb3	NM_010458	underinduced	FALSE	FALSE	TRUE	3959151	chr11	96533412	96534019	0.0502975	0.0390891	0.0447133	0.074782	0.0232981	0.0677314	0.0810349	0.080784	0.0722291	0.122371	0.0559154	0.119833	9.45924	6.09184	3.39195	8.91359	0.67071	6.28988	13.323	12.8307	4.38649	13.381	2.41269	10.3301	4
3958676;3959156,3958676;3959160	3958676	39591563959160	chr11	96534909	96537201	chr11	96343553	96345280	Hoxb3	NM_010458	underinduced	FALSE	TRUE	TRUE	3959160	chr11	96536113	96537201	0.0475032	0.0521187	0.0447133	0.0917779	0.0559154	0.0781516	0.156481	0.174598	0.165095	0.275334	0.214342	0.255295	8.75294	9.34233	3.45051	11.8109	4.35242	7.89207	21.6576	25.3716	9.1643	28.2952	15.0747	20.2246	5
3958676;3959172	3958676	3959172	chr11	96539974	96541708	chr11	96343553	96345280	Hoxb3	NM_010458	underinduced	FALSE	FALSE	TRUE	3959172	chr11	96539974	96541708	0.036326	0.0312712	0.0447133	0.0577861	0.0698942	0.0833617	0.036326	0.0312712	0.0447133	0.0577861	0.0698942	0.0833617	5.37179	4.08996	3.48125	6.52879	7.16014	8.86294	5.37179	4.08996	3.48125	6.52879	7.16014	8.86294	1
3958676;3959186,3958676;3959187	3958676	39591863959187	chr11	96546780	96547940	chr11	96343553	96345280	Hoxb3	NM_010458	underinduced	FALSE	FALSE	TRUE	3959186	chr11	96546780	96547344	0.0335317	0.0338772	0.0412738	0.0475885	0.0512558	0.0416809	0.0670634	0.0625425	0.0722291	0.0985763	0.0885327	0.0625213	4.77576	5.16003	3.06428	4.84241	4.48886	2.85641	9.85542	8.93096	4.6561	10.3184	6.99467	3.1803	2
3958676;3959205	3958676	3959205	chr11	96554205	96554885	chr11	96343553	96345280	Hoxb3	NM_010458	underinduced	FALSE	FALSE	TRUE	3959205	chr11	96554205	96554885	0.0447089	0.0469069	0.0412738	0.0509877	0.0652346	0.0573112	0.0447089	0.0469069	0.0412738	0.0509877	0.0652346	0.0573112	8.35413	9.21565	3.24254	5.65996	6.80368	5.19403	8.35413	9.21565	3.24254	5.65996	6.80368	5.19403	1
3958676;3959220	3958676	3959220	chr11	96558250	96559376	chr11	96343553	96345280	Hoxb3	NM_010458	underinduced	FALSE	FALSE	TRUE	3959220	chr11	96558250	96559376	0.0391203	0.0364831	0.0515922	0.0645844	0.0559154	0.0729415	0.0391203	0.0364831	0.0515922	0.0645844	0.0559154	0.0729415	6.98448	6.19547	5.00309	7.89218	5.19339	7.7297	6.98448	6.19547	5.00309	7.89218	5.19339	7.7297	1
3958676;3959473,3958676;3959477	3958676	39594733959477	chr11	96676549	96679618	chr11	96343553	96345280	Hoxb3	NM_010458	underinduced	FALSE	FALSE	TRUE	3959473	chr11	96676549	96678270	0.0279431	0.0312712	0.0447133	0.037391	0.0326173	0.0364708	0.072652	0.0886019	0.120382	0.0985763	0.102512	0.093782	5.58142	6.88837	6.06725	4.74121	2.82965	3.3724	12.6676	18.6499	15.0423	11.4454	9.74161	7.32461	5
174464;175407	174464	175407	chr1	73255886	73256431	chr1	72874650	72875860	Igfbp5	NM_010518	underinduced	FALSE	FALSE	TRUE	175407	chr1	73255886	73256431	0.0307374	0.0208475	0.0275159	0.0441894	0.0326173	0.0312607	0.0307374	0.0208475	0.0275159	0.0441894	0.0326173	0.0312607	5.70287	2.65653	1.36253	5.21476	2.12325	2.01319	5.70287	2.65653	1.36253	5.21476	2.12325	2.01319	1
174464;175441	174464	175441	chr1	73268955	73269805	chr1	72874650	72875860	Igfbp5	NM_010518	underinduced	FALSE	FALSE	TRUE	175441	chr1	73268955	73269805	0.036326	0.0234534	0.0412738	0.0407902	0.0372769	0.0104202	0.036326	0.0234534	0.0412738	0.0407902	0.0372769	0.0104202	7.92054	3.52714	4.05331	4.6381	3.19676	0	7.92054	3.52714	4.05331	4.6381	3.19676	0	1
174464;176382,174464;176383,174464;176385,174464;176387	174464	1.76382e+23	chr1	73618123	73623513	chr1	72874650	72875860	Igfbp5	NM_010518	underinduced	FALSE	FALSE	TRUE	176382	chr1	73618123	73620161	0.036326	0.0234534	0.0481528	0.0441894	0.0186385	0.0312607	0.111772	0.106843	0.123821	0.142766	0.12581	0.0989921	12.4079	6.23147	10.367	9.84232	0.849775	3.97785	32.4327	31.807	18.843	27.5445	17.4505	10.5645	6
174464;176879,174464;176880	174464	176879176880	chr1	73803047	73804001	chr1	72874650	72875860	Igfbp5	NM_010518	underinduced	FALSE	FALSE	TRUE	176880	chr1	73803464	73804001	0.0223545	0.0182416	0.0275159	0.0203951	0.0232981	0.0156303	0.0335317	0.0390891	0.0447133	0.037391	0.0512558	0.0364708	6.15576	4.37825	4.52846	2.43726	2.69652	0.247143	6.68153	10.1967	5.45237	3.4518	6.85496	1.95748	2
174464;176894,174464;176898,174464;176899,174464;176903,174464;176907	174464	1.76894e+29	chr1	73809308	73815930	chr1	72874650	72875860	Igfbp5	NM_010518	underinduced	FALSE	FALSE	TRUE	176903	chr1	73814003	73814654	0.0251488	0.0156356	0.0275159	0.0339918	0.0372769	0.0208404	0.173247	0.17981	0.254522	0.268535	0.232981	0.276136	7.58044	3.01606	4.58346	7.7022	7.27744	1.73756	32.3774	37.3637	31.7313	40.8724	29.8039	33.7171	14
174464;176914,174464;176916	174464	176914176916	chr1	73816977	73819166	chr1	72874650	72875860	Igfbp5	NM_010518	underinduced	FALSE	FALSE	TRUE	176914	chr1	73816977	73818795	0.0279431	0.0234534	0.0447133	0.0339918	0.0186385	0.0312607	0.0502975	0.0364831	0.0687896	0.0679836	0.0279577	0.0573112	9.17066	7.23294	11.2432	7.7274	1.3212	4.93736	15.2403	8.83679	14.5451	14.9878	1.3212	8.21302	3
174464;176921,174464;176922,174464;176924,174464;176925,174464;176927,174464;176929,174464;176930,174464;176931,174464;176932,174464;176933,174464;176934,174464;176937,174464;176938,174464;176940,174464;176941	174464	1.76921e+89	chr1	73820228	73834711	chr1	72874650	72875860	Igfbp5	NM_010518	underinduced	FALSE	TRUE	TRUE	176930	chr1	73825751	73826218	0.0419146	0.041695	0.0584712	0.0815804	0.0698942	0.046891	0.452678	0.448221	0.656941	0.734223	0.7269	0.625213	17.3407	18.4125	16.9757	28.4124	18.8584	10.1309	142.989	150.446	147.734	191.164	152.644	111.663	21
174464;177002,174464;177004	174464	177002177004	chr1	73858341	73859598	chr1	72874650	72875860	Igfbp5	NM_010518	underinduced	FALSE	FALSE	TRUE	177002	chr1	73858341	73858747	0.0279431	0.0208475	0.0275159	0.0441894	0.0419365	0.0156303	0.0502975	0.0364831	0.0550317	0.074782	0.0885327	0.0312607	9.41758	6.0658	4.81028	12.3248	9.19448	0.322652	15.8241	9.20917	9.62402	18.5885	20.0427	0.646243	3
174464;177010,174464;177014	174464	177010177014	chr1	73861107	73862915	chr1	72874650	72875860	Igfbp5	NM_010518	underinduced	FALSE	TRUE	TRUE	177014	chr1	73862481	73862915	0.0223545	0.0208475	0.0412738	0.0305926	0.0465962	0.0312607	0.0475032	0.0495128	0.0825476	0.0917779	0.0885327	0.0521011	5.81833	5.95102	10.1656	6.64187	10.8783	5.143	10.6875	12.0288	14.9898	17.3066	15.327	5.46942	5
2972265;2971229	2972265	2971229	chr8	72964875	72967925	chr8	73352269	73352560	Large	NM_010687	stable	FALSE	FALSE	TRUE	2971229	chr8	72964875	72967925	0.0223545	0.0234534	0.0171974	0.0237943	0.0139788	0.0208404	0.0223545	0.0234534	0.0171974	0.0237943	0.0139788	0.0208404	5.16315	5.51796	2.00776	4.19595	0	0.987137	5.16315	5.51796	2.00776	4.19595	0	0.987137	1
2086878;2087368	2086878	2087368	chr6	12121457	12121777	chr6	11907351	11907612	Ndufa4	NM_010886	repressed	FALSE	FALSE	TRUE	2087368	chr6	12121457	12121777	0.0251488	0.0130297	0.0137579	0.0237943	0.00931923	0.0260505	0.0251488	0.0130297	0.0137579	0.0237943	0.00931923	0.0260505	5.78046	1.97177	1.35846	4.12549	0.025331	2.93422	5.78046	1.97177	1.35846	4.12549	0.025331	2.93422	1
2086878;2087694	2086878	2087694	chr6	12252533	12254591	chr6	11907351	11907612	Ndufa4	NM_010886	repressed	FALSE	FALSE	TRUE	2087694	chr6	12252533	12254591	0.0195602	0.0182416	0.0103184	0.0169959	0.0186385	0.0104202	0.0195602	0.0182416	0.0103184	0.0169959	0.0186385	0.0104202	5.31872	5.47626	0.807066	3.33556	2.50369	0.0280521	5.31872	5.47626	0.807066	3.33556	2.50369	0.0280521	1
4151479;4151017,4151479;4151019,4151479;4151022,4151479;4151023,4151479;4151026,4151479;4151027,4151479;4151028,4151479;4151029	4151479	4.15102e+55	chr12	55298166	55304557	chr12	55492442	55493029	Nfkbia	NM_010907	stable	TRUE	TRUE	TRUE	4151027	chr12	55302855	55303701	0.0419146	0.0599365	0.0619107	0.0577861	0.0512558	0.046891	0.279431	0.299683	0.319872	0.33312	0.36811	0.369918	11.6214	20.0843	13.8229	13.4396	6.79683	6.44274	62.0831	76.9421	54.5795	64.4795	42.0375	46.5638	13
4151479;4151034,4151479;4151035,4151479;4151037,4151479;4151039,4151479;4151040,4151479;4151041,4151479;4151042,4151479;4151045,4151479;4151047,4151479;4151048,4151479;4151049,4151479;4151051	4151479	4.15103e+83	chr12	55305634	55317213	chr12	55492442	55493029	Nfkbia	NM_010907	stable	FALSE	TRUE	TRUE	4151034	chr12	55305634	55306574	0.0502975	0.0521187	0.0825476	0.0611853	0.0792135	0.0729415	0.469444	0.448221	0.546878	0.635647	0.73156	0.609583	14.3823	16.2001	19.9507	14.9903	12.7963	12.0229	118.402	119.179	102.698	140.052	103.087	83.6269	18
4151479;4151057,4151479;4151058,4151479;4151059,4151479;4151060,4151479;4151061,4151479;4151062,4151479;4151063,4151479;4151064,4151479;4151065,4151479;4151067,4151479;4151068,4151479;4151072,4151479;4151073,4151479;4151077,4151479;4151078,4151479;4151079	4151479	4.15106e+111	chr12	55318217	55330096	chr12	55492442	55493029	Nfkbia	NM_010907	stable	FALSE	FALSE	TRUE	4151067	chr12	55323051	55323994	0.0530918	0.0651484	0.0584712	0.0577861	0.102512	0.0677314	0.662251	0.604577	0.646623	0.720626	0.9692	0.854458	14.8078	21.1739	11.7969	12.4143	16.7919	10.2383	162.496	153.241	108.455	140.426	131.283	115.076	23
4151479;4151085,4151479;4151086,4151479;4151090,4151479;4151092,4151479;4151093	4151479	4.15109e+34	chr12	55332077	55336491	chr12	55492442	55493029	Nfkbia	NM_010907	stable	FALSE	FALSE	TRUE	4151085	chr12	55332077	55332646	0.0530918	0.0625425	0.0859871	0.0815804	0.0885327	0.0989921	0.203984	0.203263	0.271719	0.24814	0.312194	0.296976	13.9867	18.7676	19.2763	18.9393	13.4337	16.4184	41.4797	44.0933	43.9954	42.6661	37.8452	38.0395	9
4151479;4151099,4151479;4151101,4151479;4151105,4151479;4151106,4151479;4151109,4151479;4151110,4151479;4151111,4151479;4151113,4151479;4151114,4151479;4151117,4151479;4151119,4151479;4151121,4151479;4151124	4151479	4.1511e+90	chr12	55337663	55349438	chr12	55492442	55493029	Nfkbia	NM_010907	stable	FALSE	TRUE	TRUE	4151111	chr12	55341958	55342256	0.0475032	0.041695	0.0378343	0.0305926	0.0559154	0.0573112	0.54489	0.51337	0.59847	0.635647	0.810773	0.651264	11.8659	10.322	5.69463	4.34289	6.84259	7.51512	101.191	100.596	79.2481	99.3602	87.527	62.7424	26
4151479;4151129,4151479;4151130,4151479;4151131,4151479;4151133,4151479;4151134,4151479;4151136,4151479;4151138,4151479;4151140,4151479;4151144,4151479;4151145,4151479;4151147,4151479;4151148,4151479;4151149,4151479;4151151,4151479;4151153,4151479;4151155,4151479;4151156,4151479;4151158,4151479;4151161,4151479;4151162,4151479;4151166,4151479;4151169	4151479	4.15113e+153	chr12	55352409	55369310	chr12	55492442	55493029	Nfkbia	NM_010907	stable	FALSE	TRUE	TRUE	4151129	chr12	55352409	55352767	0.0502975	0.0390891	0.0515922	0.0407902	0.0931923	0.0521011	1.01992	1.0528	1.21758	1.40046	1.54699	1.68287	11.9819	8.87308	8.65273	6.84765	13.1594	6.23235	183.068	208.341	165.511	228.035	159.743	198.152	41
4151479;4151176,4151479;4151177,4151479;4151179	4151479	4.15118e+20	chr12	55371814	55373932	chr12	55492442	55493029	Nfkbia	NM_010907	stable	FALSE	FALSE	TRUE	4151177	chr12	55372341	55373270	0.0530918	0.0390891	0.0481528	0.0543869	0.0652346	0.0677314	0.150893	0.125085	0.178853	0.190354	0.214342	0.197984	11.5181	7.99542	6.90006	9.25249	7.00529	8.22271	28.0301	22.4167	24.8842	30.5401	21.2938	21.0702	4
4151479;4151184	4151479	4151184	chr12	55375211	55375711	chr12	55492442	55493029	Nfkbia	NM_010907	stable	FALSE	FALSE	TRUE	4151184	chr12	55375211	55375711	0.0335317	0.0338772	0.0309553	0.0407902	0.0465962	0.0521011	0.0335317	0.0338772	0.0309553	0.0407902	0.0465962	0.0521011	5.51672	6.13188	3.27479	5.92793	4.33777	5.52351	5.51672	6.13188	3.27479	5.92793	4.33777	5.52351	1
4151479;4151191,4151479;4151193,4151479;4151194,4151479;4151195,4151479;4151197,4151479;4151198,4151479;4151202,4151479;4151203,4151479;4151205,4151479;4151209,4151479;4151212,4151479;4151214,4151479;4151215,4151479;4151216,4151479;4151218,4151479;4151220,4151479;4151221,4151479;4151223,4151479;4151224,4151479;4151225,4151479;4151226	4151479	4.15119e+146	chr12	55376098	55394198	chr12	55492442	55493029	Nfkbia	NM_010907	stable	TRUE	TRUE	TRUE	4151218	chr12	55387399	55389040	0.0698577	0.0547247	0.0687896	0.0611853	0.0745538	0.093782	1.12331	1.04498	1.25541	1.45485	1.54233	1.45883	15.169	11.8178	10.4418	9.33214	7.6737	11.7474	197.122	190.179	162.231	222.583	149.652	148.211	36
4151479;4151231,4151479;4151233	4151479	41512314151233	chr12	55394372	55395156	chr12	55492442	55493029	Nfkbia	NM_010907	stable	FALSE	FALSE	TRUE	4151231	chr12	55394372	55394818	0.0614748	0.0573306	0.0756686	0.0577861	0.0465962	0.0989921	0.0866235	0.0912078	0.110063	0.0917779	0.0931923	0.130253	11.404	12.0222	11.3697	8.60702	3.78731	11.9116	14.1565	17.3531	14.7009	12.3742	7.56116	13.9835	3
4151479;4151238,4151479;4151239,4151479;4151240,4151479;4151242,4151479;4151243,4151479;4151244,4151479;4151245,4151479;4151246,4151479;4151247,4151479;4151250,4151479;4151252,4151479;4151253,4151479;4151254,4151479;4151258,4151479;4151259,4151479;4151261,4151479;4151263,4151479;4151267,4151479;4151268,4151479;4151269,4151479;4151270,4151479;4151271,4151479;4151272,4151479;4151276,4151479;4151277…	4151479	4.15124e+195	chr12	55395852	55412239	chr12	55492442	55493029	Nfkbia	NM_010907	stable	TRUE	TRUE	TRUE	4151243	chr12	55398280	55398646	0.0866235	0.0547247	0.0791081	0.0815804	0.0838731	0.0989921	1.67379	1.54793	1.7507	2.02251	2.10149	1.89648	19.4531	10.6771	11.7243	12.717	8.72542	11.7665	263.185	249.423	194.692	268.478	179.21	168.317	45
4151479;4151287,4151479;4151288,4151479;4151291,4151479;4151293,4151479;4151294,4151479;4151296,4151479;4151297,4151479;4151299,4151479;4151300	4151479	4.15129e+62	chr12	55413481	55418925	chr12	55492442	55493029	Nfkbia	NM_010907	stable	FALSE	FALSE	TRUE	4151297	chr12	55417427	55418136	0.0838292	0.0677544	0.0619107	0.0917779	0.0559154	0.0989921	0.547684	0.492522	0.522801	0.625449	0.587112	0.593952	15.0321	12.0306	6.80145	12.554	4.07466	10.1253	81.298	73.5207	50.963	74.9992	43.8431	49.6329	14
4151479;4151306,4151479;4151307,4151479;4151308,4151479;4151310,4151479;4151311,4151479;4151312,4151479;4151314,4151479;4151318,4151479;4151319	4151479	4.15131e+62	chr12	55419517	55426985	chr12	55492442	55493029	Nfkbia	NM_010907	stable	TRUE	TRUE	TRUE	4151311	chr12	55423858	55424238	0.0754463	0.0729662	0.0722291	0.108774	0.0745538	0.0833617	0.54489	0.508158	0.625986	0.751219	0.787475	0.713785	12.4325	12.6687	7.85846	14.5736	5.60186	7.50084	77.9032	74.3461	66.7739	94.729	64.7351	62.8986	14
4151479;4151324,4151479;4151327	4151479	41513244151327	chr12	55427126	55428150	chr12	55492442	55493029	Nfkbia	NM_010907	stable	FALSE	FALSE	TRUE	4151327	chr12	55427787	55428150	0.0558862	0.041695	0.0378343	0.0577861	0.0512558	0.0208404	0.148098	0.119873	0.13414	0.149564	0.167746	0.125043	7.29334	5.06754	2.62591	6.01244	3.15201	0.618917	17.7427	14.3906	10.6609	14.1889	10.6737	8.24055	4
4151479;4151334,4151479;4151336,4151479;4151337,4151479;4151338,4151479;4151339,4151479;4151340,4151479;4151342,4151479;4151343,4151479;4151347,4151479;4151349,4151479;4151350,4151479;4151351,4151479;4151352,4151479;4151354,4151479;4151355,4151479;4151356,4151479;4151358,4151479;4151359,4151479;4151360,4151479;4151361	4151479	4.15133e+139	chr12	55428973	55441556	chr12	55492442	55493029	Nfkbia	NM_010907	stable	TRUE	TRUE	TRUE	4151342	chr12	55433392	55433646	0.103389	0.0886019	0.120382	0.112173	0.111831	0.109412	1.59834	1.52447	1.80229	1.80497	2.00829	1.94858	16.7547	13.4642	13.6863	13.5922	9.21689	9.83254	213.094	215.401	178.674	191.713	147.171	160.808	28
4151479;4151366,4151479;4151367,4151479;4151368,4151479;4151371,4151479;4151373,4151479;4151377,4151479;4151378,4151479;4151379,4151479;4151380	4151479	4.15137e+62	chr12	55442982	55448916	chr12	55492442	55493029	Nfkbia	NM_010907	stable	FALSE	TRUE	TRUE	4151380	chr12	55446670	55448916	0.0810349	0.0729662	0.110063	0.105375	0.0978519	0.104202	0.651074	0.615001	0.822036	0.809005	0.857369	0.817987	9.12354	8.61787	10.1425	9.84	5.76333	7.44702	69.3508	68.5672	69.5962	72.2986	52.3799	55.8151	15
4151479;4151385,4151479;4151389,4151479;4151390,4151479;4151392,4151479;4151393	4151479	4.15139e+34	chr12	55450024	55452809	chr12	55492442	55493029	Nfkbia	NM_010907	stable	FALSE	TRUE	TRUE	4151392	chr12	55451822	55452511	0.0922122	0.0677544	0.137579	0.112173	0.0838731	0.104202	0.40238	0.359619	0.495285	0.482684	0.456642	0.47412	10.3166	6.32535	12.7095	10.3977	4.53308	6.89493	38.199	33.9333	38.1416	40.1953	24.109	29.0776	9
4151479;4151401	4151479	4151401	chr12	55454612	55455230	chr12	55492442	55493029	Nfkbia	NM_010907	stable	FALSE	FALSE	TRUE	4151401	chr12	55454612	55455230	0.0670634	0.0573306	0.103184	0.101975	0.0792135	0.093782	0.0670634	0.0573306	0.103184	0.101975	0.0792135	0.093782	5.61224	4.75796	7.91935	7.70154	3.72264	5.58153	5.61224	4.75796	7.91935	7.70154	3.72264	5.58153	1
4151479;4151408,4151479;4151410,4151479;4151411,4151479;4151415,4151479;4151416,4151479;4151417,4151479;4151419,4151479;4151420,4151479;4151421,4151479;4151422	4151479	4.15141e+69	chr12	55456808	55465304	chr12	55492442	55493029	Nfkbia	NM_010907	stable	FALSE	TRUE	TRUE	4151419	chr12	55462934	55463454	0.0922122	0.08339	0.106624	0.122371	0.11649	0.114622	0.801966	0.828688	1.00433	1.04355	1.10433	0.96387	7.23536	6.5748	6.52191	8.19612	5.33757	6.07363	55.551	64.0641	58.2375	65.257	50.0113	45.6572	15
4151479;4151429,4151479;4151430,4151479;4151431,4151479;4151434,4151479;4151435,4151479;4151436,4151479;4151439,4151479;4151443	4151479	4.15143e+55	chr12	55466865	55475587	chr12	55492442	55493029	Nfkbia	NM_010907	stable	TRUE	TRUE	TRUE	4151439	chr12	55473666	55474204	0.128538	0.101632	0.123821	0.152963	0.153767	0.135463	1.04787	0.98765	1.29668	1.35627	1.36527	1.26606	7.74991	5.78394	5.31935	7.95999	5.57783	5.01239	54.9951	56.7511	57.7571	67.3942	47.777	47.6751	15
4151479;4151457	4151479	4151457	chr12	55480404	55482049	chr12	55492442	55493029	Nfkbia	NM_010907	stable	FALSE	FALSE	TRUE	4151457	chr12	55480404	55482049	0.156481	0.135509	0.120382	0.156362	0.149108	0.177144	0.156481	0.135509	0.120382	0.156362	0.149108	0.177144	6.08763	5.27925	2.95274	4.98908	3.05296	4.6501	6.08763	5.27925	2.95274	4.98908	3.05296	4.6501	1
2500220;2499968	2500220	2499968	chr7	27155990	27156251	chr7	27258506	27259181	Numbl	NM_010950	stable	FALSE	TRUE	FALSE	2499968	chr7	27155990	27156251	0.0335317	0.0260594	0.0343948	0.0203951	0.0186385	0.0208404	0.0335317	0.0260594	0.0343948	0.0203951	0.0186385	0.0208404	5.58632	3.70475	3.49444	1.60653	0.93857	1.12924	5.58632	3.70475	3.49444	1.60653	0.93857	1.12924	1
2500220;2499981,2500220;2499985	2500220	24999812499985	chr7	27160242	27162510	chr7	27258506	27259181	Numbl	NM_010950	stable	FALSE	TRUE	FALSE	2499981	chr7	27160242	27160614	0.0335317	0.0312712	0.0584712	0.037391	0.0465962	0.0364708	0.120155	0.101632	0.158216	0.132568	0.167746	0.140673	5.44564	5.40787	7.93899	4.61622	5.00123	3.04401	18.3325	15.2497	18.0464	15.4487	16.6951	11.7988	5
2500220;2499992,2500220;2499993	2500220	24999922499993	chr7	27164773	27169123	chr7	27258506	27259181	Numbl	NM_010950	stable	TRUE	TRUE	FALSE	2499993	chr7	27168076	27169123	0.0419146	0.0364831	0.0343948	0.037391	0.0465962	0.0364708	0.0754463	0.0729662	0.0894265	0.0883787	0.0885327	0.0781516	7.32929	6.42598	2.94336	4.27167	4.70458	2.85359	12.5489	12.7076	9.82382	11.2576	8.61107	6.55798	2
2500220;2500053	2500220	2500053	chr7	27193592	27194185	chr7	27258506	27259181	Numbl	NM_010950	stable	TRUE	FALSE	FALSE	2500053	chr7	27193592	27194185	0.0419146	0.0312712	0.0447133	0.0577861	0.0419365	0.0729415	0.0419146	0.0312712	0.0447133	0.0577861	0.0419365	0.0729415	5.25779	3.44438	3.62243	6.03073	2.9829	6.62562	5.25779	3.44438	3.62243	6.03073	2.9829	6.62562	1
2500220;2500077	2500220	2500077	chr7	27204237	27204591	chr7	27258506	27259181	Numbl	NM_010950	stable	FALSE	FALSE	FALSE	2500077	chr7	27204237	27204591	0.0447089	0.0234534	0.0412738	0.037391	0.0326173	0.0364708	0.0447089	0.0234534	0.0412738	0.037391	0.0326173	0.0364708	5.18373	1.51895	2.59152	2.59301	1.78346	1.94012	5.18373	1.51895	2.59152	2.59301	1.78346	1.94012	1
2500220;2500097	2500220	2500097	chr7	27212854	27213279	chr7	27258506	27259181	Numbl	NM_010950	stable	FALSE	FALSE	FALSE	2500097	chr7	27212854	27213279	0.0502975	0.0338772	0.0481528	0.0339918	0.0512558	0.0573112	0.0502975	0.0338772	0.0481528	0.0339918	0.0512558	0.0573112	5.27087	2.84874	2.87401	1.72781	3.07062	3.52408	5.27087	2.84874	2.87401	1.72781	3.07062	3.52408	1
2500220;2500155,2500220;2500157,2500220;2500161	2500220	2.50016e+20	chr7	27232992	27236071	chr7	27258506	27259181	Numbl	NM_010950	stable	TRUE	TRUE	FALSE	2500161	chr7	27235410	27236071	0.0922122	0.106843	0.144458	0.112173	0.111831	0.135463	0.329728	0.328348	0.433375	0.353515	0.410046	0.432439	6.64791	9.22316	8.36424	6.31409	5.76156	7.09933	20.1762	22.4504	20.9299	16.9748	19.1031	19.8893	7
2500220;2500224,2500220;2500227,2500220;2500229,2500220;2500230,2500220;2500232	2500220	2.50022e+34	chr7	27260709	27266381	chr7	27258506	27259181	Numbl	NM_010950	stable	FALSE	TRUE	FALSE	2500223	chr7	27259894	27260708	0.441501	0.401314	0.588151	0.489482	0.507898	0.578322	1.58158	1.52187	1.79541	1.80836	1.77997	1.88085	3.60642	3.05534	4.21801	3.24641	2.1455	2.12173	34.0154	33.2197	29.8469	33.4307	25.7096	25.5141	9
2500220;2500245	2500220	2500245	chr7	27269953	27270895	chr7	27258506	27259181	Numbl	NM_010950	stable	FALSE	FALSE	FALSE	2500245	chr7	27269953	27270895	0.16207	0.15375	0.233885	0.231144	0.23764	0.265716	0.16207	0.15375	0.233885	0.231144	0.23764	0.265716	7.72028	7.83359	8.98386	10.1997	8.54938	9.7517	7.72028	7.83359	8.98386	10.1997	8.54938	9.7517	1
2500220;2500268,2500220;2500269	2500220	25002682500269	chr7	27278074	27279064	chr7	27258506	27259181	Numbl	NM_010950	stable	FALSE	FALSE	FALSE	2500269	chr7	27278742	27279064	0.0950065	0.0703603	0.0894265	0.0883787	0.111831	0.109412	0.184424	0.171992	0.247643	0.20735	0.228321	0.276136	5.42236	3.84821	3.36529	3.71846	5.08559	4.52251	10.8067	10.3504	11.4753	9.6413	10.3632	12.5861	2
2500220;2500746,2500220;2500747	2500220	25007462500747	chr7	27446583	27447383	chr7	27258506	27259181	Numbl	NM_010950	stable	TRUE	TRUE	FALSE	2500747	chr7	27447016	27447383	0.0307374	0.0182416	0.0275159	0.0339918	0.0372769	0.046891	0.0558862	0.0312712	0.0447133	0.0441894	0.0652346	0.0677314	8.18938	3.56357	3.78412	6.63767	5.25151	7.09901	13.9058	5.37962	5.3195	6.96936	8.71165	8.76912	2
2500220;2500963	2500220	2500963	chr7	27538761	27539402	chr7	27258506	27259181	Numbl	NM_010950	stable	FALSE	FALSE	FALSE	2500963	chr7	27538761	27539402	0.0195602	0.00781781	0.0171974	0.0135967	0.00931923	0.00521011	0.0195602	0.00781781	0.0171974	0.0135967	0.00931923	0.00521011	5.09245	0.403638	2.23336	1.58683	0	0	5.09245	0.403638	2.23336	1.58683	0	0	1
1618825;1617756,1618825;1617760	1618825	16177561617760	chr4	124216616	124219574	chr4	124657114	124658695	Pou3f1	NM_011141	repressed	FALSE	FALSE	TRUE	1617760	chr4	124219106	124219574	0.0223545	0.0130297	0.0171974	0.0135967	0.0186385	0.0208404	0.0642691	0.0677544	0.0687896	0.0815804	0.0931923	0.104202	5.00542	1.71729	1.51998	0.908157	1.11831	1.6649	8.18979	9.78873	5.21076	9.93677	5.39256	10.6664	5
1618825;1617776,1618825;1617780,1618825;1617783,1618825;1617787	1618825	1.61778e+27	chr4	124226995	124232474	chr4	124657114	124658695	Pou3f1	NM_011141	repressed	FALSE	TRUE	TRUE	1617783	chr4	124230063	124230714	0.0251488	0.0156356	0.0240764	0.0271935	0.0326173	0.00521011	0.164864	0.161568	0.158216	0.217548	0.23764	0.187564	6.12777	2.75901	3.5277	5.64166	4.37365	0	28.3893	30.2917	14.9997	36.7228	23.0912	15.3223	12
4923288;4923290	4923288	4923290	chr15	10177428	10178463	chr15	10176859	10177413	Prlr	NM_011169	overrepressed	FALSE	TRUE	TRUE	4923290	chr15	10177428	10178463	1.49775	1.42545	1.46866	1.55003	2.9076	3.85027	1.49775	1.42545	1.46866	1.55003	2.9076	3.85027	6.1429	6.32815	5.24342	5.59947	7.55874	9.18796	6.1429	6.32815	5.24342	5.59947	7.55874	9.18796	1
2741113;2741474	2741113	2741474	chr7	121889118	121889472	chr7	121733992	121734740	Scnn1g	NM_011326	stable	FALSE	FALSE	TRUE	2741474	chr7	121889118	121889472	0.0447089	0.0260594	0.0515922	0.0543869	0.0326173	0.0364708	0.0447089	0.0260594	0.0515922	0.0543869	0.0326173	0.0364708	6.67239	2.79279	4.8788	5.84109	1.59747	2.08982	6.67239	2.79279	4.8788	5.84109	1.59747	2.08982	1
2741113;2741485,2741113;2741487,2741113;2741488	2741113	2.74149e+20	chr7	121893998	121896095	chr7	121733992	121734740	Scnn1g	NM_011326	stable	FALSE	FALSE	TRUE	2741487	chr7	121894770	121895317	0.0502975	0.0312712	0.0378343	0.0339918	0.0465962	0.0416809	0.153687	0.127691	0.154777	0.135967	0.153767	0.140673	8.36875	4.15697	2.88513	2.57939	3.34678	2.80763	21.7503	17.7401	12.5146	12.2966	9.90732	9.85491	4
2741113;2741504	2741113	2741504	chr7	121900404	121902840	chr7	121733992	121734740	Scnn1g	NM_011326	stable	FALSE	FALSE	TRUE	2741504	chr7	121900404	121902840	0.0447089	0.0390891	0.0756686	0.0645844	0.0419365	0.046891	0.0447089	0.0390891	0.0756686	0.0645844	0.0419365	0.046891	7.15704	6.26553	9.77219	8.70393	2.86135	3.60038	7.15704	6.26553	9.77219	8.70393	2.86135	3.60038	1
2741113;2741531,2741113;2741532,2741113;2741533,2741113;2741537,2741113;2741538,2741113;2741542	2741113	2.74153e+41	chr7	121911976	121918058	chr7	121733992	121734740	Scnn1g	NM_011326	stable	FALSE	TRUE	TRUE	2741538	chr7	121916531	121917601	0.0586805	0.0495128	0.0722291	0.0713828	0.0931923	0.0521011	0.293402	0.268411	0.374904	0.404503	0.456642	0.296976	11.8459	10.093	9.84227	10.8831	10.8117	4.6318	48.4455	46.3643	42.9527	53.9619	44.7484	23.9243	12
2741113;2741547,2741113;2741551,2741113;2741553,2741113;2741554,2741113;2741557,2741113;2741558,2741113;2741561,2741113;2741565,2741113;2741566	2741113	2.74155e+62	chr7	121918628	121926235	chr7	121733992	121734740	Scnn1g	NM_011326	stable	FALSE	FALSE	TRUE	2741557	chr7	121922535	121923457	0.0530918	0.0390891	0.0481528	0.0509877	0.0792135	0.0781516	0.447089	0.427374	0.52968	0.54047	0.559154	0.541851	10.4432	7.12545	5.30805	6.72014	8.81259	8.89857	69.6889	72.8154	54.9158	65.0325	45.7816	45.5725	20
2741113;2741572,2741113;2741574,2741113;2741575,2741113;2741576,2741113;2741578,2741113;2741581,2741113;2741584,2741113;2741585,2741113;2741586,2741113;2741587,2741113;2741589,2741113;2741590,2741113;2741592,2741113;2741593,2741113;2741595,2741113;2741599,2741113;2741600,2741113;2741601,2741113;2741603	2741113	2.74157e+132	chr7	121928396	121942359	chr7	121733992	121734740	Scnn1g	NM_011326	stable	FALSE	FALSE	TRUE	2741601	chr7	121941232	121942050	0.0698577	0.0495128	0.0859871	0.0781812	0.0838731	0.0781516	0.969625	0.935531	1.1763	1.35627	1.22548	1.17748	16.828	11.1645	14.0614	12.9512	9.66955	9.48238	168.431	176.848	138.782	197.494	113.839	108.49	32
2741113;2741610,2741113;2741611,2741113;2741612,2741113;2741614,2741113;2741617,2741113;2741619,2741113;2741621,2741113;2741622,2741113;2741624,2741113;2741625,2741113;2741626,2741113;2741627,2741113;2741629,2741113;2741630,2741113;2741631,2741113;2741634,2741113;2741635,2741113;2741636,2741113;2741637,2741113;2741638,2741113;2741640,2741113;2741641,2741113;2741642,2741113;2741644,2741113;2741645…	2741113	2741610,2741611,2741612,2741614,2741617,2741619,2741621,2741622,2741624,2741625,2741626,2741627,2741629,2741630,2741631,2741634,2741635,2741636,2741637,2741638,2741640,2741641,2741642,2741644,2741645,2741646,2741647,2741648,2741649,2741650,2741651,2741654,2741656,2741657,2741658,2741659,2741661,2741662,2741663,2741664,2741665,2741668,2741669,2741672,2741673,2741676,2741677,2741678,2741679,2741680…	chr7	121943536	121984682	chr7	121733992	121734740	Scnn1g	NM_011326	stable	TRUE	TRUE	TRUE	2741646	chr7	121963075	121964065	0.108978	0.101632	0.106624	0.112173	0.111831	0.130253	3.29169	3.17924	3.68369	4.26597	4.37072	3.87111	32.2418	32.2054	20.3695	23.966	16.2562	20.3146	734.897	766.155	536.829	748.976	524.502	448.443	88
2741113;2741702,2741113;2741705,2741113;2741707	2741113	2.7417e+20	chr7	121986208	121990275	chr7	121733992	121734740	Scnn1g	NM_011326	stable	FALSE	FALSE	TRUE	2741707	chr7	121989554	121990275	0.036326	0.0338772	0.0447133	0.0509877	0.0465962	0.0312607	0.117361	0.101632	0.127261	0.152963	0.163087	0.125043	7.00264	7.23876	6.19563	8.74079	4.93315	2.32317	19.4676	17.596	13.3971	22.2836	15.9647	9.2913	6
2741113;2741714,2741113;2741715	2741113	27417142741715	chr7	121992321	121993165	chr7	121733992	121734740	Scnn1g	NM_011326	stable	FALSE	FALSE	TRUE	2741714	chr7	121992321	121992693	0.0335317	0.0338772	0.0447133	0.0237943	0.0279577	0.0416809	0.0642691	0.0599365	0.0756686	0.0577861	0.0559154	0.0625213	6.1456	7.29767	6.18005	2.15616	1.8087	4.1318	11.6336	11.8909	9.29009	6.66187	3.62026	4.86243	2
2413404;2412957	2413404	2412957	chr6	142767151	142768188	chr6	142963939	142964771	St8sia1	NM_011374	overrepressed	FALSE	FALSE	TRUE	2412957	chr6	142767151	142768188	0.0335317	0.0208475	0.0240764	0.0203951	0.0279577	0.0260505	0.0335317	0.0208475	0.0240764	0.0203951	0.0279577	0.0260505	5.40132	2.51565	1.77287	1.37466	1.60788	1.38036	5.40132	2.51565	1.77287	1.37466	1.60788	1.38036	1
2413404;2413007	2413404	2413007	chr6	142788929	142790043	chr6	142963939	142964771	St8sia1	NM_011374	overrepressed	FALSE	TRUE	TRUE	2413007	chr6	142788929	142790043	0.0335317	0.0286653	0.0206369	0.037391	0.0512558	0.0416809	0.0335317	0.0286653	0.0206369	0.037391	0.0512558	0.0416809	5.06662	4.26809	1.00932	4.37956	4.6602	3.39248	5.06662	4.26809	1.00932	4.37956	4.6602	3.39248	1
2413404;2413019	2413404	2413019	chr6	142794488	142795053	chr6	142963939	142964771	St8sia1	NM_011374	overrepressed	FALSE	FALSE	TRUE	2413019	chr6	142794488	142795053	0.036326	0.0286653	0.0309553	0.0339918	0.0326173	0.0312607	0.036326	0.0286653	0.0309553	0.0339918	0.0326173	0.0312607	5.67462	4.25263	2.65264	3.33614	1.86092	1.86498	5.67462	4.25263	2.65264	3.33614	1.86092	1.86498	1
2413404;2413072,2413404;2413073	2413404	24130722413073	chr6	142816879	142818070	chr6	142963939	142964771	St8sia1	NM_011374	overrepressed	FALSE	FALSE	TRUE	2413072	chr6	142816879	142817307	0.0391203	0.0260594	0.0275159	0.0237943	0.0465962	0.0416809	0.0698577	0.0625425	0.0515922	0.0611853	0.0978519	0.0729415	5.66236	3.08134	1.7618	1.45557	3.4494	2.95381	9.29082	8.77921	3.02206	5.15095	7.48938	4.61267	2
2413404;2413145	2413404	2413145	chr6	142845074	142846883	chr6	142963939	142964771	St8sia1	NM_011374	overrepressed	FALSE	TRUE	TRUE	2413145	chr6	142845074	142846883	0.0447089	0.0286653	0.0343948	0.0271935	0.0326173	0.0364708	0.0447089	0.0286653	0.0343948	0.0271935	0.0326173	0.0364708	5.77211	2.95439	2.24267	1.54048	1.42773	1.89925	5.77211	2.95439	2.24267	1.54048	1.42773	1.89925	1
1003349;1003581,1003349;1003584,1003349;1003577	1003349	1.00358e+20	chr3	34745532	34748447	chr3	34648729	34650279	Sox2	NM_011443	overrepressed	TRUE	TRUE	TRUE	1003581	chr3	34746175	34746891	0.0558862	0.0469069	0.0825476	0.0645844	0.0512558	0.046891	0.134127	0.125085	0.182293	0.163161	0.111831	0.114622	8.95834	6.91568	11.1486	6.89799	3.79143	3.00518	16.28	14.8725	19.1203	14.6249	6.46282	5.17245	8
1003349;1003593,1003349;1003595,1003349;1003598,1003349;1003600,1003349;1003602,1003349;1003603,1003349;1003606,1003349;1003607,1003349;1003609,1003349;1003610	1003349	1.00359e+69	chr3	34753086	34761576	chr3	34648729	34650279	Sox2	NM_011443	overrepressed	TRUE	TRUE	TRUE	1003606	chr3	34759211	34759831	0.0922122	0.0547247	0.0859871	0.0611853	0.060575	0.046891	0.628719	0.547247	0.808278	0.690034	0.493919	0.47412	19.9959	9.82839	12.5006	7.83029	5.41995	3.33055	103.783	84.4435	104.049	78.2486	34.3574	27.9357	18
1003349;1003618,1003349;1003622,1003349;1003628,1003349;1003634,1003349;1003635,1003349;1003639,1003349;1003626,1003349;1003631	1003349	1.00362e+55	chr3	34765572	34776837	chr3	34648729	34650279	Sox2	NM_011443	overrepressed	TRUE	TRUE	TRUE	1003618	chr3	34765572	34766828	0.0670634	0.0443009	0.0859871	0.0645844	0.0372769	0.0416809	0.542096	0.456039	0.763565	0.686635	0.545175	0.49496	13.717	7.63248	13.7689	8.44462	2.57656	2.84731	77.492	59.8151	94.4442	75.0816	35.9408	26.9492	22
1003349;1004397,1003349;1004400,1003349;1004404,1003349;1004405,1003349;1004408,1003349;1004412,1003349;1004413,1003349;1004414	1003349	1.0044e+55	chr3	35083435	35091589	chr3	34648729	34650279	Sox2	NM_011443	overrepressed	TRUE	TRUE	TRUE	1004400	chr3	35084443	35085566	0.0251488	0.0286653	0.0275159	0.0441894	0.0465962	0.0364708	0.203984	0.234534	0.233885	0.309326	0.293556	0.250085	7.63914	10.3597	6.64066	13.1742	9.67492	5.93365	47.4877	66.7952	42.7222	71.1649	40.0243	28.6163	18
1003349;1004420,1003349;1004423,1003349;1004424,1003349;1004426,1003349;1004428,1003349;1004429,1003349;1004430,1003349;1004432,1003349;1004433,1003349;1004434,1003349;1004437,1003349;1004438,1003349;1004441,1003349;1004448,1003349;1004444	1003349	1.00442e+104	chr3	35094095	35113032	chr3	34648729	34650279	Sox2	NM_011443	overrepressed	FALSE	TRUE	TRUE	1004426	chr3	35098178	35098584	0.0335317	0.0234534	0.0309553	0.0339918	0.0559154	0.0416809	0.452678	0.448221	0.39554	0.58126	0.568473	0.599163	12.3899	7.65093	8.21503	9.5243	12.7814	7.52459	116.808	121.787	65.5416	129.935	81.42	76.2725	29
1003349;1004515,1003349;1004519	1003349	10045151004519	chr3	35132898	35135162	chr3	34648729	34650279	Sox2	NM_011443	overrepressed	TRUE	TRUE	TRUE	1004519	chr3	35133948	35135162	0.0223545	0.0156356	0.0137579	0.0135967	0.00931923	0.0312607	0.0614748	0.0443009	0.0481528	0.0543869	0.0326173	0.0781516	6.99035	3.78247	1.60912	1.57987	0	4.88467	14.0633	7.46081	4.77806	6.28061	0	8.31257	5
1003349;1005009	1003349	1005009	chr3	35322963	35323209	chr3	34648729	34650279	Sox2	NM_011443	overrepressed	FALSE	FALSE	TRUE	1005009	chr3	35322963	35323209	0.0167658	0.0182416	0.0137579	0.00679836	0.00931923	0.00521011	0.0167658	0.0182416	0.0137579	0.00679836	0.00931923	0.00521011	5.01681	6.20305	2.1769	0	0	0	5.01681	6.20305	2.1769	0	0	0	1
1003349;1005053	1003349	1005053	chr3	35345343	35345871	chr3	34648729	34650279	Sox2	NM_011443	overrepressed	FALSE	FALSE	TRUE	1005053	chr3	35345343	35345871	0.0167658	0.00781781	0.0103184	0.00339918	0.0139788	0.0104202	0.0167658	0.00781781	0.0103184	0.00339918	0.0139788	0.0104202	5.11635	0.314266	0.723642	0	1.00982	0	5.11635	0.314266	0.723642	0	1.00982	0	1
1003349;1005238	1003349	1005238	chr3	35422004	35422760	chr3	34648729	34650279	Sox2	NM_011443	overrepressed	FALSE	FALSE	TRUE	1005238	chr3	35422004	35422760	0.0195602	0.0130297	0.0137579	0.0203951	0.0372769	0.0104202	0.0195602	0.0130297	0.0137579	0.0203951	0.0372769	0.0104202	7.24142	3.45235	2.44849	5.57685	10.0916	0	7.24142	3.45235	2.44849	5.57685	10.0916	0	1
1003349;1005356,1003349;1005357,1003349;1005358,1003349;1005354,1003349;1005359	1003349	1.00536e+34	chr3	35473295	35479470	chr3	34648729	34650279	Sox2	NM_011443	overrepressed	FALSE	TRUE	TRUE	1005357	chr3	35475257	35478650	0.0195602	0.0234534	0.0137579	0.0237943	0.0186385	0.0312607	0.0838292	0.080784	0.0653502	0.0917779	0.107171	0.093782	7.51136	10.8435	2.59067	8.0047	2.98002	7.00943	23.9373	25.3592	7.15277	21.0708	20.4957	13.4265	6
1003349;1005368,1003349;1005371,1003349;1005372,1003349;1005374,1003349;1005377,1003349;1005379,1003349;1005369	1003349	1.00537e+48	chr3	35479955	35488218	chr3	34648729	34650279	Sox2	NM_011443	overrepressed	FALSE	TRUE	TRUE	1005372	chr3	35482473	35482907	0.0279431	0.0286653	0.0206369	0.0169959	0.0279577	0.046891	0.16207	0.15375	0.113503	0.149564	0.195704	0.224035	13.4194	14.7562	6.0953	4.02354	6.70192	13.1827	55.6015	56.4077	17.5767	37.3883	35.0316	41.3217	12
1003349;1005386,1003349;1005389	1003349	10053861005389	chr3	35489744	35492024	chr3	34648729	34650279	Sox2	NM_011443	overrepressed	FALSE	FALSE	TRUE	1005389	chr3	35491252	35492024	0.0139715	0.0104237	0.0103184	0.00679836	0.0326173	0.0104202	0.036326	0.0312712	0.0240764	0.0339918	0.0652346	0.0364708	3.90087	1.99109	0.934254	0	8.68691	0	5.03966	4.35929	0.934254	3.49258	9.83497	1.38273	4
1003349;1005413	1003349	1005413	chr3	35500034	35500832	chr3	34648729	34650279	Sox2	NM_011443	overrepressed	FALSE	FALSE	TRUE	1005413	chr3	35500034	35500832	0.00558862	0.0104237	0.0137579	0.0169959	0.0139788	0.0208404	0.00558862	0.0104237	0.0137579	0.0169959	0.0139788	0.0208404	0	2.00682	2.6504	4.38935	1.28359	3.23246	0	2.00682	2.6504	4.38935	1.28359	3.23246	1
5468158;5467820	5468158	5467820	chr17	35699751	35700601	chr17	35838006	35838367	Tubb5	NM_011655	stable	TRUE	TRUE	FALSE	5467820	chr17	35699751	35700601	0.0251488	0.00521187	0.0103184	0.0135967	0.00931923	0.00521011	0.0251488	0.00521187	0.0103184	0.0135967	0.00931923	0.00521011	6.57381	0.0532964	0.798719	1.90966	0.590993	0	6.57381	0.0532964	0.798719	1.90966	0.590993	0	1
5468158;5467923	5468158	5467923	chr17	35741282	35742070	chr17	35838006	35838367	Tubb5	NM_011655	stable	FALSE	FALSE	FALSE	5467923	chr17	35741282	35742070	0.0307374	0.0182416	0.0240764	0.0237943	0.0279577	0.0260505	0.0307374	0.0182416	0.0240764	0.0237943	0.0279577	0.0260505	6.91597	3.27319	3.4527	3.60361	4.00503	3.67862	6.91597	3.27319	3.4527	3.60361	4.00503	3.67862	1
5468158;5468206	5468158	5468206	chr17	35859047	35859788	chr17	35838006	35838367	Tubb5	NM_011655	stable	FALSE	FALSE	FALSE	5468206	chr17	35859047	35859788	0.0642691	0.0338772	0.0619107	0.0475885	0.060575	0.0625213	0.0642691	0.0338772	0.0619107	0.0475885	0.060575	0.0625213	5.44995	2.03026	4.05631	2.73735	4.24797	4.83888	5.44995	2.03026	4.05631	2.73735	4.24797	4.83888	1
5468158;5468212,5468158;5468214	5468158	54682125468214	chr17	35860853	35861857	chr17	35838006	35838367	Tubb5	NM_011655	stable	TRUE	TRUE	FALSE	5468212	chr17	35860853	35861494	0.0754463	0.0547247	0.0825476	0.0781812	0.0698942	0.0729415	0.148098	0.104237	0.144458	0.149564	0.12581	0.119833	7.57017	4.67057	6.91693	6.44854	5.5574	6.29036	14.3914	8.70581	11.1474	12.2589	9.66616	9.72455	3
5468158;5468219	5468158	5468219	chr17	35863501	35864313	chr17	35838006	35838367	Tubb5	NM_011655	stable	FALSE	FALSE	FALSE	5468219	chr17	35863501	35864313	0.072652	0.0729662	0.0894265	0.0815804	0.0978519	0.093782	0.072652	0.0729662	0.0894265	0.0815804	0.0978519	0.093782	7.98276	8.79704	8.56996	7.68244	9.54381	9.78055	7.98276	8.79704	8.56996	7.68244	9.54381	9.78055	1
5468158;5468224,5468158;5468225,5468158;5468228,5468158;5468229,5468158;5468231,5468158;5468235,5468158;5468237,5468158;5468239,5468158;5468242,5468158;5468244,5468158;5468248,5468158;5468249	5468158	5.46822e+83	chr17	35864988	35875072	chr17	35838006	35838367	Tubb5	NM_011655	stable	TRUE	TRUE	FALSE	5468237	chr17	35870818	35871616	0.0950065	0.0938137	0.103184	0.101975	0.102512	0.130253	1.05066	0.927714	1.05248	1.07414	1.17422	1.13059	14.118	15.7587	12.023	13.5909	11.352	17.3094	122.068	113.33	95.1233	106.739	110.62	116.79	26
5468158;5468254	5468158	5468254	chr17	35875963	35876164	chr17	35838006	35838367	Tubb5	NM_011655	stable	FALSE	FALSE	FALSE	5468254	chr17	35875963	35876164	0.0447089	0.0286653	0.0343948	0.0339918	0.0279577	0.0416809	0.0447089	0.0286653	0.0343948	0.0339918	0.0279577	0.0416809	5.63808	2.89951	2.67568	3.03561	2.11413	4.16515	5.63808	2.89951	2.67568	3.03561	2.11413	4.16515	1
5468158;5468261	5468158	5468261	chr17	35878769	35879437	chr17	35838006	35838367	Tubb5	NM_011655	stable	TRUE	TRUE	FALSE	5468261	chr17	35878769	35879437	0.0419146	0.0338772	0.0584712	0.0407902	0.0279577	0.0260505	0.0419146	0.0338772	0.0584712	0.0407902	0.0279577	0.0260505	5.47782	4.09069	6.79619	4.10167	2.24629	2.163	5.47782	4.09069	6.79619	4.10167	2.24629	2.163	1
5468158;5468271,5468158;5468275,5468158;5468278,5468158;5468279,5468158;5468282,5468158;5468283,5468158;5468287,5468158;5468289	5468158	5.46827e+55	chr17	35882283	35888717	chr17	35838006	35838367	Tubb5	NM_011655	stable	TRUE	TRUE	FALSE	5468283	chr17	35887023	35887947	0.0586805	0.0573306	0.0859871	0.0645844	0.060575	0.0677314	0.444295	0.383073	0.519362	0.54047	0.517217	0.46891	10.8448	10.9605	12.834	9.62661	7.80777	9.51071	62.9899	54.6033	59.3271	68.2181	57.0409	54.4553	19
5468158;5468294	5468158	5468294	chr17	35889216	35889493	chr17	35838006	35838367	Tubb5	NM_011655	stable	FALSE	FALSE	FALSE	5468294	chr17	35889216	35889493	0.0447089	0.0286653	0.0550317	0.0475885	0.0559154	0.0416809	0.0447089	0.0286653	0.0550317	0.0475885	0.0559154	0.0416809	7.10093	3.63629	7.45234	6.23857	7.18006	5.10094	7.10093	3.63629	7.45234	6.23857	7.18006	5.10094	1
5468158;5468309,5468158;5468310,5468158;5468313,5468158;5468314	5468158	5.46831e+27	chr17	35894926	35898700	chr17	35838006	35838367	Tubb5	NM_011655	stable	TRUE	TRUE	FALSE	5468314	chr17	35897899	35898700	0.0475032	0.0469069	0.0653502	0.0543869	0.0652346	0.046891	0.217956	0.17981	0.230445	0.220947	0.228321	0.177144	9.04636	9.18885	10.7347	9.13446	9.72822	6.51598	36.064	28.5091	29.6895	30.4401	28.0518	21.0621	6
5468158;5468323	5468158	5468323	chr17	35900152	35900626	chr17	35838006	35838367	Tubb5	NM_011655	stable	FALSE	FALSE	FALSE	5468323	chr17	35900152	35900626	0.0335317	0.0260594	0.0412738	0.0339918	0.0232981	0.0312607	0.0335317	0.0260594	0.0412738	0.0339918	0.0232981	0.0312607	5.4364	3.9683	5.6881	4.73659	2.29169	3.81041	5.4364	3.9683	5.6881	4.73659	2.29169	3.81041	1
5468158;5468338	5468158	5468338	chr17	35905343	35907059	chr17	35838006	35838367	Tubb5	NM_011655	stable	FALSE	FALSE	FALSE	5468338	chr17	35905343	35907059	0.036326	0.0182416	0.0378343	0.0441894	0.0326173	0.0625213	0.036326	0.0182416	0.0378343	0.0441894	0.0326173	0.0625213	6.59382	2.20566	5.35334	7.04115	3.89516	10.4652	6.59382	2.20566	5.35334	7.04115	3.89516	10.4652	1
5468158;5468345	5468158	5468345	chr17	35908816	35909363	chr17	35838006	35838367	Tubb5	NM_011655	stable	TRUE	TRUE	FALSE	5468345	chr17	35908816	35909363	0.0391203	0.0312712	0.0343948	0.0339918	0.0512558	0.0416809	0.0391203	0.0312712	0.0343948	0.0339918	0.0512558	0.0416809	8.01494	6.24024	4.72701	4.98416	7.8073	6.21485	8.01494	6.24024	4.72701	4.98416	7.8073	6.21485	1
5468158;5468351,5468158;5468352,5468158;5468354,5468158;5468358,5468158;5468359,5468158;5468360,5468158;5468361,5468158;5468364,5468158;5468365	5468158	5.46835e+62	chr17	35909991	35919003	chr17	35838006	35838367	Tubb5	NM_011655	stable	TRUE	TRUE	FALSE	5468352	chr17	35911256	35911695	0.0419146	0.0338772	0.0343948	0.0339918	0.0279577	0.0208404	0.441501	0.34659	0.488406	0.363712	0.470621	0.369918	8.35948	7.10469	4.81123	5.4044	3.16865	2.2685	83.6033	62.1989	73.9473	51.1816	63.8267	48.4595	15
104061;103961	104061	103961	chr1	44102648	44104119	chr1	44146534	44149312	Ercc5	NM_011729	stable	TRUE	TRUE	TRUE	103961	chr1	44102648	44104119	0.0866235	0.0729662	0.141019	0.112173	0.11649	0.140673	0.0866235	0.0729662	0.141019	0.112173	0.11649	0.140673	6.32176	5.36777	7.10358	4.45934	5.25233	6.75815	6.32176	5.36777	7.10358	4.45934	5.25233	6.75815	1
104061;103992,104061;103996	104061	103992103996	chr1	44118521	44121125	chr1	44146534	44149312	Ercc5	NM_011729	stable	TRUE	TRUE	TRUE	103996	chr1	44120018	44121125	0.111772	0.101632	0.202929	0.183556	0.163087	0.161513	0.298991	0.286653	0.526241	0.49628	0.386748	0.427229	5.75656	5.17128	7.48767	5.7304	5.1424	5.30792	12.6476	13.2966	16.8673	12.8778	10.3502	11.9195	5
3024072;3024515	3024072	3024515	chr8	94186080	94187103	chr8	94011643	94013814	Amfr	NM_011787	induced	TRUE	TRUE	TRUE	3024515	chr8	94186080	94187103	0.036326	0.0390891	0.0412738	0.0407902	0.0512558	0.0729415	0.036326	0.0390891	0.0412738	0.0407902	0.0512558	0.0729415	5.36647	6.75831	4.92584	5.0862	5.30512	8.4955	5.36647	6.75831	4.92584	5.0862	5.30512	8.4955	1
3975329;3975389	3975329	3975389	chr11	102967510	102968388	chr11	102945789	102947299	C1ql1	NM_011795	stable	FALSE	FALSE	TRUE	3975389	chr11	102967510	102968388	0.108978	0.0964197	0.137579	0.135967	0.153767	0.125043	0.108978	0.0964197	0.137579	0.135967	0.153767	0.125043	5.00502	4.5297	3.45647	4.1252	5.41753	3.83339	5.00502	4.5297	3.45647	4.1252	5.41753	3.83339	1
3975329;3975450	3975329	3975450	chr11	102993099	102993837	chr11	102945789	102947299	C1ql1	NM_011795	stable	FALSE	TRUE	TRUE	3975450	chr11	102993099	102993837	0.0642691	0.0573306	0.106624	0.0985763	0.107171	0.0989921	0.0642691	0.0573306	0.106624	0.0985763	0.107171	0.0989921	5.0397	4.23923	5.71926	5.7118	6.09099	5.45039	5.0397	4.23923	5.71926	5.7118	6.09099	5.45039	1
407574;407333	407574	407333	chr1	165671024	165672210	chr1	165763610	165764458	Creg1	NM_011804	stable	FALSE	FALSE	TRUE	407333	chr1	165671024	165672210	0.072652	0.0521187	0.0722291	0.074782	0.12581	0.0833617	0.072652	0.0521187	0.0722291	0.074782	0.12581	0.0833617	6.15411	3.6515	3.72594	3.74395	5.4527	2.92034	6.15411	3.6515	3.72594	3.74395	5.4527	2.92034	1
407574;408056	407574	408056	chr1	165995948	165996262	chr1	165763610	165764458	Creg1	NM_011804	stable	FALSE	FALSE	TRUE	408056	chr1	165995948	165996262	0.0391203	0.0364831	0.0343948	0.0305926	0.0326173	0.0521011	0.0391203	0.0364831	0.0343948	0.0305926	0.0326173	0.0521011	5.39115	4.99927	2.43276	2.06307	0.938235	2.83202	5.39115	4.99927	2.43276	2.06307	0.938235	2.83202	1
407574;408061,407574;408064	407574	408061408064	chr1	166000406	166003750	chr1	165763610	165764458	Creg1	NM_011804	stable	TRUE	TRUE	TRUE	408061	chr1	166000406	166001071	0.0391203	0.0364831	0.0412738	0.037391	0.0559154	0.0521011	0.0894178	0.0964197	0.106624	0.112173	0.139788	0.104202	5.25031	5.22821	3.6766	3.30078	3.59414	2.93694	9.7273	12.5013	8.17225	9.95912	7.44347	4.22321	4
407574;408405,407574;408408	407574	408405408408	chr1	166141015	166143854	chr1	165763610	165764458	Creg1	NM_011804	stable	TRUE	TRUE	TRUE	408405	chr1	166141015	166141663	0.0307374	0.0312712	0.0309553	0.0475885	0.060575	0.0781516	0.0922122	0.101632	0.099745	0.142766	0.209683	0.187564	5.22204	5.52607	3.34488	8.08494	6.46497	9.32985	12.1515	15.3646	7.95742	19.8252	20.0423	16.0131	4
407574;408424,407574;408425,407574;408427,407574;408430,407574;408431,407574;408432,407574;408436,407574;408437	407574	4.08424e+47	chr1	166149404	166156303	chr1	165763610	165764458	Creg1	NM_011804	stable	FALSE	TRUE	TRUE	408427	chr1	166151207	166152084	0.0502975	0.0495128	0.0447133	0.0407902	0.0838731	0.0729415	0.298991	0.328348	0.312993	0.29233	0.498579	0.505381	12.4347	13.1799	6.9606	6.02653	10.9492	8.61312	57.5954	73.0958	39.9025	37.506	52.0629	50.9842	14
407574;408442,407574;408443	407574	408442408443	chr1	166156826	166158191	chr1	165763610	165764458	Creg1	NM_011804	stable	FALSE	TRUE	TRUE	408443	chr1	166157556	166158191	0.036326	0.0364831	0.0343948	0.0203951	0.060575	0.046891	0.0614748	0.080784	0.0722291	0.0441894	0.107171	0.114622	7.56881	8.20875	4.36231	1.29271	6.72386	4.05318	11.2572	19.4418	9.5969	3.37233	10.9443	11.805	2
407574;408817	407574	408817	chr1	166303639	166304926	chr1	165763610	165764458	Creg1	NM_011804	stable	FALSE	TRUE	TRUE	408817	chr1	166303639	166304926	0.0279431	0.0156356	0.0275159	0.0135967	0.0232981	0.046891	0.0279431	0.0156356	0.0275159	0.0135967	0.0232981	0.046891	5.73496	1.61408	3.78489	0.127694	0.938075	5.46641	5.73496	1.61408	3.78489	0.127694	0.938075	5.46641	1
3367775;3368189	3367775	3368189	chr9	106372692	106373231	chr9	106202940	106204029	Twf2	NM_011876	stable	FALSE	FALSE	TRUE	3368189	chr9	106372692	106373231	0.0307374	0.0234534	0.0309553	0.0237943	0.0279577	0.0364708	0.0307374	0.0234534	0.0309553	0.0237943	0.0279577	0.0364708	5.23246	3.36417	3.08117	1.829	1.66929	2.80908	5.23246	3.36417	3.08117	1.829	1.66929	2.80908	1
3367775;3368302	3367775	3368302	chr9	106421455	106421829	chr9	106202940	106204029	Twf2	NM_011876	stable	TRUE	TRUE	TRUE	3368302	chr9	106421455	106421829	0.0279431	0.0234534	0.0240764	0.0203951	0.0232981	0.0208404	0.0279431	0.0234534	0.0240764	0.0203951	0.0232981	0.0208404	5.4708	4.32108	2.31606	1.58097	1.44779	0.931823	5.4708	4.32108	2.31606	1.58097	1.44779	0.931823	1
3367775;3368345	3367775	3368345	chr9	106438377	106439226	chr9	106202940	106204029	Twf2	NM_011876	stable	TRUE	TRUE	TRUE	3368345	chr9	106438377	106439226	0.0279431	0.0260594	0.0240764	0.0237943	0.0465962	0.0416809	0.0279431	0.0260594	0.0240764	0.0237943	0.0465962	0.0416809	5.95778	5.02427	2.49557	2.43531	5.85379	4.49693	5.95778	5.02427	2.49557	2.43531	5.85379	4.49693	1
3367775;3368358,3367775;3368362,3367775;3368364	3367775	3.36836e+20	chr9	106444857	106448427	chr9	106202940	106204029	Twf2	NM_011876	stable	TRUE	TRUE	TRUE	3368358	chr9	106444857	106445592	0.0279431	0.0130297	0.0206369	0.0169959	0.0232981	0.0104202	0.14251	0.104237	0.144458	0.101975	0.172406	0.114622	5.8522	1.09639	1.84699	1.08331	1.47507	0	23.3959	13.0138	13.5631	5.11532	12.7565	3.56652	7
3367775;3368390	3367775	3368390	chr9	106456089	106456667	chr9	106202940	106204029	Twf2	NM_011876	stable	TRUE	FALSE	TRUE	3368390	chr9	106456089	106456667	0.0279431	0.0234534	0.0206369	0.0271935	0.0419365	0.0260505	0.0279431	0.0234534	0.0206369	0.0271935	0.0419365	0.0260505	6.29454	4.87604	1.86853	3.85484	4.61415	1.93951	6.29454	4.87604	1.86853	3.85484	4.61415	1.93951	1
3367775;3368434,3367775;3368438	3367775	33684343368438	chr9	106472346	106477208	chr9	106202940	106204029	Twf2	NM_011876	stable	TRUE	TRUE	TRUE	3368438	chr9	106476587	106477208	0.0307374	0.0208475	0.0309553	0.0169959	0.0232981	0.0156303	0.0950065	0.0886019	0.127261	0.0815804	0.102512	0.0833617	7.14402	3.72254	4.70368	1.43574	1.76544	0.294023	16.3676	14.1392	17.0906	8.05774	6.60506	2.77686	5
3367775;3368450	3367775	3368450	chr9	106480495	106481126	chr9	106202940	106204029	Twf2	NM_011876	stable	FALSE	FALSE	TRUE	3368450	chr9	106480495	106481126	0.0251488	0.0130297	0.0378343	0.0169959	0.0326173	0.0312607	0.0251488	0.0130297	0.0378343	0.0169959	0.0326173	0.0312607	5.40021	1.13567	6.84471	1.30667	3.62289	3.05747	5.40021	1.13567	6.84471	1.30667	3.62289	3.05747	1
2075943;2076354,2075943;2076355	2075943	20763542076355	chr6	7845674	7848404	chr6	7692792	7693435	Asns	NM_012055	repressed	TRUE	TRUE	TRUE	2076355	chr6	7847396	7848404	0.036326	0.0260594	0.0206369	0.0407902	0.0465962	0.0312607	0.072652	0.0521187	0.0447133	0.0781812	0.0745538	0.0729415	6.09355	3.42994	1.15207	4.34084	4.07796	1.47553	12.1396	6.64309	2.83857	8.34512	5.61293	4.15766	2
2196958;2197151,2196958;2197152	2196958	21971512197152	chr6	56902987	56904686	chr6	56831984	56832316	Fkbp9	NM_012056	repressed	FALSE	FALSE	TRUE	2197151	chr6	56902987	56904200	0.0279431	0.0182416	0.0378343	0.0475885	0.0279577	0.0312607	0.0419146	0.0469069	0.0756686	0.0849795	0.0559154	0.0573112	5.24858	3.10567	5.45047	8.12597	4.34401	4.35655	6.79945	9.72211	10.9519	13.54	8.71735	7.71191	2
5832120;5832122	5832120	5832122	chr19	3323541	3324868	chr19	3322564	3323531	Cpt1a	NM_013495	repressed	TRUE	TRUE	TRUE	5832122	chr19	3323541	3324868	2.13765	2.05087	2.1256	2.29445	5.96431	6.58037	2.13765	2.05087	2.1256	2.29445	5.96431	6.58037	19.1387	18.5536	14.0257	15.7676	26.6371	31.8534	19.1387	18.5536	14.0257	15.7676	26.6371	31.8534	1
5832120;5832242	5832120	5832242	chr19	3371551	3372159	chr19	3322564	3323531	Cpt1a	NM_013495	repressed	FALSE	FALSE	TRUE	5832242	chr19	3371551	3372159	0.0698577	0.0651484	0.0825476	0.0577861	0.0885327	0.0885718	0.0698577	0.0651484	0.0825476	0.0577861	0.0885327	0.0885718	5.81033	5.22728	4.58576	2.83303	3.89999	4.69363	5.81033	5.22728	4.58576	2.83303	3.89999	4.69363	1
5832120;5832276,5832120;5832279	5832120	58322765832279	chr19	3386516	3389326	chr19	3322564	3323531	Cpt1a	NM_013495	repressed	TRUE	TRUE	TRUE	5832279	chr19	3389070	3389326	0.0614748	0.0390891	0.0722291	0.0441894	0.060575	0.0781516	0.164864	0.143327	0.223566	0.169959	0.163087	0.224035	5.82154	2.97304	4.97446	2.43567	2.87539	5.01372	14.2091	12.4944	15.1601	11.6776	7.21676	13.6857	4
5832120;5832299	5832120	5832299	chr19	3397269	3397826	chr19	3322564	3323531	Cpt1a	NM_013495	repressed	FALSE	FALSE	TRUE	5832299	chr19	3397269	3397826	0.0530918	0.0547247	0.0756686	0.0543869	0.0978519	0.0781516	0.0530918	0.0547247	0.0756686	0.0543869	0.0978519	0.0781516	5.53242	5.79799	5.97338	3.88143	6.67736	5.49673	5.53242	5.79799	5.97338	3.88143	6.67736	5.49673	1
5832120;5832395	5832120	5832395	chr19	3434182	3434422	chr19	3322564	3323531	Cpt1a	NM_013495	repressed	FALSE	FALSE	TRUE	5832395	chr19	3434182	3434422	0.0391203	0.0312712	0.0584712	0.0237943	0.0372769	0.0416809	0.0391203	0.0312712	0.0584712	0.0237943	0.0372769	0.0416809	5.16093	3.50674	5.9236	1.39992	2.05028	2.75308	5.16093	3.50674	5.9236	1.39992	2.05028	2.75308	1
5832120;5832404,5832120;5832405,5832120;5832406,5832120;5832409,5832120;5832412,5832120;5832413	5832120	5.8324e+41	chr19	3435228	3441582	chr19	3322564	3323531	Cpt1a	NM_013495	repressed	FALSE	TRUE	TRUE	5832406	chr19	3437320	3437762	0.0530918	0.0495128	0.0756686	0.0577861	0.0698942	0.0625213	0.374437	0.341378	0.498725	0.367112	0.48926	0.47412	8.4197	8.27492	8.94099	7.20342	5.73215	5.4626	49.1729	44.8324	47.6752	33.9421	34.7432	37.1747	10
5832120;5832450,5832120;5832452,5832120;5832456,5832120;5832458,5832120;5832461,5832120;5832465	5832120	5.83245e+41	chr19	3449248	3456397	chr19	3322564	3323531	Cpt1a	NM_013495	repressed	FALSE	TRUE	TRUE	5832456	chr19	3451014	3451670	0.0475032	0.0286653	0.0412738	0.0577861	0.060575	0.0521011	0.329728	0.294471	0.381783	0.370511	0.428685	0.385548	8.11593	3.29047	3.71919	7.95265	5.03944	4.46911	41.5533	35.5932	30.859	36.8219	27.9566	25.7299	16
5832120;5832470	5832120	5832470	chr19	3456889	3458898	chr19	3322564	3323531	Cpt1a	NM_013495	repressed	FALSE	FALSE	TRUE	5832470	chr19	3456889	3458898	0.0391203	0.0390891	0.0550317	0.0441894	0.0745538	0.0677314	0.0391203	0.0390891	0.0550317	0.0441894	0.0745538	0.0677314	5.93743	6.41931	6.40753	5.09387	7.45321	6.84021	5.93743	6.41931	6.40753	5.09387	7.45321	6.84021	1
5832120;5832476	5832120	5832476	chr19	3461262	3462242	chr19	3322564	3323531	Cpt1a	NM_013495	repressed	FALSE	FALSE	TRUE	5832476	chr19	3461262	3462242	0.0391203	0.0234534	0.0412738	0.0475885	0.0465962	0.0364708	0.0391203	0.0234534	0.0412738	0.0475885	0.0465962	0.0364708	6.18145	2.37548	4.01362	5.96304	3.6795	2.56433	6.18145	2.37548	4.01362	5.96304	3.6795	2.56433	1
2894123;2893954	2894123	2893954	chr8	41342807	41343634	chr8	41416752	41417319	Frg1	NM_013522	stable	FALSE	FALSE	TRUE	2893954	chr8	41342807	41343634	0.0670634	0.0495128	0.0859871	0.0645844	0.0838731	0.0625213	0.0670634	0.0495128	0.0859871	0.0645844	0.0838731	0.0625213	7.86389	5.13697	7.60304	5.58114	6.28045	3.97157	7.86389	5.13697	7.60304	5.58114	6.28045	3.97157	1
2894123;2893990	2894123	2893990	chr8	41359114	41359821	chr8	41416752	41417319	Frg1	NM_013522	stable	FALSE	FALSE	TRUE	2893990	chr8	41359114	41359821	0.0642691	0.0469069	0.0756686	0.0543869	0.060575	0.0521011	0.0642691	0.0469069	0.0756686	0.0543869	0.060575	0.0521011	5.64105	3.42694	4.88453	3.24246	3.10786	2.35285	5.64105	3.42694	4.88453	3.24246	3.10786	2.35285	1
2894123;2894027	2894123	2894027	chr8	41374675	41375076	chr8	41416752	41417319	Frg1	NM_013522	stable	TRUE	TRUE	TRUE	2894027	chr8	41374675	41375076	0.0782406	0.0677544	0.0859871	0.0645844	0.0745538	0.0625213	0.0782406	0.0677544	0.0859871	0.0645844	0.0745538	0.0625213	5.53422	4.57565	4.29883	3.07623	3.10608	2.38877	5.53422	4.57565	4.29883	3.07623	3.10608	2.38877	1
2394582;2394204	2394582	2394204	chr6	135011453	135012360	chr6	135168120	135168442	Hebp1	NM_013546	stable	TRUE	TRUE	TRUE	2394204	chr6	135011453	135012360	0.0530918	0.0364831	0.0412738	0.0543869	0.0559154	0.0625213	0.0530918	0.0364831	0.0412738	0.0543869	0.0559154	0.0625213	6.63375	3.21954	2.38036	4.05256	2.38756	2.91271	6.63375	3.21954	2.38036	4.05256	2.38756	2.91271	1
2394582;2395076	2394582	2395076	chr6	135365111	135366106	chr6	135168120	135168442	Hebp1	NM_013546	stable	FALSE	FALSE	TRUE	2395076	chr6	135365111	135366106	0.0419146	0.041695	0.0550317	0.0509877	0.060575	0.0416809	0.0419146	0.041695	0.0550317	0.0509877	0.060575	0.0416809	5.66992	5.60646	5.43149	5.03945	3.83695	1.5153	5.66992	5.60646	5.43149	5.03945	3.83695	1.5153	1
2394582;2395091,2394582;2395092	2394582	23950912395092	chr6	135371386	135373762	chr6	135168120	135168442	Hebp1	NM_013546	stable	FALSE	FALSE	TRUE	2395091	chr6	135371386	135373199	0.0447089	0.0390891	0.0378343	0.0339918	0.060575	0.0573112	0.0782406	0.0781781	0.0825476	0.074782	0.0885327	0.109412	6.38414	5.42524	2.69578	2.1441	3.96013	3.19568	10.2405	10.8814	6.56948	5.62021	4.48465	5.84735	2
2394582;2395100,2394582;2395101	2394582	23951002395101	chr6	135375798	135376617	chr6	135168120	135168442	Hebp1	NM_013546	stable	FALSE	FALSE	TRUE	2395101	chr6	135376180	135376617	0.0419146	0.0443009	0.0447133	0.0407902	0.0652346	0.0573112	0.0838292	0.0859959	0.0963055	0.0951771	0.12581	0.114622	5.96991	6.88811	3.93243	3.53044	4.59233	3.25865	11.7611	12.9348	8.97392	9.45872	8.62031	6.41553	2
2394582;2395130	2394582	2395130	chr6	135386897	135387435	chr6	135168120	135168442	Hebp1	NM_013546	stable	FALSE	FALSE	TRUE	2395130	chr6	135386897	135387435	0.0419146	0.0338772	0.0343948	0.037391	0.0512558	0.046891	0.0419146	0.0338772	0.0343948	0.037391	0.0512558	0.046891	6.26247	4.45365	2.40741	3.13604	3.10654	2.2565	6.26247	4.45365	2.40741	3.13604	3.10654	2.2565	1
2394582;2395149	2394582	2395149	chr6	135396176	135397485	chr6	135168120	135168442	Hebp1	NM_013546	stable	FALSE	TRUE	TRUE	2395149	chr6	135396176	135397485	0.0614748	0.0364831	0.0515922	0.0441894	0.0559154	0.0521011	0.0614748	0.0364831	0.0515922	0.0441894	0.0559154	0.0521011	12.1462	5.3418	5.61752	4.53773	3.50283	2.9363	12.1462	5.3418	5.61752	4.53773	3.50283	2.9363	1
2394582;2395157,2394582;2395158	2394582	23951572395158	chr6	135399007	135400595	chr6	135168120	135168442	Hebp1	NM_013546	stable	FALSE	TRUE	TRUE	2395158	chr6	135400069	135400595	0.0475032	0.041695	0.0481528	0.0543869	0.0698942	0.046891	0.0782406	0.0912078	0.0825476	0.0951771	0.130469	0.0885718	8.17956	6.86499	5.04842	6.60435	5.69202	2.39924	11.8366	15.9623	7.61677	10.5599	10.148	4.21098	2
2394582;2395174,2394582;2395176	2394582	23951742395176	chr6	135406379	135408217	chr6	135168120	135168442	Hebp1	NM_013546	stable	FALSE	FALSE	TRUE	2395174	chr6	135406379	135407677	0.036326	0.0312712	0.0240764	0.0305926	0.0419365	0.0521011	0.072652	0.0599365	0.0619107	0.0611853	0.0885327	0.114622	5.00985	4.15622	0.987499	2.23074	2.08798	3.08763	10.2755	7.64963	4.27417	4.47264	4.90163	7.47719	3
3218128;3217908,3218128;3217912	3218128	32179083217912	chr9	44833679	44836942	chr9	44920247	44920953	Atp5l	NM_013795	repressed	FALSE	TRUE	TRUE	3217912	chr9	44836027	44836942	0.0586805	0.0443009	0.0619107	0.074782	0.102512	0.0364708	0.111772	0.0938137	0.120382	0.135967	0.149108	0.0625213	7.30037	5.07354	5.08298	6.90055	9.62206	1.89768	13.6205	10.8068	9.85956	12.0332	12.2297	2.87235	5
3218128;3218701	3218128	3218701	chr9	45142957	45143942	chr9	44920247	44920953	Atp5l	NM_013795	repressed	FALSE	FALSE	TRUE	3218701	chr9	45142957	45143942	0.0307374	0.0286653	0.0240764	0.0237943	0.0372769	0.0312607	0.0307374	0.0286653	0.0240764	0.0237943	0.0372769	0.0312607	6.16296	5.77076	2.33291	2.6062	4.37379	3.08141	6.16296	5.77076	2.33291	2.6062	4.37379	3.08141	1
4750989;4750342	4750989	4750342	chr14	60769322	60770431	chr14	61046726	61047293	Tnfrsf19	NM_013869	induced	FALSE	FALSE	TRUE	4750342	chr14	60769322	60770431	0.0279431	0.0208475	0.0309553	0.037391	0.0232981	0.0156303	0.0279431	0.0208475	0.0309553	0.037391	0.0232981	0.0156303	5.04604	2.86346	2.773	4.82456	0.973976	0	5.04604	2.86346	2.773	4.82456	0.973976	0	1
4750989;4750390,4750989;4750392	4750989	47503904750392	chr14	60790430	60792214	chr14	61046726	61047293	Tnfrsf19	NM_013869	induced	FALSE	TRUE	TRUE	4750392	chr14	60791593	60792214	0.036326	0.0338772	0.0515922	0.0713828	0.060575	0.0677314	0.0670634	0.0521187	0.0791081	0.101975	0.0885327	0.104202	7.48059	6.80533	6.74697	13.1835	6.88289	8.21171	13.0991	8.78006	8.64916	16.4378	8.43045	11.0377	3
4750989;4750408,4750989;4750409,4750989;4750411	4750989	4.75041e+20	chr14	60796735	60798454	chr14	61046726	61047293	Tnfrsf19	NM_013869	induced	FALSE	FALSE	TRUE	4750411	chr14	60797949	60798454	0.036326	0.0312712	0.0309553	0.0339918	0.0698942	0.0364708	0.0978008	0.0859959	0.0894265	0.112173	0.167746	0.140673	7.15309	5.93103	2.45426	3.56956	8.37859	2.7563	17.9197	15.2684	6.75937	13.3626	17.9492	13.4356	4
4750989;4750998	4750989	4750998	chr14	61050189	61051384	chr14	61046726	61047293	Tnfrsf19	NM_013869	induced	FALSE	FALSE	TRUE	4750998	chr14	61050189	61051384	0.472238	0.432586	0.423056	0.45549	0.503238	0.578322	0.472238	0.432586	0.423056	0.45549	0.503238	0.578322	5.00569	4.21734	2.14825	2.91362	2.59622	3.09482	5.00569	4.21734	2.14825	2.91362	2.59622	3.09482	1
4750989;4751006	4750989	4751006	chr14	61055128	61055559	chr14	61046726	61047293	Tnfrsf19	NM_013869	induced	FALSE	TRUE	TRUE	4751006	chr14	61055128	61055559	0.30458	0.239746	0.223566	0.254939	0.312194	0.359498	0.30458	0.239746	0.223566	0.254939	0.312194	0.359498	5.80802	4.02722	1.78047	2.49083	3.4235	4.32045	5.80802	4.02722	1.78047	2.49083	3.4235	4.32045	1
220349;220347	220349	220347	chr1	91296862	91297834	chr1	91297841	91298385	Scly	NM_016717	stable	TRUE	TRUE	TRUE	220347	chr1	91296862	91297834	3.39508	3.39554	4.74992	5.44209	10.7544	11.1236	3.39508	3.39554	4.74992	5.44209	10.7544	11.1236	20.58	22.6174	16.3863	21.2727	32.8222	29.7334	20.58	22.6174	16.3863	21.2727	32.8222	29.7334	1
1292782;1292650,1292782;1292653,1292782;1292654	1292782	1.29265e+20	chr3	152103609	152107710	chr3	152165811	152167824	Gipc2	NM_016867	overinduced	TRUE	TRUE	TRUE	1292653	chr3	152106102	152107210	0.0838292	0.0886019	0.127261	0.118971	0.107171	0.109412	0.338111	0.297077	0.488406	0.431696	0.428685	0.390758	7.74574	10.2917	10.564	10.0979	5.80506	6.20189	30.2982	27.8477	36.3061	32.1227	20.3241	18.8052	5
1292782;1292659,1292782;1292660,1292782;1292661,1292782;1292662,1292782;1292663,1292782;1292665,1292782;1292666	1292782	1.29266e+48	chr3	152109304	152112941	chr3	152165811	152167824	Gipc2	NM_016867	overinduced	FALSE	TRUE	TRUE	1292663	chr3	152111591	152112087	0.0922122	0.08339	0.113503	0.118971	0.0978519	0.0833617	0.561656	0.526399	0.73261	0.812404	0.703602	0.588742	9.14956	8.38378	8.22242	9.27939	4.68723	3.75658	46.8855	47.3133	47.9642	58.0616	32.13	25.0064	8
1292782;1292671,1292782;1292672,1292782;1292673,1292782;1292677	1292782	1.29267e+27	chr3	152113558	152115904	chr3	152165811	152167824	Gipc2	NM_016867	overinduced	TRUE	TRUE	TRUE	1292671	chr3	152113558	152114275	0.0782406	0.080784	0.113503	0.118971	0.107171	0.0833617	0.410763	0.398708	0.550317	0.584659	0.512558	0.46891	6.44625	7.84615	7.92691	8.06876	5.1974	3.62464	31.0586	33.4392	34.01	37.8488	21.6382	19.566	7
1292782;1292683,1292782;1292687,1292782;1292688,1292782;1292691	1292782	1.29268e+27	chr3	152118134	152122762	chr3	152165811	152167824	Gipc2	NM_016867	overinduced	FALSE	TRUE	TRUE	1292683	chr3	152118134	152118877	0.108978	0.117267	0.161656	0.149564	0.177065	0.171934	0.542096	0.529005	0.736049	0.720626	0.694283	0.692944	10.3757	12.609	12.1785	11.3899	9.82713	9.89	37.7311	40.0743	41.5537	41.9799	27.7555	29.3946	9
1292782;1292703	1292782	1292703	chr3	152126541	152127275	chr3	152165811	152167824	Gipc2	NM_016867	overinduced	FALSE	FALSE	TRUE	1292703	chr3	152126541	152127275	0.0950065	0.08339	0.123821	0.149564	0.111831	0.135463	0.0950065	0.08339	0.123821	0.149564	0.111831	0.135463	6.79165	6.08823	6.87583	9.50851	4.30559	5.96606	6.79165	6.08823	6.87583	9.50851	4.30559	5.96606	1
1292782;1292733	1292782	1292733	chr3	152141833	152144938	chr3	152165811	152167824	Gipc2	NM_016867	overinduced	FALSE	FALSE	TRUE	1292733	chr3	152141833	152144938	0.120155	0.119873	0.141019	0.139366	0.102512	0.156303	0.120155	0.119873	0.141019	0.139366	0.102512	0.156303	5.09632	6.02587	4.86004	4.56929	2.19076	4.46016	5.09632	6.02587	4.86004	4.56929	2.19076	4.46016	1
1292782;1292759,1292782;1292761	1292782	12927591292761	chr3	152155220	152156924	chr3	152165811	152167824	Gipc2	NM_016867	overinduced	FALSE	FALSE	TRUE	1292761	chr3	152156071	152156924	0.209573	0.16678	0.247643	0.214148	0.2423	0.239665	0.528124	0.492522	0.66726	0.605054	0.666325	0.656474	5.07123	3.8413	5.0041	3.644	3.58606	3.51963	11.7959	12.0179	13.3202	10.6289	9.52991	9.76884	3
1292782;1292790	1292782	1292790	chr3	152172433	152174330	chr3	152165811	152167824	Gipc2	NM_016867	overinduced	FALSE	FALSE	TRUE	1292790	chr3	152172433	152174330	0.30458	0.284047	0.39898	0.394305	0.470621	0.46891	0.30458	0.284047	0.39898	0.394305	0.470621	0.46891	5.55517	5.43888	6.537	6.47546	5.86296	5.80341	5.55517	5.43888	6.537	6.47546	5.86296	5.80341	1
1292782;1292811	1292782	1292811	chr3	152184760	152185173	chr3	152165811	152167824	Gipc2	NM_016867	overinduced	FALSE	FALSE	TRUE	1292811	chr3	152184760	152185173	0.167658	0.145932	0.209808	0.203951	0.167746	0.182354	0.167658	0.145932	0.209808	0.203951	0.167746	0.182354	6.95636	5.84775	6.99771	6.05816	3.72944	4.34985	6.95636	5.84775	6.99771	6.05816	3.72944	4.34985	1
1292782;1292825	1292782	1292825	chr3	152190835	152191492	chr3	152165811	152167824	Gipc2	NM_016867	overinduced	FALSE	FALSE	TRUE	1292825	chr3	152190835	152191492	0.114567	0.109449	0.137579	0.169959	0.177065	0.171934	0.114567	0.109449	0.137579	0.169959	0.177065	0.171934	5.18048	5.25754	4.74817	7.01003	5.42017	5.37198	5.18048	5.25754	4.74817	7.01003	5.42017	5.37198	1
1292782;1292851,1292782;1292852,1292782;1292854,1292782;1292857	1292782	1.29285e+27	chr3	152200324	152204791	chr3	152165811	152167824	Gipc2	NM_016867	overinduced	FALSE	FALSE	TRUE	1292851	chr3	152200324	152201066	0.0950065	0.112055	0.1307	0.135967	0.153767	0.130253	0.58401	0.575912	0.787641	0.734223	0.773496	0.672104	5.25257	7.45485	6.34049	6.55355	5.68885	4.83028	32.5343	34.9552	37.0172	34.0725	26.2205	21.9211	7
1292782;1292863	1292782	1292863	chr3	152206001	152206864	chr3	152165811	152167824	Gipc2	NM_016867	overinduced	FALSE	FALSE	TRUE	1292863	chr3	152206001	152206864	0.0838292	0.08339	0.0963055	0.101975	0.0978519	0.0833617	0.0838292	0.08339	0.0963055	0.101975	0.0978519	0.0833617	5.44802	5.35471	4.56678	4.91813	3.4711	2.73333	5.44802	5.35471	4.56678	4.91813	3.4711	2.73333	1
832241;831545	832241	831545	chr2	145936002	145936387	chr2	146221279	146223011	Insm1	NM_016889	repressed	FALSE	FALSE	TRUE	831545	chr2	145936002	145936387	0.0251488	0.0104237	0.0275159	0.0169959	0.0186385	0.046891	0.0251488	0.0104237	0.0275159	0.0169959	0.0186385	0.046891	5.68828	0.675444	4.42863	1.51663	0.944815	6.90187	5.68828	0.675444	4.42863	1.51663	0.944815	6.90187	1
832241;831588	832241	831588	chr2	145952971	145953612	chr2	146221279	146223011	Insm1	NM_016889	repressed	FALSE	FALSE	TRUE	831588	chr2	145952971	145953612	0.0251488	0.0286653	0.0275159	0.037391	0.0419365	0.0208404	0.0251488	0.0286653	0.0275159	0.037391	0.0419365	0.0208404	5.42996	7.45095	4.20777	7.42149	5.39967	1.31489	5.42996	7.45095	4.20777	7.42149	5.39967	1.31489	1
832241;831601,832241;831602,832241;831606	832241	8.31602e+17	chr2	145957645	145960029	chr2	146221279	146223011	Insm1	NM_016889	repressed	FALSE	TRUE	TRUE	831601	chr2	145957645	145958429	0.0251488	0.0156356	0.0240764	0.0271935	0.0419365	0.0364708	0.0978008	0.0964197	0.0791081	0.105375	0.144448	0.104202	5.35643	2.29206	3.20387	4.28506	5.32843	4.32597	15.2395	16.3128	6.15517	13.483	13.949	5.97478	6
832241;831611	832241	831611	chr2	145962503	145962945	chr2	146221279	146223011	Insm1	NM_016889	repressed	FALSE	FALSE	TRUE	831611	chr2	145962503	145962945	0.0307374	0.0234534	0.0412738	0.0339918	0.0419365	0.0208404	0.0307374	0.0234534	0.0412738	0.0339918	0.0419365	0.0208404	7.44951	5.15306	8.08228	5.86635	5.25761	1.27632	7.44951	5.15306	8.08228	5.86635	5.25761	1.27632	1
832241;834421	832241	834421	chr2	147181968	147182281	chr2	146221279	146223011	Insm1	NM_016889	repressed	TRUE	TRUE	TRUE	834421	chr2	147181968	147182281	0.0167658	0.00781781	0.0206369	0.00679836	0.00931923	0.00521011	0.0167658	0.00781781	0.0206369	0.00679836	0.00931923	0.00521011	5.8426	0.506755	6.39706	0	0	0	5.8426	0.506755	6.39706	0	0	0	1
832241;834438	832241	834438	chr2	147191098	147191827	chr2	146221279	146223011	Insm1	NM_016889	repressed	TRUE	TRUE	TRUE	834438	chr2	147191098	147191827	0.0167658	0.0104237	0.0240764	0.00679836	0.0139788	0.0104202	0.0167658	0.0104237	0.0240764	0.00679836	0.0139788	0.0104202	5.87378	2.08117	8.41931	0	1.25778	0	5.87378	2.08117	8.41931	0	1.25778	0	1
917074;917875	917074	917875	chr2	180835739	180836302	chr2	180499700	180500150	Ntsr1	NM_018766	underinduced	FALSE	FALSE	TRUE	917875	chr2	180835739	180836302	0.0307374	0.0234534	0.0206369	0.0169959	0.0326173	0.0416809	0.0307374	0.0234534	0.0206369	0.0169959	0.0326173	0.0416809	5.8426	3.64414	0.765942	0.250773	2.15058	3.52029	5.8426	3.64414	0.765942	0.250773	2.15058	3.52029	1
3770078;3770228,3770078;3770232,3770078;3770235,3770078;3770239	3770078	3.77023e+27	chr11	20398970	20404489	chr11	20332541	20334198	Slc1a4	NM_018861	repressed	TRUE	TRUE	TRUE	3770228	chr11	20398970	20399545	0.0894178	0.0859959	0.1307	0.118971	0.102512	0.093782	0.542096	0.58373	0.911463	0.900783	0.759517	0.734625	8.38755	7.75108	7.1823	6.08503	4.70951	3.69994	37.8923	42.561	41.6311	42.5632	30.5196	26.8723	12
3770078;3770773	3770078	3770773	chr11	20638822	20640062	chr11	20332541	20334198	Slc1a4	NM_018861	repressed	TRUE	TRUE	TRUE	3770773	chr11	20638822	20640062	0.0279431	0.0234534	0.0481528	0.0305926	0.0139788	0.0312607	0.0279431	0.0234534	0.0481528	0.0305926	0.0139788	0.0312607	5.06253	3.39156	6.10842	3.09122	0	1.84455	5.06253	3.39156	6.10842	3.09122	0	1.84455	1
1615141;1614657	1615141	1614657	chr4	122945520	122947171	chr4	123139666	123140085	Ppie	NM_019489	stable	FALSE	FALSE	FALSE	1614657	chr4	122945520	122947171	0.0223545	0.0156356	0.0137579	0.0237943	0.0139788	0.0156303	0.0223545	0.0156356	0.0137579	0.0237943	0.0139788	0.0156303	6.23058	3.93617	1.80801	5.48981	1.34959	1.48895	6.23058	3.93617	1.80801	5.48981	1.34959	1.48895	1
1615141;1614678	1615141	1614678	chr4	122956028	122956284	chr4	123139666	123140085	Ppie	NM_019489	stable	TRUE	TRUE	FALSE	1614678	chr4	122956028	122956284	0.0223545	0.0208475	0.0171974	0.0135967	0.00931923	0.00521011	0.0223545	0.0208475	0.0171974	0.0135967	0.00931923	0.00521011	6.02098	6.15638	2.70218	1.95292	0.35376	0	6.02098	6.15638	2.70218	1.95292	0.35376	0	1
1615141;1614757	1615141	1614757	chr4	122985922	122987213	chr4	123139666	123140085	Ppie	NM_019489	stable	FALSE	FALSE	FALSE	1614757	chr4	122985922	122987213	0.0223545	0.0130297	0.0137579	0.0135967	0.00465962	0.0156303	0.0223545	0.0130297	0.0137579	0.0135967	0.00465962	0.0156303	5.18852	2.30197	1.51537	1.70549	0	1.31688	5.18852	2.30197	1.51537	1.70549	0	1.31688	1
1615141;1615035	1615141	1615035	chr4	123099609	123099981	chr4	123139666	123140085	Ppie	NM_019489	stable	FALSE	FALSE	FALSE	1615035	chr4	123099609	123099981	0.0447089	0.0469069	0.0653502	0.0543869	0.0792135	0.0625213	0.0447089	0.0469069	0.0653502	0.0543869	0.0792135	0.0625213	5.09355	6.43818	6.92361	5.62642	7.835	5.34376	5.09355	6.43818	6.92361	5.62642	7.835	5.34376	1
1615141;1615099	1615141	1615099	chr4	123123748	123124816	chr4	123139666	123140085	Ppie	NM_019489	stable	FALSE	FALSE	FALSE	1615099	chr4	123123748	123124816	0.0978008	0.0912078	0.116942	0.0985763	0.12581	0.140673	0.0978008	0.0912078	0.116942	0.0985763	0.12581	0.140673	6.74413	6.76509	7.11795	5.33759	7.1195	7.67294	6.74413	6.76509	7.11795	5.33759	7.1195	7.67294	1
1615141;1615104,1615141;1615105,1615141;1615107	1615141	1.6151e+20	chr4	123125342	123126929	chr4	123139666	123140085	Ppie	NM_019489	stable	FALSE	FALSE	FALSE	1615107	chr4	123126224	123126929	0.108978	0.0990256	0.123821	0.142766	0.12581	0.140673	0.310168	0.278835	0.350827	0.339918	0.405387	0.385548	6.75883	6.50675	6.76572	8.55232	6.18975	6.86261	19.3755	18.8177	18.761	18.0739	21.2895	18.7003	4
1615141;1615116,1615141;1615119,1615141;1615120	1615141	1.61512e+20	chr4	123130117	123134301	chr4	123139666	123140085	Ppie	NM_019489	stable	FALSE	FALSE	FALSE	1615120	chr4	123133852	123134301	0.167658	0.148538	0.185732	0.197153	0.163087	0.187564	0.690194	0.628031	0.79796	0.836199	0.945902	0.875298	5.38056	5.2834	5.59814	6.22885	3.63399	4.26605	25.1719	25.2458	27.1851	29.8097	31.4844	25.3798	5
1615141;1615236	1615141	1615236	chr4	123172421	123173129	chr4	123139666	123140085	Ppie	NM_019489	stable	FALSE	FALSE	FALSE	1615236	chr4	123172421	123173129	0.0614748	0.0599365	0.0791081	0.074782	0.0931923	0.093782	0.0614748	0.0599365	0.0791081	0.074782	0.0931923	0.093782	6.99187	7.639	7.75309	7.13373	7.96728	8.21556	6.99187	7.639	7.75309	7.13373	7.96728	8.21556	1
1615141;1615268,1615141;1615269,1615141;1615271	1615141	1.61527e+20	chr4	123187333	123189643	chr4	123139666	123140085	Ppie	NM_019489	stable	FALSE	FALSE	FALSE	1615268	chr4	123187333	123188357	0.0447089	0.0312712	0.0481528	0.0509877	0.0512558	0.0416809	0.125744	0.106843	0.151337	0.139366	0.149108	0.125043	6.08944	3.96749	5.04306	5.98467	4.85643	3.35859	16.0313	14.6985	16.6311	15.3677	14.2213	10.1298	4
1615141;1615325,1615141;1615329,1615141;1615332	1615141	1.61533e+20	chr4	123206984	123210007	chr4	123139666	123140085	Ppie	NM_019489	stable	FALSE	FALSE	FALSE	1615325	chr4	123206984	123207656	0.0391203	0.0234534	0.0447133	0.037391	0.0465962	0.0416809	0.187219	0.145932	0.244203	0.197153	0.260938	0.234455	6.57194	3.3103	6.11614	4.67707	5.37233	4.29975	28.4917	21.9602	32.4938	24.5142	29.4244	24.6099	8
1615141;1615343,1615141;1615345,1615141;1615346,1615141;1615347	1615141	1.61534e+27	chr4	123216060	123220272	chr4	123139666	123140085	Ppie	NM_019489	stable	FALSE	TRUE	FALSE	1615347	chr4	123219220	123220272	0.0307374	0.0260594	0.0412738	0.0305926	0.0372769	0.046891	0.120155	0.101632	0.182293	0.135967	0.158427	0.145883	5.0469	4.72047	6.19956	3.93988	4.35386	5.71304	19.6457	18.0655	28.6447	19.1678	18.4718	15.7855	5
1615141;1615369	1615141	1615369	chr4	123233158	123233545	chr4	123139666	123140085	Ppie	NM_019489	stable	TRUE	TRUE	FALSE	1615369	chr4	123233158	123233545	0.0335317	0.0208475	0.0309553	0.0237943	0.0186385	0.0208404	0.0335317	0.0208475	0.0309553	0.0237943	0.0186385	0.0208404	6.95974	3.34721	4.50145	3.01438	1.5695	1.72817	6.95974	3.34721	4.50145	3.01438	1.5695	1.72817	1
1615141;1615380	1615141	1615380	chr4	123236345	123236778	chr4	123139666	123140085	Ppie	NM_019489	stable	FALSE	FALSE	FALSE	1615380	chr4	123236345	123236778	0.0307374	0.0234534	0.0447133	0.0271935	0.0279577	0.0312607	0.0307374	0.0234534	0.0447133	0.0271935	0.0279577	0.0312607	6.24102	4.56528	8.04713	3.87086	3.1876	3.43565	6.24102	4.56528	8.04713	3.87086	3.1876	3.43565	1
1615141;1615406	1615141	1615406	chr4	123243069	123243530	chr4	123139666	123140085	Ppie	NM_019489	stable	FALSE	FALSE	FALSE	1615406	chr4	123243069	123243530	0.0279431	0.0208475	0.0412738	0.0305926	0.0279577	0.0260505	0.0279431	0.0208475	0.0412738	0.0305926	0.0279577	0.0260505	5.66062	3.96322	7.52228	5.19973	3.32916	2.63332	5.66062	3.96322	7.52228	5.19973	3.32916	2.63332	1
1615141;1615417,1615141;1615420,1615141;1615422,1615141;1615424	1615141	1.61542e+27	chr4	123247723	123252682	chr4	123139666	123140085	Ppie	NM_019489	stable	FALSE	FALSE	FALSE	1615417	chr4	123247723	123249118	0.0335317	0.0338772	0.0481528	0.0339918	0.0652346	0.0312607	0.159276	0.164174	0.213248	0.227745	0.260938	0.197984	7.81248	8.84207	9.70226	6.32005	11.3774	3.78205	30.5863	36.1732	36.4957	41.6577	37.8732	23.5496	8
1615141;1615482	1615141	1615482	chr4	123273749	123274087	chr4	123139666	123140085	Ppie	NM_019489	stable	FALSE	FALSE	FALSE	1615482	chr4	123273749	123274087	0.0307374	0.0156356	0.0309553	0.0339918	0.0419365	0.0260505	0.0307374	0.0156356	0.0309553	0.0339918	0.0419365	0.0260505	7.72004	3.01607	5.89069	7.34475	7.096	3.20852	7.72004	3.01607	5.89069	7.34475	7.096	3.20852	1
1615141;1615500	1615141	1615500	chr4	123279369	123279721	chr4	123139666	123140085	Ppie	NM_019489	stable	FALSE	FALSE	FALSE	1615500	chr4	123279369	123279721	0.0279431	0.0234534	0.0206369	0.0339918	0.0232981	0.0156303	0.0279431	0.0234534	0.0206369	0.0339918	0.0232981	0.0156303	7.09815	6.16495	2.92284	7.55441	2.98905	1.26645	7.09815	6.16495	2.92284	7.55441	2.98905	1.26645	1
1615141;1615512	1615141	1615512	chr4	123285432	123286175	chr4	123139666	123140085	Ppie	NM_019489	stable	FALSE	FALSE	FALSE	1615512	chr4	123285432	123286175	0.0223545	0.0208475	0.0343948	0.0237943	0.0326173	0.0104202	0.0223545	0.0208475	0.0343948	0.0237943	0.0326173	0.0104202	5.00444	5.16336	7.24794	4.28885	5.19455	0.410159	5.00444	5.16336	7.24794	4.28885	5.19455	0.410159	1
2764107;2763688	2764107	2763688	chr7	130764295	130764679	chr7	130936095	130936394	Htra1	NM_019564	stable	FALSE	FALSE	TRUE	2763688	chr7	130764295	130764679	0.0335317	0.0312712	0.0275159	0.037391	0.0372769	0.0312607	0.0335317	0.0312712	0.0275159	0.037391	0.0372769	0.0312607	5.85591	5.39272	2.81135	4.79432	2.82034	2.0491	5.85591	5.39272	2.81135	4.79432	2.82034	2.0491	1
2764107;2763708,2764107;2763711	2764107	27637082763711	chr7	130771841	130776540	chr7	130936095	130936394	Htra1	NM_019564	stable	FALSE	TRUE	TRUE	2763708	chr7	130771841	130772955	0.036326	0.0338772	0.0447133	0.0543869	0.0465962	0.0364708	0.0922122	0.104237	0.120382	0.135967	0.153767	0.125043	6.60929	5.93534	6.2874	8.34811	4.3311	2.68096	15.2322	18.7678	15.9547	18.6385	15.1477	10.2392	4
2764107;2763781	2764107	2763781	chr7	130801276	130801865	chr7	130936095	130936394	Htra1	NM_019564	stable	FALSE	FALSE	TRUE	2763781	chr7	130801276	130801865	0.036326	0.0208475	0.0378343	0.0305926	0.0279577	0.0260505	0.036326	0.0208475	0.0378343	0.0305926	0.0279577	0.0260505	5.71145	1.90053	4.09213	2.84323	1.39893	1.08142	5.71145	1.90053	4.09213	2.84323	1.39893	1.08142	1
4439192;4439225	4439192	4439225	chr13	54588803	54589820	chr13	54574900	54575434	Arl10	NM_019968	stable	TRUE	TRUE	TRUE	4439225	chr13	54588803	54589820	0.203984	0.192839	0.271719	0.254939	0.330833	0.302186	0.203984	0.192839	0.271719	0.254939	0.330833	0.302186	5.70643	6.28611	5.89888	5.31356	7.01726	6.17825	5.70643	6.28611	5.89888	5.31356	7.01726	6.17825	1
4439192;4439286	4439192	4439286	chr13	54617136	54617404	chr13	54574900	54575434	Arl10	NM_019968	stable	TRUE	TRUE	TRUE	4439286	chr13	54617136	54617404	0.0810349	0.0547247	0.0963055	0.0815804	0.0698942	0.0573112	0.0810349	0.0547247	0.0963055	0.0815804	0.0698942	0.0573112	5.05377	2.30788	3.54075	2.75197	1.68998	1.21043	5.05377	2.30788	3.54075	2.75197	1.68998	1.21043	1
2270850;2270080	2270850	2270080	chr6	85190689	85191289	chr6	85513072	85514294	Egr4	NM_020596	stable	TRUE	TRUE	TRUE	2270080	chr6	85190689	85191289	0.0223545	0.0104237	0.0103184	0.00679836	0	0.00521011	0.0223545	0.0104237	0.0103184	0.00679836	0	0.00521011	5.32576	0.771934	0.117821	0	0	0	5.32576	0.771934	0.117821	0	0	0	1
5119599;5119523	5119599	5119523	chr15	89473877	89474416	chr15	89498444	89499931	Shank3	NM_021423	stable	FALSE	FALSE	TRUE	5119523	chr15	89473877	89474416	0.103389	0.080784	0.113503	0.0985763	0.130469	0.130253	0.103389	0.080784	0.113503	0.0985763	0.130469	0.130253	5.1802	3.20195	3.64908	2.85772	3.8147	3.93664	5.1802	3.20195	3.64908	2.85772	3.8147	3.93664	1
5119599;5119677	5119599	5119677	chr15	89530928	89531268	chr15	89498444	89499931	Shank3	NM_021423	stable	FALSE	TRUE	TRUE	5119677	chr15	89530928	89531268	0.0866235	0.0599365	0.092866	0.0781812	0.135129	0.130253	0.0866235	0.0599365	0.092866	0.0781812	0.135129	0.130253	5.11283	2.73471	3.35724	2.79919	5.06646	4.99707	5.11283	2.73471	3.35724	2.79919	5.06646	4.99707	1
5119599;5119690	5119599	5119690	chr15	89533873	89534423	chr15	89498444	89499931	Shank3	NM_021423	stable	FALSE	FALSE	TRUE	5119690	chr15	89533873	89534423	0.0978008	0.0729662	0.1307	0.0951771	0.153767	0.093782	0.0978008	0.0729662	0.1307	0.0951771	0.153767	0.093782	7.20024	4.42268	6.57959	3.91297	6.16006	3.24065	7.20024	4.42268	6.57959	3.91297	6.16006	3.24065	1
5119599;5119743,5119599;5119747,5119599;5119748,5119599;5119749	5119599	5.11974e+27	chr15	89555675	89560186	chr15	89498444	89499931	Shank3	NM_021423	stable	FALSE	TRUE	TRUE	5119748	chr15	89557019	89558205	0.0782406	0.080784	0.099745	0.074782	0.0838731	0.0833617	0.262665	0.23714	0.33363	0.241342	0.344812	0.234455	7.80044	9.36567	7.28433	5.10906	4.23072	4.34145	24.6707	22.1209	21.9269	14.1603	17.3489	9.92008	7
4592795;4593734,4592795;4593736,4592795;4593738,4592795;4593739,4592795;4593740,4592795;4593743,4592795;4593745,4592795;4593747,4592795;4593748,4592795;4593749,4592795;4593750,4592795;4593752,4592795;4593754,4592795;4593756,4592795;4593757	4592795	4.59373e+104	chr13	116703923	116715360	chr13	116309582	116310637	Isl1	NM_021459	stable	TRUE	TRUE	TRUE	4593738	chr13	116705264	116705827	0.0391203	0.0234534	0.0171974	0.0101975	0.00931923	0.0208404	0.452678	0.323136	0.292356	0.149564	0.23764	0.276136	12.8851	6.05341	1.88456	0	0	1.08072	120.573	71.1284	35.4363	3.67984	7.54145	12.5579	24
5146726;5146888	5146726	5146888	chr15	100836607	100837810	chr15	100761188	100761811	Slc4a8	NM_021530	repressed	FALSE	FALSE	TRUE	5146888	chr15	100836607	100837810	0.072652	0.0547247	0.0756686	0.0815804	0.0931923	0.093782	0.072652	0.0547247	0.0756686	0.0815804	0.0931923	0.093782	5.80578	3.95476	3.90433	4.95239	4.69523	4.96154	5.80578	3.95476	3.90433	4.95239	4.69523	4.96154	1
5146726;5147310	5146726	5147310	chr15	101033841	101034407	chr15	100761188	100761811	Slc4a8	NM_021530	repressed	FALSE	FALSE	TRUE	5147310	chr15	101033841	101034407	0.0335317	0.0260594	0.0309553	0.0271935	0.0326173	0.0312607	0.0335317	0.0260594	0.0309553	0.0271935	0.0326173	0.0312607	5.40216	3.68464	2.83879	2.75585	2.27654	2.03178	5.40216	3.68464	2.83879	2.75585	2.27654	2.03178	1
5146726;5147315,5146726;5147319	5146726	51473155147319	chr15	101035491	101039634	chr15	100761188	100761811	Slc4a8	NM_021530	repressed	FALSE	TRUE	TRUE	5147315	chr15	101035491	101036560	0.036326	0.0338772	0.0481528	0.0441894	0.0652346	0.0364708	0.103389	0.0990256	0.110063	0.118971	0.167746	0.104202	6.46464	5.79308	6.62671	6.58922	7.9277	2.81247	14.2507	13.3489	9.70545	13.6634	15.8849	5.07731	5
5146726;5147328,5146726;5147329,5146726;5147330	5146726	5.14733e+20	chr15	101040263	101041630	chr15	100761188	100761811	Slc4a8	NM_021530	repressed	FALSE	TRUE	TRUE	5147328	chr15	101040263	101040501	0.0335317	0.0234534	0.0275159	0.0271935	0.0279577	0.0260505	0.100595	0.080784	0.0859871	0.074782	0.0978519	0.093782	5.67512	3.18982	2.17091	2.55544	1.47928	1.29119	16.8879	12.6968	7.32944	6.70605	6.95898	6.26211	3
5146726;5147347	5146726	5147347	chr15	101048055	101048653	chr15	100761188	100761811	Slc4a8	NM_021530	repressed	FALSE	TRUE	TRUE	5147347	chr15	101048055	101048653	0.0307374	0.0443009	0.0343948	0.0339918	0.0465962	0.0364708	0.0307374	0.0443009	0.0343948	0.0339918	0.0465962	0.0364708	5.0895	10.1573	3.74037	4.18347	4.78242	3.01378	5.0895	10.1573	3.74037	4.18347	4.78242	3.01378	1
5146726;5147370	5146726	5147370	chr15	101061152	101061948	chr15	100761188	100761811	Slc4a8	NM_021530	repressed	FALSE	FALSE	TRUE	5147370	chr15	101061152	101061948	0.0307374	0.0260594	0.0240764	0.0339918	0.0279577	0.0208404	0.0307374	0.0260594	0.0240764	0.0339918	0.0279577	0.0208404	5.1491	4.26383	1.69842	4.72848	1.72787	0.599506	5.1491	4.26383	1.69842	4.72848	1.72787	0.599506	1
5146726;5147431	5146726	5147431	chr15	101091740	101092143	chr15	100761188	100761811	Slc4a8	NM_021530	repressed	TRUE	FALSE	TRUE	5147431	chr15	101091740	101092143	0.0335317	0.0208475	0.0240764	0.0237943	0.0326173	0.0260505	0.0335317	0.0208475	0.0240764	0.0237943	0.0326173	0.0260505	6.08037	2.5644	1.87562	2.28684	2.74111	1.47102	6.08037	2.5644	1.87562	2.28684	2.74111	1.47102	1
5146726;5147463	5146726	5147463	chr15	101103216	101103696	chr15	100761188	100761811	Slc4a8	NM_021530	repressed	FALSE	FALSE	TRUE	5147463	chr15	101103216	101103696	0.0335317	0.0234534	0.0309553	0.0271935	0.0326173	0.0364708	0.0335317	0.0234534	0.0309553	0.0271935	0.0326173	0.0364708	6.65946	3.87597	3.60904	3.06293	2.83223	3.50721	6.65946	3.87597	3.60904	3.06293	2.83223	3.50721	1
5146726;5147585	5146726	5147585	chr15	101145545	101146385	chr15	100761188	100761811	Slc4a8	NM_021530	repressed	TRUE	TRUE	TRUE	5147585	chr15	101145545	101146385	0.0307374	0.0208475	0.0343948	0.0135967	0.0186385	0.0156303	0.0307374	0.0208475	0.0343948	0.0135967	0.0186385	0.0156303	5.8877	2.92024	4.87182	0.125054	0.362856	0	5.8877	2.92024	4.87182	0.125054	0.362856	0	1
2362399;2361979,2362399;2361980,2362399;2361982	2362399	2.36198e+20	chr6	122667170	122670341	chr6	122819567	122820251	Foxj2	NM_021899	stable	FALSE	TRUE	TRUE	2361982	chr6	122668937	122670341	0.0251488	0.0234534	0.0275159	0.0271935	0.0326173	0.0416809	0.0866235	0.0755722	0.0894265	0.0849795	0.12581	0.156303	5.63545	5.57517	5.11177	5.45305	3.8319	5.87194	17.8355	15.5836	14.3615	14.8211	15.2504	22.0843	4
2362399;2362189	2362399	2362189	chr6	122743048	122743658	chr6	122819567	122820251	Foxj2	NM_021899	stable	TRUE	TRUE	TRUE	2362189	chr6	122743048	122743658	0.0335317	0.0286653	0.0275159	0.037391	0.0465962	0.0260505	0.0335317	0.0286653	0.0275159	0.037391	0.0465962	0.0260505	5.01444	4.54213	2.79105	4.94883	4.15645	1.67818	5.01444	4.54213	2.79105	4.94883	4.15645	1.67818	1
2362399;2362381,2362399;2362383,2362399;2362384	2362399	2.36238e+20	chr6	122811385	122814289	chr6	122819567	122820251	Foxj2	NM_021899	stable	TRUE	TRUE	TRUE	2362384	chr6	122813110	122814289	0.212367	0.15375	0.175414	0.176757	0.232981	0.192774	0.723726	0.609789	0.619107	0.618651	0.750198	0.724205	7.51685	4.76066	5.10122	4.87976	4.38949	3.60459	25.6281	22.4525	19.5993	19.7138	15.4151	15.797	4
2362399;2362391	2362399	2362391	chr6	122816041	122816447	chr6	122819567	122820251	Foxj2	NM_021899	stable	FALSE	FALSE	TRUE	2362391	chr6	122816041	122816447	0.287814	0.229322	0.254522	0.251539	0.181725	0.239665	0.287814	0.229322	0.254522	0.251539	0.181725	0.239665	6.60999	4.91119	5.32445	4.91874	1.55977	2.44582	6.60999	4.91119	5.32445	4.91874	1.55977	2.44582	1
2362399;2362411,2362399;2362414,2362399;2362415	2362399	2.36241e+20	chr6	122824091	122827050	chr6	122819567	122820251	Foxj2	NM_021899	stable	TRUE	TRUE	TRUE	2362411	chr6	122824091	122824430	0.234722	0.205869	0.244203	0.200552	0.23764	0.260505	0.896973	0.826082	0.963055	0.961968	1.01114	1.07328	5.58782	4.64715	6.06015	4.4211	3.15025	3.61401	23.8805	22.8919	26.3311	25.4195	15.892	18.3891	5
2362399;2362426	2362399	2362426	chr6	122829411	122830426	chr6	122819567	122820251	Foxj2	NM_021899	stable	FALSE	FALSE	TRUE	2362426	chr6	122829411	122830426	0.131332	0.130297	0.161656	0.156362	0.205023	0.203194	0.131332	0.130297	0.161656	0.156362	0.205023	0.203194	5.07806	6.11717	7.34492	7.04119	6.61426	6.8724	5.07806	6.11717	7.34492	7.04119	6.61426	6.8724	1
2362399;2362434	2362399	2362434	chr6	122834757	122835431	chr6	122819567	122820251	Foxj2	NM_021899	stable	FALSE	TRUE	TRUE	2362434	chr6	122834757	122835431	0.103389	0.0886019	0.123821	0.118971	0.172406	0.161513	0.103389	0.0886019	0.123821	0.118971	0.172406	0.161513	6.07361	5.45313	6.80375	6.52989	7.66423	7.42718	6.07361	5.45313	6.80375	6.52989	7.66423	7.42718	1
2362399;2362535	2362399	2362535	chr6	122872464	122872982	chr6	122819567	122820251	Foxj2	NM_021899	stable	FALSE	FALSE	TRUE	2362535	chr6	122872464	122872982	0.0475032	0.0364831	0.0412738	0.0475885	0.0698942	0.0364708	0.0475032	0.0364831	0.0412738	0.0475885	0.0698942	0.0364708	6.30392	4.64372	4.19365	5.56889	5.95485	2.29206	6.30392	4.64372	4.19365	5.56889	5.95485	2.29206	1
2362399;2362546,2362399;2362547	2362399	23625462362547	chr6	122876073	122876865	chr6	122819567	122820251	Foxj2	NM_021899	stable	FALSE	FALSE	TRUE	2362546	chr6	122876073	122876416	0.0447089	0.0312712	0.0515922	0.0509877	0.0559154	0.046891	0.0838292	0.0703603	0.0894265	0.105375	0.0931923	0.104202	6.33698	3.71862	6.2655	6.52508	4.52544	3.61785	11.4719	9.29325	10.1532	13.7388	6.94973	8.549	2
5438307;5401465	5438307	5401465	chr17	9344617	9345199	chr17	23738753	23741241	Paqr4	NM_023824	stable	FALSE	FALSE	TRUE	5401465	chr17	9344617	9345199	0.0335317	0.0338772	0.0137579	0.0169959	0.0186385	0.0156303	0.0335317	0.0338772	0.0137579	0.0169959	0.0186385	0.0156303	48.3917	53.4977	11.934	17.7255	14.5442	8.70598	48.3917	53.4977	11.934	17.7255	14.5442	8.70598	1
5438307;5437946,5438307;5437948	5438307	54379465437948	chr17	23609658	23610620	chr17	23738753	23741241	Paqr4	NM_023824	stable	TRUE	TRUE	TRUE	5437946	chr17	23609658	23610104	0.0279431	0.0234534	0.0378343	0.0169959	0.0279577	0.0312607	0.0530918	0.0521187	0.0722291	0.0475885	0.0652346	0.0573112	6.07294	4.9839	6.60597	2.09469	3.01751	3.56162	10.8731	11.8423	12.2939	7.48083	7.8871	6.17485	3
5438307;5437984	5438307	5437984	chr17	23625133	23626385	chr17	23738753	23741241	Paqr4	NM_023824	stable	FALSE	FALSE	TRUE	5437984	chr17	23625133	23626385	0.0279431	0.0182416	0.0343948	0.0271935	0.0326173	0.0312607	0.0279431	0.0182416	0.0343948	0.0271935	0.0326173	0.0312607	5.69224	2.87781	5.15923	4.28649	3.80426	3.19433	5.69224	2.87781	5.15923	4.28649	3.80426	3.19433	1
5438307;5438046,5438307;5438047	5438307	54380465438047	chr17	23645999	23646782	chr17	23738753	23741241	Paqr4	NM_023824	stable	TRUE	TRUE	TRUE	5438046	chr17	23645999	23646355	0.0391203	0.0234534	0.0275159	0.0203951	0.0232981	0.0312607	0.072652	0.0469069	0.0619107	0.0475885	0.0465962	0.0625213	7.86534	3.56933	3.02225	2.03518	1.89726	2.84758	14.3332	7.52883	7.4029	5.45499	3.78882	5.70509	2
5438307;5438077,5438307;5438079,5438307;5438080	5438307	5.43808e+20	chr17	23656046	23658096	chr17	23738753	23741241	Paqr4	NM_023824	stable	FALSE	TRUE	TRUE	5438079	chr17	23656781	23657282	0.0419146	0.0364831	0.0481528	0.0305926	0.0419365	0.046891	0.111772	0.106843	0.1307	0.0917779	0.130469	0.130253	8.28243	6.76402	6.6351	3.9817	4.49055	4.96142	20.7979	20.3704	17.1845	11.9021	14.0356	13.4711	4
5438307;5438086,5438307;5438090,5438307;5438091	5438307	5.43809e+20	chr17	23659152	23661659	chr17	23738753	23741241	Paqr4	NM_023824	stable	TRUE	TRUE	TRUE	5438091	chr17	23661328	23661659	0.0447089	0.0364831	0.0687896	0.0611853	0.0559154	0.0364708	0.114567	0.104237	0.165095	0.132568	0.12581	0.130253	8.42257	6.9691	10.567	10.0186	5.86293	3.24248	20.2338	19.4501	23.4186	19.9317	12.5432	12.9068	6
5438307;5438131	5438307	5438131	chr17	23673380	23673792	chr17	23738753	23741241	Paqr4	NM_023824	stable	TRUE	TRUE	TRUE	5438131	chr17	23673380	23673792	0.0447089	0.0338772	0.0447133	0.0305926	0.0372769	0.0416809	0.0447089	0.0338772	0.0447133	0.0305926	0.0372769	0.0416809	7.2933	5.35494	4.86396	3.01711	3.19985	3.54069	7.2933	5.35494	4.86396	3.01711	3.19985	3.54069	1
5438307;5438137	5438307	5438137	chr17	23674707	23675430	chr17	23738753	23741241	Paqr4	NM_023824	stable	TRUE	TRUE	TRUE	5438137	chr17	23674707	23675430	0.0391203	0.0338772	0.0515922	0.0611853	0.0465962	0.0573112	0.0391203	0.0338772	0.0515922	0.0611853	0.0465962	0.0573112	5.8624	4.81457	6.0765	8.62478	4.4133	5.62324	5.8624	4.81457	6.0765	8.62478	4.4133	5.62324	1
5438307;5438143	5438307	5438143	chr17	23677003	23677384	chr17	23738753	23741241	Paqr4	NM_023824	stable	TRUE	TRUE	TRUE	5438143	chr17	23677003	23677384	0.0475032	0.0338772	0.0309553	0.037391	0.060575	0.0312607	0.0475032	0.0338772	0.0309553	0.037391	0.060575	0.0312607	7.53473	5.08512	2.55543	3.87149	6.04466	2.12431	7.53473	5.08512	2.55543	3.87149	6.04466	2.12431	1
5438307;5438149,5438307;5438150,5438307;5438151,5438307;5438154,5438307;5438155	5438307	5.43815e+34	chr17	23679012	23683745	chr17	23738753	23741241	Paqr4	NM_023824	stable	TRUE	TRUE	TRUE	5438149	chr17	23679012	23679504	0.0670634	0.0469069	0.0653502	0.0339918	0.060575	0.046891	0.271048	0.234534	0.299235	0.20735	0.321513	0.244875	12.3833	7.87715	7.64091	3.2062	6.14112	3.97334	40.8874	34.291	31.5109	20.762	30.1351	19.0088	7
5438307;5438198	5438307	5438198	chr17	23693828	23694536	chr17	23738753	23741241	Paqr4	NM_023824	stable	TRUE	TRUE	TRUE	5438198	chr17	23693828	23694536	0.0447089	0.0364831	0.0343948	0.0305926	0.060575	0.0312607	0.0447089	0.0364831	0.0343948	0.0305926	0.060575	0.0312607	5.19054	3.75728	2.20286	2.26574	4.99839	1.62525	5.19054	3.75728	2.20286	2.26574	4.99839	1.62525	1
5438307;5438229,5438307;5438233	5438307	54382295438233	chr17	23705427	23707358	chr17	23738753	23741241	Paqr4	NM_023824	stable	FALSE	TRUE	TRUE	5438233	chr17	23706717	23707358	0.0642691	0.0599365	0.0722291	0.0713828	0.0652346	0.0677314	0.203984	0.161568	0.247643	0.20735	0.209683	0.218825	6.69809	6.77993	5.55258	6.04754	4.29469	4.26873	19.3708	14.7304	18.2503	15.1811	12.8607	12.5627	5
5438307;5438273,5438307;5438274,5438307;5438275	5438307	5.43827e+20	chr17	23725639	23727417	chr17	23738753	23741241	Paqr4	NM_023824	stable	TRUE	TRUE	TRUE	5438273	chr17	23725639	23726240	0.120155	0.119873	0.158216	0.132568	0.107171	0.145883	0.335317	0.315318	0.385222	0.37391	0.307535	0.369918	7.18036	7.63492	8.12199	7.27822	4.19821	5.97874	18.3411	18.4235	17.3247	18.7195	11.1015	13.7997	3
5438307;5438280,5438307;5438282,5438307;5438284,5438307;5438287,5438307;5438288,5438307;5438289,5438307;5438290,5438307;5438293,5438307;5438294,5438307;5438295,5438307;5438296,5438307;5438297,5438307;5438299,5438307;5438301,5438307;5438302,5438307;5438305	5438307	5.43828e+111	chr17	23727758	23738742	chr17	23738753	23741241	Paqr4	NM_023824	stable	FALSE	FALSE	TRUE	5438305	chr17	23738492	23738742	3.05977	2.97598	3.21592	3.3176	7.82349	8.17466	7.08636	6.60866	7.53935	7.49859	12.2129	12.8273	70.504	31.8839	56.7375	59.8233	32.27	33.7915	221.789	169.285	184.024	190.35	137.203	138.798	26
5438307;5438315,5438307;5438319	5438307	54383155438319	chr17	23744735	23745483	chr17	23738753	23741241	Paqr4	NM_023824	stable	TRUE	TRUE	TRUE	5438315	chr17	23744735	23745088	0.229133	0.218899	0.254522	0.200552	0.219002	0.239665	0.416352	0.385679	0.39554	0.394305	0.405387	0.442859	6.5728	7.00779	5.95304	4.1989	3.9047	3.94572	11.6711	11.3364	8.13854	9.136	7.27255	7.32737	5
5438307;5438326,5438307;5438328	5438307	54383265438328	chr17	23746886	23748660	chr17	23738753	23741241	Paqr4	NM_023824	stable	FALSE	TRUE	TRUE	5438326	chr17	23746886	23747802	0.198396	0.185022	0.240764	0.227745	0.223662	0.218825	0.340906	0.343984	0.433375	0.404503	0.377429	0.385548	8.42219	8.10905	7.73653	8.72671	6.41185	5.6964	13.6095	15.1624	14.3888	14.9853	10.3985	10.0154	3
5438307;5438334,5438307;5438336,5438307;5438337,5438307;5438338	5438307	5.43833e+27	chr17	23750671	23753961	chr17	23738753	23741241	Paqr4	NM_023824	stable	FALSE	FALSE	TRUE	5438336	chr17	23751480	23752673	0.153687	0.122479	0.19605	0.186955	0.2423	0.234455	0.595188	0.555065	0.73261	0.727425	0.85271	0.911769	8.53537	7.00526	9.78629	9.38501	11.0133	10.5107	30.9773	30.4843	31.9768	33.925	35.654	37.1703	5
5438307;5438344,5438307;5438347	5438307	54383445438347	chr17	23757516	23761989	chr17	23738753	23741241	Paqr4	NM_023824	stable	TRUE	TRUE	TRUE	5438347	chr17	23761604	23761989	0.0810349	0.0677544	0.0687896	0.0713828	0.107171	0.0833617	0.273842	0.23714	0.302674	0.271935	0.349471	0.291766	6.29457	5.22162	3.34567	4.01727	6.24072	4.05605	17.3916	15.2084	14.4698	13.7506	17.4977	12.3902	4
5438307;5438352,5438307;5438354	5438307	54383525438354	chr17	23764472	23765180	chr17	23738753	23741241	Paqr4	NM_023824	stable	FALSE	FALSE	TRUE	5438354	chr17	23764915	23765180	0.0698577	0.0495128	0.0756686	0.0849795	0.0745538	0.0521011	0.12295	0.112055	0.161656	0.156362	0.144448	0.119833	5.5597	3.56316	4.58368	5.99867	4.1514	2.16959	8.7111	8.79468	10.1109	10.8771	7.69125	5.46203	3
5438307;5438373,5438307;5438375	5438307	54383735438375	chr17	23770026	23771216	chr17	23738753	23741241	Paqr4	NM_023824	stable	TRUE	TRUE	TRUE	5438373	chr17	23770026	23770745	0.0670634	0.0469069	0.0550317	0.0713828	0.0652346	0.0677314	0.145304	0.125085	0.147898	0.183556	0.177065	0.171934	6.49482	4.05003	3.29733	5.96757	4.01402	3.98107	12.652	10.2995	8.55668	14.1325	10.8221	9.61599	3
5438307;5438411,5438307;5438412	5438307	54384115438412	chr17	23784164	23786278	chr17	23738753	23741241	Paqr4	NM_023824	stable	TRUE	TRUE	TRUE	5438412	chr17	23785262	23786278	0.0502975	0.0443009	0.0687896	0.0577861	0.0652346	0.0364708	0.0978008	0.080784	0.120382	0.112173	0.102512	0.104202	5.80233	5.66559	6.86151	5.9467	5.55513	2.20265	11.5563	9.56706	11.1159	11.5889	7.77751	7.65758	2
5438307;5438547	5438307	5438547	chr17	23822193	23822968	chr17	23738753	23741241	Paqr4	NM_023824	stable	TRUE	TRUE	TRUE	5438547	chr17	23822193	23822968	0.0335317	0.0234534	0.0309553	0.0339918	0.0279577	0.0312607	0.0335317	0.0234534	0.0309553	0.0339918	0.0279577	0.0312607	5.26777	3.16261	3.3046	4.4198	2.36763	2.60032	5.26777	3.16261	3.3046	4.4198	2.36763	2.60032	1
5438307;5438605,5438307;5438608	5438307	54386055438608	chr17	23841838	23843083	chr17	23738753	23741241	Paqr4	NM_023824	stable	FALSE	TRUE	TRUE	5438605	chr17	23841838	23842514	0.0307374	0.0286653	0.0378343	0.0475885	0.0372769	0.0573112	0.0586805	0.0495128	0.0619107	0.0645844	0.060575	0.0729415	5.91801	5.49564	5.48374	8.59058	3.86228	7.44766	11.0117	8.70224	8.06756	10.2985	5.88715	8.23933	4
5438307;5438629	5438307	5438629	chr17	23851856	23853039	chr17	23738753	23741241	Paqr4	NM_023824	stable	FALSE	TRUE	TRUE	5438629	chr17	23851856	23853039	0.036326	0.0260594	0.0412738	0.0305926	0.0419365	0.0416809	0.036326	0.0260594	0.0412738	0.0305926	0.0419365	0.0416809	8.28462	5.5072	6.62708	4.82634	5.49893	5.05617	8.28462	5.5072	6.62708	4.82634	5.49893	5.05617	1
5438307;5438914	5438307	5438914	chr17	23966499	23967243	chr17	23738753	23741241	Paqr4	NM_023824	stable	FALSE	FALSE	TRUE	5438914	chr17	23966499	23967243	0.0195602	0.0156356	0.0206369	0.0101975	0.0186385	0.0312607	0.0195602	0.0156356	0.0206369	0.0101975	0.0186385	0.0312607	5.18803	3.86804	3.67083	0.981133	2.21586	4.9657	5.18803	3.86804	3.67083	0.981133	2.21586	4.9657	1
5438307;5457639	5438307	5457639	chr17	31796471	31797038	chr17	23738753	23741241	Paqr4	NM_023824	stable	FALSE	FALSE	TRUE	5457639	chr17	31796471	31797038	0.0558862	0.0547247	0.0309553	0.0441894	0.060575	0.046891	0.0558862	0.0547247	0.0309553	0.0441894	0.060575	0.046891	29.0217	84.2358	34.3377	29.7149	30.408	40.0428	29.0217	84.2358	34.3377	29.7149	30.408	40.0428	1
5438307;5612809	5438307	5612809	chr17	93828861	93829748	chr17	23738753	23741241	Paqr4	NM_023824	stable	FALSE	FALSE	TRUE	5612809	chr17	93828861	93829748	0.0111772	0.00781781	0.00343948	0.00679836	0	0.0104202	0.0111772	0.00781781	0.00343948	0.00679836	0	0.0104202	12.2729	6.49553	0	0.433145	0	3.04109	12.2729	6.49553	0	0.433145	0	3.04109	1
847836;847334	847836	847334	chr2	152102194	152102968	chr2	152293473	152294172	Tbc1d20	NM_024196	stable	FALSE	FALSE	TRUE	847334	chr2	152102194	152102968	0.0307374	0.0156356	0.0343948	0.0271935	0.0326173	0.0156303	0.0307374	0.0156356	0.0343948	0.0271935	0.0326173	0.0156303	6.00841	1.71338	4.37884	3.46746	3.24572	0.40021	6.00841	1.71338	4.37884	3.46746	3.24572	0.40021	1
847836;847352	847836	847352	chr2	152109027	152109964	chr2	152293473	152294172	Tbc1d20	NM_024196	stable	FALSE	FALSE	TRUE	847352	chr2	152109027	152109964	0.0279431	0.0260594	0.0378343	0.0203951	0.0186385	0.0208404	0.0279431	0.0260594	0.0378343	0.0203951	0.0186385	0.0208404	5.07202	4.7732	5.0019	1.85971	0.90585	1.10115	5.07202	4.7732	5.0019	1.85971	0.90585	1.10115	1
847836;847926	847836	847926	chr2	152330871	152332602	chr2	152293473	152294172	Tbc1d20	NM_024196	stable	TRUE	TRUE	TRUE	847926	chr2	152330871	152332602	0.0782406	0.0625425	0.103184	0.0849795	0.144448	0.0833617	0.0782406	0.0625425	0.103184	0.0849795	0.144448	0.0833617	5.7248	4.10828	5.64663	4.44334	8.74612	3.84534	5.7248	4.10828	5.64663	4.44334	8.74612	3.84534	1
1746923;1746891	1746923	1746891	chr5	23826479	23827652	chr5	23844125	23844536	Tomm7	NM_025394	stable	FALSE	TRUE	FALSE	1746891	chr5	23826479	23827652	0.145304	0.132903	0.182293	0.176757	0.167746	0.171934	0.145304	0.132903	0.182293	0.176757	0.167746	0.171934	5.45095	5.02196	5.1098	5.16894	3.9125	4.16904	5.45095	5.02196	5.1098	5.16894	3.9125	4.16904	1
1746923;1747305	1746923	1747305	chr5	24029960	24030736	chr5	23844125	23844536	Tomm7	NM_025394	stable	TRUE	TRUE	FALSE	1747305	chr5	24029960	24030736	0.0307374	0.0338772	0.0378343	0.0339918	0.0419365	0.0312607	0.0307374	0.0338772	0.0378343	0.0339918	0.0419365	0.0312607	5.10429	6.27605	4.25104	4.07765	3.76208	2.05524	5.10429	6.27605	4.25104	4.07765	3.76208	2.05524	1
1746923;1747444	1746923	1747444	chr5	24092750	24093377	chr5	23844125	23844536	Tomm7	NM_025394	stable	FALSE	FALSE	FALSE	1747444	chr5	24092750	24093377	0.0307374	0.0182416	0.0275159	0.0203951	0.0372769	0.0104202	0.0307374	0.0182416	0.0275159	0.0203951	0.0372769	0.0104202	6.49993	2.61009	3.30395	2.06318	4.04176	0	6.49993	2.61009	3.30395	2.06318	4.04176	0	1
1746923;1747460	1746923	1747460	chr5	24100455	24101259	chr5	23844125	23844536	Tomm7	NM_025394	stable	TRUE	TRUE	FALSE	1747460	chr5	24100455	24101259	0.0279431	0.0260594	0.0343948	0.037391	0.0326173	0.0208404	0.0279431	0.0260594	0.0343948	0.037391	0.0326173	0.0208404	5.34909	4.90991	5.03902	6.29042	3.24731	0.950303	5.34909	4.90991	5.03902	6.29042	3.24731	0.950303	1
3700641;3702038,3700641;3702039,3700641;3702042,3700641;3702044	3700641	3.70204e+27	chr10	120861410	120866729	chr10	120227027	120227351	Llph	NM_025431	stable	FALSE	TRUE	TRUE	3702044	chr10	120866184	120866729	0.0307374	0.0130297	0.0206369	0.0237943	0.0372769	0.0208404	0.108978	0.0964197	0.0963055	0.0985763	0.177065	0.114622	8.48697	0.897615	2.56957	3.99456	4.76623	0.715063	24.3688	17.779	11.3563	12.2214	21.7042	6.25907	7
3700641;3702056,3700641;3702057	3700641	37020563702057	chr10	120870942	120871823	chr10	120227027	120227351	Llph	NM_025431	stable	FALSE	FALSE	TRUE	3702057	chr10	120871389	120871823	0.036326	0.0234534	0.0206369	0.0271935	0.0372769	0.0416809	0.0642691	0.0443009	0.0412738	0.0407902	0.0931923	0.0729415	11.6213	5.24498	2.59294	5.27975	4.58638	5.55209	19.0941	9.54485	5.18388	5.82505	14.2026	8.59616	2
3700641;3702133	3700641	3702133	chr10	120903326	120903586	chr10	120227027	120227351	Llph	NM_025431	stable	FALSE	TRUE	TRUE	3702133	chr10	120903326	120903586	0.0223545	0.0130297	0.0137579	0.0169959	0.0232981	0.0260505	0.0223545	0.0130297	0.0137579	0.0169959	0.0232981	0.0260505	5.04666	1.05341	0.400807	1.56374	1.57192	1.97494	5.04666	1.05341	0.400807	1.56374	1.57192	1.97494	1
3603475;3603318,3603475;3603322,3603475;3603326,3603475;3603329	3603475	3.60332e+27	chr10	79982447	79986791	chr10	80039601	80039876	Polr2e	NM_025554	stable	TRUE	TRUE	TRUE	3603326	chr10	79985212	79986298	0.0614748	0.0521187	0.0859871	0.0679836	0.0512558	0.0625213	0.321345	0.328348	0.405859	0.380708	0.302875	0.323027	6.58734	5.6195	7.17518	5.24016	3.18243	4.76202	28.8208	35.2685	29.3596	27.9006	17.2573	22.8972	12
3603475;3603334,3603475;3603336,3603475;3603338,3603475;3603342	3603475	3.60333e+27	chr10	79988069	79992404	chr10	80039601	80039876	Polr2e	NM_025554	stable	TRUE	TRUE	TRUE	3603338	chr10	79989380	79989799	0.0810349	0.080784	0.0859871	0.0951771	0.0652346	0.0833617	0.326934	0.325742	0.450572	0.377309	0.414706	0.385548	8.75984	9.83587	7.21526	8.13857	4.33834	6.85368	29.0431	32.5771	31.0523	26.5739	24.9676	28.2913	9
3603475;3603349	3603475	3603349	chr10	79994777	79995514	chr10	80039601	80039876	Polr2e	NM_025554	stable	FALSE	FALSE	TRUE	3603349	chr10	79994777	79995514	0.0642691	0.0651484	0.0687896	0.0679836	0.0698942	0.0729415	0.0642691	0.0651484	0.0687896	0.0679836	0.0698942	0.0729415	5.95631	6.95725	4.44067	4.17158	4.17025	5.15409	5.95631	6.95725	4.44067	4.17158	4.17025	5.15409	1
3603475;3603357	3603475	3603357	chr10	79997768	79998243	chr10	80039601	80039876	Polr2e	NM_025554	stable	TRUE	TRUE	TRUE	3603357	chr10	79997768	79998243	0.0670634	0.0599365	0.0550317	0.0611853	0.0698942	0.0729415	0.0670634	0.0599365	0.0550317	0.0611853	0.0698942	0.0729415	5.77404	5.05502	2.90133	3.41251	4.13289	4.88514	5.77404	5.05502	2.90133	3.41251	4.13289	4.88514	1
3603475;3603364,3603475;3603365,3603475;3603366	3603475	3.60336e+20	chr10	79998823	80000250	chr10	80039601	80039876	Polr2e	NM_025554	stable	FALSE	FALSE	TRUE	3603364	chr10	79998823	79999120	0.0698577	0.0547247	0.0687896	0.074782	0.0931923	0.0833617	0.20119	0.16678	0.19949	0.214148	0.251619	0.239665	5.92811	4.20663	3.85166	4.57672	5.9133	5.8389	16.4689	13.4432	11.2943	13.3371	15.3094	16.2779	3
3603475;3603375,3603475;3603378,3603475;3603382	3603475	3.60338e+20	chr10	80001708	80003589	chr10	80039601	80039876	Polr2e	NM_025554	stable	FALSE	TRUE	TRUE	3603378	chr10	80002342	80002735	0.0754463	0.0625425	0.0963055	0.0985763	0.0792135	0.0781516	0.30458	0.252776	0.33363	0.339918	0.36345	0.312607	5.66198	5.3713	6.02129	6.43084	4.52322	4.90319	21.4378	18.2094	17.7982	18.9153	19.2595	17.5684	8
3603475;3603417,3603475;3603418	3603475	36034173603418	chr10	80014376	80015451	chr10	80039601	80039876	Polr2e	NM_025554	stable	TRUE	TRUE	TRUE	3603417	chr10	80014376	80015018	0.0978008	0.0781781	0.0859871	0.0815804	0.135129	0.109412	0.187219	0.16678	0.171974	0.173358	0.260938	0.197984	6.28902	4.40894	3.27264	3.02706	6.69008	5.64641	11.3836	10.1114	6.72753	7.05714	12.6198	9.76453	2
3603475;3603432,3603475;3603434	3603475	36034323603434	chr10	80020318	80022318	chr10	80039601	80039876	Polr2e	NM_025554	stable	FALSE	FALSE	TRUE	3603434	chr10	80022032	80022318	0.114567	0.109449	0.120382	0.112173	0.12115	0.109412	0.312962	0.281441	0.33363	0.309326	0.344812	0.317817	5.23348	5.26677	4.19438	3.53905	3.7467	4.03169	14.0467	12.8209	11.6495	10.1674	11.9684	12.2658	3
3603475;3603440,3603475;3603442	3603475	36034403603442	chr10	80025529	80027233	chr10	80039601	80039876	Polr2e	NM_025554	stable	TRUE	TRUE	TRUE	3603440	chr10	80025529	80026839	0.136921	0.140721	0.151337	0.129169	0.167746	0.151093	0.273842	0.284047	0.302674	0.271935	0.326173	0.281346	5.01528	5.81174	4.74762	3.67117	5.46567	5.21522	9.3119	11.747	8.82624	7.69925	10.1639	8.92091	3
3603475;3603448	3603475	3603448	chr10	80028266	80028827	chr10	80039601	80039876	Polr2e	NM_025554	stable	FALSE	TRUE	TRUE	3603448	chr10	80028266	80028827	0.178836	0.16678	0.175414	0.169959	0.209683	0.197984	0.178836	0.16678	0.175414	0.169959	0.209683	0.197984	5.91406	6.29961	4.55403	4.44965	6.25695	6.2561	5.91406	6.29961	4.55403	4.44965	6.25695	6.2561	1
3603475;3603461,3603475;3603464,3603475;3603468,3603475;3603472	3603475	3.60346e+27	chr10	80032658	80039576	chr10	80039601	80039876	Polr2e	NM_025554	stable	TRUE	TRUE	TRUE	3603472	chr10	80039259	80039576	2.95917	2.69714	2.98203	3.01847	5.95033	5.93431	5.36786	5.01382	5.45502	5.4149	8.2149	8.24239	9.535	10.0594	9.45571	8.3558	11.2896	10.3992	38.7387	42.517	33.1536	32.2156	32.223	31.4883	12
3603475;3603500,3603475;3603501	3603475	36035003603501	chr10	80048918	80051508	chr10	80039601	80039876	Polr2e	NM_025554	stable	TRUE	TRUE	TRUE	3603501	chr10	80050427	80051508	0.178836	0.156356	0.206369	0.173358	0.167746	0.161513	0.354877	0.291865	0.361146	0.346717	0.340152	0.307396	6.33852	5.54961	5.95576	4.72622	4.2901	4.7295	11.6412	9.65524	9.15931	8.95952	8.08727	8.21165	2
3603475;3603506	3603475	3603506	chr10	80052107	80053099	chr10	80039601	80039876	Polr2e	NM_025554	stable	TRUE	TRUE	TRUE	3603506	chr10	80052107	80053099	0.14251	0.127691	0.147898	0.132568	0.12115	0.119833	0.14251	0.127691	0.147898	0.132568	0.12115	0.119833	5.12553	4.60527	3.96171	3.28132	3.15322	3.43047	5.12553	4.60527	3.96171	3.28132	3.15322	3.43047	1
3603475;3603605	3603475	3603605	chr10	80093587	80093819	chr10	80039601	80039876	Polr2e	NM_025554	stable	FALSE	FALSE	TRUE	3603605	chr10	80093587	80093819	0.0530918	0.0443009	0.0584712	0.0441894	0.0652346	0.0677314	0.0530918	0.0443009	0.0584712	0.0441894	0.0652346	0.0677314	5.31169	3.99541	4.11782	2.44589	4.28262	5.33876	5.31169	3.99541	4.11782	2.44589	4.28262	5.33876	1
3603475;3603612,3603475;3603615,3603475;3603619,3603475;3603621,3603475;3603622,3603475;3603623,3603475;3603624	3603475	3.60361e+48	chr10	80095314	80102566	chr10	80039601	80039876	Polr2e	NM_025554	stable	TRUE	TRUE	TRUE	3603624	chr10	80101745	80102566	0.0614748	0.0469069	0.0447133	0.0577861	0.0372769	0.0781516	0.516947	0.508158	0.52968	0.54047	0.531196	0.567902	7.62472	5.48187	2.86574	4.5346	2.02409	7.34035	51.4809	56.201	35.8964	38.8987	33.8146	43.1703	13
3603475;3603633,3603475;3603635,3603475;3603638	3603475	3.60363e+20	chr10	80103887	80107633	chr10	80039601	80039876	Polr2e	NM_025554	stable	FALSE	FALSE	TRUE	3603633	chr10	80103887	80105112	0.0502975	0.0443009	0.0447133	0.0475885	0.0652346	0.046891	0.212367	0.234534	0.244203	0.265136	0.24696	0.208404	5.62233	5.30857	3.21513	3.40766	5.30712	3.52684	21.9583	29.1661	19.0833	22.261	17.3669	15.1291	6
3603475;3603647,3603475;3603649,3603475;3603651	3603475	3.60365e+20	chr10	80109734	80111691	chr10	80039601	80039876	Polr2e	NM_025554	stable	FALSE	FALSE	TRUE	3603647	chr10	80109734	80110870	0.0642691	0.0625425	0.0584712	0.074782	0.0885327	0.0625213	0.16207	0.15375	0.147898	0.193753	0.214342	0.171934	8.52753	9.90044	5.45604	8.37229	8.36091	5.81944	20.7757	21.2294	12.5707	19.6362	18.7901	15.3283	5
3603475;3603663,3603475;3603665,3603475;3603667	3603475	3.60366e+20	chr10	80113538	80115070	chr10	80039601	80039876	Polr2e	NM_025554	stable	TRUE	TRUE	TRUE	3603665	chr10	80114283	80114548	0.0558862	0.0521187	0.0412738	0.0679836	0.0838731	0.0729415	0.16207	0.182416	0.144458	0.231144	0.2423	0.213614	7.21952	7.72417	3.1863	7.65625	7.53251	7.55312	18.2201	25.8619	10.4556	23.3802	20.6234	19.9136	5
3603475;3603673,3603475;3603675,3603475;3603676,3603475;3603677,3603475;3603681	3603475	3.60367e+34	chr10	80115668	80119440	chr10	80039601	80039876	Polr2e	NM_025554	stable	TRUE	TRUE	TRUE	3603673	chr10	80115668	80116850	0.0838292	0.0781781	0.099745	0.0883787	0.102512	0.0729415	0.290608	0.297077	0.288917	0.326321	0.36811	0.291766	13.6558	13.6986	12.6139	10.6731	10.5534	7.68063	38.9089	44.8412	27.2352	32.8919	33.0719	26.377	9
3603475;3603688,3603475;3603689,3603475;3603691,3603475;3603693,3603475;3603696	3603475	3.60369e+34	chr10	80121580	80129182	chr10	80039601	80039876	Polr2e	NM_025554	stable	FALSE	FALSE	TRUE	3603689	chr10	80121992	80124804	0.0502975	0.0547247	0.0687896	0.0645844	0.0792135	0.046891	0.251488	0.252776	0.240764	0.322922	0.321513	0.312607	6.79742	8.75996	8.13493	7.84524	8.41611	4.13056	32.8171	37.4846	21.4564	36.2455	29.5041	31.3417	9
3603475;3603706,3603475;3603707	3603475	36037063603707	chr10	80133590	80134813	chr10	80039601	80039876	Polr2e	NM_025554	stable	FALSE	FALSE	TRUE	3603706	chr10	80133590	80134344	0.0391203	0.0286653	0.0309553	0.0407902	0.0326173	0.0364708	0.0670634	0.0625425	0.0722291	0.0781812	0.0652346	0.093782	5.44314	3.65603	2.43591	4.00993	2.26049	3.12614	8.5411	8.69572	6.50741	7.44243	4.46255	9.427	2
3603475;3603714,3603475;3603715,3603475;3603716	3603475	3.60371e+20	chr10	80136297	80140102	chr10	80039601	80039876	Polr2e	NM_025554	stable	TRUE	TRUE	TRUE	3603716	chr10	80139815	80140102	0.0391203	0.0312712	0.0343948	0.0441894	0.0419365	0.0625213	0.114567	0.130297	0.106624	0.139366	0.167746	0.161513	5.32825	4.15256	3.04832	4.6532	3.78139	7.4057	15.8855	21.9831	9.68944	15.8544	16.8614	17.8361	3
3603475;3603724,3603475;3603728,3603475;3603730	3603475	3.60372e+20	chr10	80142229	80145493	chr10	80039601	80039876	Polr2e	NM_025554	stable	TRUE	TRUE	TRUE	3603728	chr10	80143623	80144797	0.0391203	0.041695	0.0378343	0.0441894	0.0419365	0.0364708	0.156481	0.17981	0.19605	0.173358	0.172406	0.166723	5.91038	7.36295	3.79263	4.97765	3.89956	3.28468	18.0684	26.049	18.3902	15.167	12.0615	12.9337	7
3603475;3603759,3603475;3603763,3603475;3603766,3603475;3603769	3603475	3.60376e+27	chr10	80159286	80165698	chr10	80039601	80039876	Polr2e	NM_025554	stable	TRUE	TRUE	TRUE	3603759	chr10	80159286	80159740	0.0447089	0.0364831	0.0343948	0.0339918	0.0419365	0.0364708	0.276636	0.252776	0.340509	0.275334	0.24696	0.255295	7.80457	6.35803	3.64614	3.6441	4.01929	3.68092	38.4816	36.3551	36.4668	26.4719	17.0942	23.3606	11
3603475;3603795	3603475	3603795	chr10	80173142	80173697	chr10	80039601	80039876	Polr2e	NM_025554	stable	TRUE	TRUE	TRUE	3603795	chr10	80173142	80173697	0.0307374	0.0182416	0.0240764	0.0271935	0.00931923	0.0260505	0.0307374	0.0182416	0.0240764	0.0271935	0.00931923	0.0260505	5.12258	2.0907	2.05414	2.69866	0	2.21568	5.12258	2.0907	2.05414	2.69866	0	2.21568	1
5942915;5943365	5942915	5943365	chr19	48393208	48393590	chr19	48205984	48206280	Sorcs3	NM_025696	underinduced	FALSE	FALSE	TRUE	5943365	chr19	48393208	48393590	0.0307374	0.0156356	0.0171974	0.0237943	0.0465962	0.0312607	0.0307374	0.0156356	0.0171974	0.0237943	0.0465962	0.0312607	5.16088	1.15449	0.657951	1.82756	3.82896	1.58238	5.16088	1.15449	0.657951	1.82756	3.82896	1.58238	1
2189634;2189958,2189634;2189960,2189634;2189962	2189634	2.18996e+20	chr6	53951670	53954395	chr6	53820707	53821865	Tril	NM_025817	underinduced	FALSE	FALSE	TRUE	2189958	chr6	53951670	53952581	0.0419146	0.0443009	0.0722291	0.0543869	0.0512558	0.0677314	0.148098	0.161568	0.240764	0.197153	0.195704	0.192774	5.86462	6.28372	6.71491	4.91695	4.30328	5.79064	19.0809	22.091	20.1848	16.4963	16.2165	13.5654	5
2189634;2189967,2189634;2189968,2189634;2189969	2189634	2.18997e+20	chr6	53956010	53959042	chr6	53820707	53821865	Tril	NM_025817	underinduced	FALSE	TRUE	TRUE	2189968	chr6	53957052	53958592	0.0447089	0.0390891	0.0481528	0.0441894	0.0465962	0.0364708	0.131332	0.117267	0.178853	0.152963	0.149108	0.130253	6.80344	5.4162	3.48476	3.56993	3.6323	2.03711	19.5409	16.127	15.2455	13.8236	12.5671	8.60464	3
2189634;2189984	2189634	2189984	chr6	53962013	53962337	chr6	53820707	53821865	Tril	NM_025817	underinduced	FALSE	TRUE	TRUE	2189984	chr6	53962013	53962337	0.0419146	0.0286653	0.0515922	0.0509877	0.0465962	0.0416809	0.0419146	0.0286653	0.0515922	0.0509877	0.0465962	0.0416809	6.12061	3.14811	4.03535	4.74956	3.90729	2.71252	6.12061	3.14811	4.03535	4.74956	3.90729	2.71252	1
2189634;2190441	2189634	2190441	chr6	54161943	54162949	chr6	53820707	53821865	Tril	NM_025817	underinduced	FALSE	FALSE	TRUE	2190441	chr6	54161943	54162949	0.0251488	0.0234534	0.0343948	0.0203951	0.0186385	0.0208404	0.0251488	0.0234534	0.0343948	0.0203951	0.0186385	0.0208404	5.43228	4.85065	4.66954	1.79735	1.12909	1.12983	5.43228	4.85065	4.66954	1.79735	1.12909	1.12983	1
2189634;2190603,2189634;2190604,2189634;2190605,2189634;2190607,2189634;2190609,2189634;2190610	2189634	2.1906e+41	chr6	54226930	54232468	chr6	53820707	53821865	Tril	NM_025817	underinduced	FALSE	FALSE	TRUE	2190607	chr6	54229671	54230352	0.0251488	0.0260594	0.0447133	0.0305926	0.0465962	0.0312607	0.16207	0.187627	0.251082	0.214148	0.223662	0.197984	6.21334	6.75451	8.54305	5.25692	8.60394	3.67778	33.2287	45.2438	39.363	32.9856	31.5998	19.048	8
5846437;5845849	5846437	5845849	chr19	8742447	8743067	chr19	8966971	8967330	Eef1g	NM_026007	repressed	TRUE	FALSE	FALSE	5845849	chr19	8742447	8743067	0.0251488	0.0156356	0.0137579	0.0135967	0.0186385	0.00521011	0.0251488	0.0156356	0.0137579	0.0135967	0.0186385	0.00521011	6.51608	3.05632	1.8506	1.44594	1.59497	0	6.51608	3.05632	1.8506	1.44594	1.59497	0	1
5846437;5846057	5846437	5846057	chr19	8816897	8817277	chr19	8966971	8967330	Eef1g	NM_026007	repressed	FALSE	FALSE	FALSE	5846057	chr19	8816897	8817277	0.0251488	0.0104237	0.0137579	0.0135967	0.0186385	0.0208404	0.0251488	0.0104237	0.0137579	0.0135967	0.0186385	0.0208404	5.33671	0.773007	1.38433	1.00326	1.44064	1.73175	5.33671	0.773007	1.38433	1.00326	1.44064	1.73175	1
5846437;5846062,5846437;5846063	5846437	58460625846063	chr19	8818908	8820362	chr19	8966971	8967330	Eef1g	NM_026007	repressed	TRUE	TRUE	FALSE	5846063	chr19	8819955	8820362	0.0279431	0.0208475	0.0171974	0.0203951	0.0186385	0.0260505	0.0530918	0.0390891	0.0481528	0.0339918	0.0512558	0.0521011	5.94864	4.18757	2.12767	2.44911	1.18265	2.50736	10.9577	7.33189	7.84199	3.43709	4.98999	5.13089	2
5846437;5846127	5846437	5846127	chr19	8839768	8840592	chr19	8966971	8967330	Eef1g	NM_026007	repressed	TRUE	TRUE	FALSE	5846127	chr19	8839768	8840592	0.036326	0.0182416	0.0240764	0.0237943	0.0372769	0.0208404	0.036326	0.0182416	0.0240764	0.0237943	0.0372769	0.0208404	8.14601	2.57859	3.51825	2.87338	4.14537	1.53504	8.14601	2.57859	3.51825	2.87338	4.14537	1.53504	1
5846437;5846148	5846437	5846148	chr19	8847967	8848846	chr19	8966971	8967330	Eef1g	NM_026007	repressed	FALSE	FALSE	FALSE	5846148	chr19	8847967	8848846	0.036326	0.0182416	0.0343948	0.0169959	0.0326173	0.0416809	0.036326	0.0182416	0.0343948	0.0169959	0.0326173	0.0416809	8.00928	2.59265	6.06008	1.29553	3.42665	4.91781	8.00928	2.59265	6.06008	1.29553	3.42665	4.91781	1
5846437;5846215	5846437	5846215	chr19	8880122	8881290	chr19	8966971	8967330	Eef1g	NM_026007	repressed	TRUE	TRUE	FALSE	5846215	chr19	8880122	8881290	0.0335317	0.0260594	0.0275159	0.0237943	0.0326173	0.0416809	0.0335317	0.0260594	0.0275159	0.0237943	0.0326173	0.0416809	5.27494	3.79933	3.22538	2.15943	2.5248	3.96807	5.27494	3.79933	3.22538	2.15943	2.5248	3.96807	1
5846437;5846239	5846437	5846239	chr19	8887055	8888027	chr19	8966971	8967330	Eef1g	NM_026007	repressed	TRUE	TRUE	FALSE	5846239	chr19	8887055	8888027	0.0475032	0.0312712	0.0343948	0.0305926	0.0419365	0.0260505	0.0475032	0.0312712	0.0343948	0.0305926	0.0419365	0.0260505	7.94901	4.49873	4.38514	2.91213	3.82519	1.68105	7.94901	4.49873	4.38514	2.91213	3.82519	1.68105	1
5846437;5846253	5846437	5846253	chr19	8891499	8891994	chr19	8966971	8967330	Eef1g	NM_026007	repressed	FALSE	FALSE	FALSE	5846253	chr19	8891499	8891994	0.0419146	0.0260594	0.0481528	0.037391	0.0326173	0.0625213	0.0419146	0.0260594	0.0481528	0.037391	0.0326173	0.0625213	6.69101	3.41143	7.0308	3.71853	2.45841	6.56583	6.69101	3.41143	7.0308	3.71853	2.45841	6.56583	1
5846437;5846280	5846437	5846280	chr19	8902056	8902611	chr19	8966971	8967330	Eef1g	NM_026007	repressed	FALSE	FALSE	FALSE	5846280	chr19	8902056	8902611	0.0391203	0.0234534	0.0378343	0.0339918	0.0512558	0.0260505	0.0391203	0.0234534	0.0378343	0.0339918	0.0512558	0.0260505	5.33356	2.40076	4.33784	2.81277	4.44667	1.43363	5.33356	2.40076	4.33784	2.81277	4.44667	1.43363	1
5846437;5846308	5846437	5846308	chr19	8910809	8911470	chr19	8966971	8967330	Eef1g	NM_026007	repressed	FALSE	FALSE	FALSE	5846308	chr19	8910809	8911470	0.0447089	0.0443009	0.0515922	0.0679836	0.0745538	0.0521011	0.0447089	0.0443009	0.0515922	0.0679836	0.0745538	0.0521011	5.16273	6.07032	5.83068	7.27708	6.57387	4.05822	5.16273	6.07032	5.83068	7.27708	6.57387	4.05822	1
5846437;5846320	5846437	5846320	chr19	8915625	8916243	chr19	8966971	8967330	Eef1g	NM_026007	repressed	FALSE	FALSE	FALSE	5846320	chr19	8915625	8916243	0.0502975	0.0469069	0.0412738	0.037391	0.0465962	0.0416809	0.0502975	0.0469069	0.0412738	0.037391	0.0465962	0.0416809	6.21337	5.72144	3.99654	2.51168	3.05224	2.58535	6.21337	5.72144	3.99654	2.51168	3.05224	2.58535	1
5846437;5846741,5846437;5846742,5846437;5846743	5846437	5.84674e+20	chr19	9076123	9078396	chr19	8966971	8967330	Eef1g	NM_026007	repressed	TRUE	TRUE	FALSE	5846742	chr19	9076928	9077476	0.0419146	0.0260594	0.0343948	0.0305926	0.0512558	0.0364708	0.103389	0.08339	0.0756686	0.074782	0.111831	0.104202	9.06831	4.3588	5.61946	3.91951	6.44949	3.77816	20.5075	14.7885	10.5491	8.48088	11.9061	11.2195	3
5846437;5846749,5846437;5846751,5846437;5846753,5846437;5846754,5846437;5846755,5846437;5846756,5846437;5846757,5846437;5846761,5846437;5846763,5846437;5846766,5846437;5846768	5846437	5.84675e+76	chr19	9078991	9089050	chr19	8966971	8967330	Eef1g	NM_026007	repressed	TRUE	TRUE	FALSE	5846756	chr19	9081307	9083113	0.0447089	0.0338772	0.0343948	0.037391	0.060575	0.0416809	0.424735	0.393496	0.447133	0.479285	0.563813	0.515801	10.4496	7.31011	5.92103	5.93366	8.38707	4.818	81.5306	78.538	73.2343	70.9027	64.6032	56.8199	20
5846437;5846797,5846437;5846799,5846437;5846801,5846437;5846802,5846437;5846804,5846437;5846805,5846437;5846809,5846437;5846810,5846437;5846811,5846437;5846813,5846437;5846815,5846437;5846816,5846437;5846817,5846437;5846818	5846437	5.8468e+97	chr19	9101343	9113861	chr19	8966971	8967330	Eef1g	NM_026007	repressed	TRUE	TRUE	FALSE	5846805	chr19	9106151	9106984	0.0419146	0.0495128	0.0481528	0.0509877	0.0419365	0.0625213	0.433118	0.461251	0.457451	0.554067	0.549835	0.630423	10.7085	14.6387	10.9363	10.4198	5.62628	9.56745	87.6957	105.932	82.1224	94.0835	66.8356	81.825	22
5846437;5846823,5846437;5846825,5846437;5846826	5846437	5.84682e+20	chr19	9114622	9116868	chr19	8966971	8967330	Eef1g	NM_026007	repressed	FALSE	FALSE	FALSE	5846825	chr19	9116049	9116481	0.0307374	0.0208475	0.0240764	0.037391	0.0326173	0.0416809	0.0922122	0.0859959	0.0722291	0.0951771	0.0978519	0.114622	7.3416	4.04296	4.06155	6.88328	3.73544	5.67733	18.464	17.4926	9.84696	13.8577	9.64161	12.9117	4
3591800;3591060,3591800;3591062	3591800	35910603591062	chr10	75213807	75216424	chr10	75517822	75518383	Snrpd3	NM_026095	stable	FALSE	FALSE	FALSE	3591060	chr10	75213807	75215628	0.0251488	0.0156356	0.0240764	0.0271935	0.0139788	0.0104202	0.0614748	0.0573306	0.0653502	0.0577861	0.0372769	0.0677314	5.16805	1.99505	3.12507	4.39542	0.122557	0	10.4794	9.83517	7.57351	6.61754	0.284585	5.35194	3
3591800;3591836	3591800	3591836	chr10	75532533	75533125	chr10	75517822	75518383	Snrpd3	NM_026095	stable	FALSE	FALSE	FALSE	3591836	chr10	75532533	75533125	0.170453	0.145932	0.168535	0.156362	0.177065	0.229245	0.170453	0.145932	0.168535	0.156362	0.177065	0.229245	5.27471	4.3214	4.22579	3.37256	4.29781	5.63024	5.27471	4.3214	4.22579	3.37256	4.29781	5.63024	1
3591800;3592578	3591800	3592578	chr10	75834799	75835592	chr10	75517822	75518383	Snrpd3	NM_026095	stable	TRUE	TRUE	FALSE	3592578	chr10	75834799	75835592	0.0251488	0.0130297	0.0206369	0.0237943	0.0186385	0.0104202	0.0251488	0.0130297	0.0206369	0.0237943	0.0186385	0.0104202	5.21019	0.991881	2.30786	3.53713	1.03755	0	5.21019	0.991881	2.30786	3.53713	1.03755	0	1
3591800;3592821	3591800	3592821	chr10	75935949	75936672	chr10	75517822	75518383	Snrpd3	NM_026095	stable	TRUE	TRUE	FALSE	3592821	chr10	75935949	75936672	0.0223545	0.0182416	0.0137579	0.0101975	0.0326173	0.0156303	0.0223545	0.0182416	0.0137579	0.0101975	0.0326173	0.0156303	5.28725	3.70306	0.872963	0	4.89223	0.391006	5.28725	3.70306	0.872963	0	4.89223	0.391006	1
3091625;3090545	3091625	3090545	chr8	121107409	121108151	chr8	121590194	121590478	Map1lc3b	NM_026160	stable	TRUE	TRUE	TRUE	3090545	chr8	121107409	121108151	0.0223545	0.0182416	0.0240764	0.0101975	0.0326173	0.0260505	0.0223545	0.0182416	0.0240764	0.0101975	0.0326173	0.0260505	5.23351	3.70027	3.92958	0	4.06639	2.10483	5.23351	3.70027	3.92958	0	4.06639	2.10483	1
5188447;5187467	5188447	5187467	chr16	15860546	15861120	chr16	16211660	16213431	Pkp2	NM_026163	underrepressed	FALSE	FALSE	FALSE	5187467	chr16	15860546	15861120	0.0251488	0.0156356	0.0171974	0.0271935	0.0279577	0.0312607	0.0251488	0.0156356	0.0171974	0.0271935	0.0279577	0.0312607	6.16305	2.38572	1.38612	4.30791	2.6227	3.36772	6.16305	2.38572	1.38612	4.30791	2.6227	3.36772	1
5188447;5188440	5188447	5188440	chr16	16207515	16208034	chr16	16211660	16213431	Pkp2	NM_026163	underrepressed	FALSE	FALSE	FALSE	5188440	chr16	16207515	16208034	0.340906	0.349196	0.405859	0.390906	0.382088	0.385548	0.340906	0.349196	0.405859	0.390906	0.382088	0.385548	5.49451	5.24818	4.84485	4.07574	2.63925	2.93294	5.49451	5.24818	4.84485	4.07574	2.63925	2.93294	1
5188447;5188611	5188447	5188611	chr16	16287969	16288476	chr16	16211660	16213431	Pkp2	NM_026163	underrepressed	FALSE	FALSE	FALSE	5188611	chr16	16287969	16288476	0.0502975	0.041695	0.0447133	0.0611853	0.0652346	0.0416809	0.0502975	0.041695	0.0447133	0.0611853	0.0652346	0.0416809	5.48966	3.77484	2.42764	4.21108	3.59416	1.59853	5.48966	3.77484	2.42764	4.21108	3.59416	1.59853	1
5188447;5188646,5188447;5188648,5188447;5188650,5188447;5188653,5188447;5188654,5188447;5188657,5188447;5188659	5188447	5.18865e+48	chr16	16299046	16305158	chr16	16211660	16213431	Pkp2	NM_026163	underrepressed	TRUE	TRUE	FALSE	5188653	chr16	16301956	16302688	0.114567	0.0964197	0.1307	0.118971	0.0978519	0.119833	0.553273	0.508158	0.646623	0.635647	0.666325	0.661684	21.5166	16.6561	15.3147	14.2583	7.30796	10.0585	77.3437	64.7916	57.9708	58.5799	43.2927	44.4775	14
5188447;5188664,5188447;5188665	5188447	51886645188665	chr16	16306503	16307667	chr16	16211660	16213431	Pkp2	NM_026163	underrepressed	TRUE	FALSE	FALSE	5188665	chr16	16307316	16307667	0.0530918	0.0521187	0.0791081	0.0815804	0.0559154	0.0625213	0.0922122	0.101632	0.13414	0.152963	0.11649	0.130253	7.12995	6.68635	7.99696	8.80248	3.40133	4.06723	11.4659	12.9477	12.4563	15.9732	7.07141	8.66851	2
5188447;5189373,5188447;5189377	5188447	51893735189377	chr16	16582870	16584514	chr16	16211660	16213431	Pkp2	NM_026163	underrepressed	FALSE	TRUE	FALSE	5189373	chr16	16582870	16583485	0.0279431	0.0182416	0.0206369	0.0135967	0.00931923	0.0156303	0.072652	0.0599365	0.0756686	0.0475885	0.0465962	0.0416809	7.75533	3.55673	2.46734	0.795734	0	0.29702	14.7508	11.1336	8.52928	1.46375	1.00646	0.595795	5
5188447;5189395	5188447	5189395	chr16	16593814	16595607	chr16	16211660	16213431	Pkp2	NM_026163	underrepressed	FALSE	FALSE	FALSE	5189395	chr16	16593814	16595607	0.0251488	0.00781781	0.0137579	0.0169959	0.0186385	0.0156303	0.0251488	0.00781781	0.0137579	0.0169959	0.0186385	0.0156303	6.77443	0	0.661931	1.805	1.0387	0.314305	6.77443	0	0.661931	1.805	1.0387	0.314305	1
5188447;5190381	5188447	5190381	chr16	16910828	16911493	chr16	16211660	16213431	Pkp2	NM_026163	underrepressed	TRUE	TRUE	FALSE	5190381	chr16	16910828	16911493	0.0195602	0.0130297	0.0206369	0.0271935	0.0186385	0.0260505	0.0195602	0.0130297	0.0206369	0.0271935	0.0186385	0.0260505	6.11879	2.55934	4.33981	7.48756	2.01236	3.80154	6.11879	2.55934	4.33981	7.48756	2.01236	3.80154	1
2552408;2552147,2552408;2552148,2552408;2552149	2552408	2.55215e+20	chr7	46956970	46958619	chr7	47050518	47051030	Tmem86a	NM_026436	stable	TRUE	TRUE	TRUE	2552148	chr7	46957371	46957817	0.036326	0.0234534	0.0343948	0.0407902	0.0372769	0.0573112	0.103389	0.0990256	0.1307	0.132568	0.158427	0.171934	5.60276	3.04951	3.65523	5.61148	3.23773	5.89164	15.3784	16.2437	16.1449	18.43	16.6727	17.6636	3
2552408;2552331	2552408	2552331	chr7	47019618	47021207	chr7	47050518	47051030	Tmem86a	NM_026436	stable	FALSE	FALSE	TRUE	2552331	chr7	47019618	47021207	0.0810349	0.0781781	0.099745	0.0475885	0.0792135	0.0833617	0.0810349	0.0781781	0.099745	0.0475885	0.0792135	0.0833617	6.89771	6.986	6.919	2.38561	3.96926	4.25792	6.89771	6.986	6.919	2.38561	3.96926	4.25792	1
2552408;2552338	2552408	2552338	chr7	47023358	47023768	chr7	47050518	47051030	Tmem86a	NM_026436	stable	FALSE	TRUE	TRUE	2552338	chr7	47023358	47023768	0.0782406	0.0547247	0.0619107	0.0475885	0.0885327	0.0989921	0.0782406	0.0547247	0.0619107	0.0475885	0.0885327	0.0989921	5.7662	3.55937	2.88418	2.09968	4.46657	5.01078	5.7662	3.55937	2.88418	2.09968	4.46657	5.01078	1
2552408;2552353	2552408	2552353	chr7	47028132	47028914	chr7	47050518	47051030	Tmem86a	NM_026436	stable	FALSE	FALSE	TRUE	2552353	chr7	47028132	47028914	0.0866235	0.0651484	0.0653502	0.0815804	0.0978519	0.109412	0.0866235	0.0651484	0.0653502	0.0815804	0.0978519	0.109412	5.43524	3.80797	2.52859	4.2274	4.32888	4.84468	5.43524	3.80797	2.52859	4.2274	4.32888	4.84468	1
2552408;2552418	2552408	2552418	chr7	47055815	47056200	chr7	47050518	47051030	Tmem86a	NM_026436	stable	FALSE	FALSE	TRUE	2552418	chr7	47055815	47056200	0.248693	0.203263	0.240764	0.258338	0.35879	0.338657	0.248693	0.203263	0.240764	0.258338	0.35879	0.338657	5.92941	4.82032	4.71058	5.81312	6.62276	5.28897	5.92941	4.82032	4.71058	5.81312	6.62276	5.28897	1
2552408;2552465,2552408;2552466	2552408	25524652552466	chr7	47073373	47074418	chr7	47050518	47051030	Tmem86a	NM_026436	stable	FALSE	FALSE	TRUE	2552465	chr7	47073373	47073898	0.0894178	0.0755722	0.092866	0.118971	0.0931923	0.119833	0.159276	0.158962	0.182293	0.220947	0.23764	0.213614	5.91962	5.09373	4.74437	7.78323	4.12395	5.69384	9.66624	10.9352	9.31145	14.0984	11.6921	9.70074	2
2552408;2552475	2552408	2552475	chr7	47078206	47078750	chr7	47050518	47051030	Tmem86a	NM_026436	stable	FALSE	FALSE	TRUE	2552475	chr7	47078206	47078750	0.0838292	0.0651484	0.0825476	0.0951771	0.0978519	0.0885718	0.0838292	0.0651484	0.0825476	0.0951771	0.0978519	0.0885718	6.59833	4.669	4.76738	6.70561	5.25622	4.3004	6.59833	4.669	4.76738	6.70561	5.25622	4.3004	1
2552408;2552484	2552408	2552484	chr7	47080230	47081919	chr7	47050518	47051030	Tmem86a	NM_026436	stable	FALSE	FALSE	TRUE	2552484	chr7	47080230	47081919	0.0670634	0.0547247	0.0791081	0.0917779	0.111831	0.0989921	0.0670634	0.0547247	0.0791081	0.0917779	0.111831	0.0989921	5.01586	3.93732	4.87041	6.40949	6.85207	5.50882	5.01586	3.93732	4.87041	6.40949	6.85207	5.50882	1
2552408;2552581	2552408	2552581	chr7	47115736	47116270	chr7	47050518	47051030	Tmem86a	NM_026436	stable	FALSE	FALSE	TRUE	2552581	chr7	47115736	47116270	0.0502975	0.0338772	0.0378343	0.0305926	0.0559154	0.0521011	0.0502975	0.0338772	0.0378343	0.0305926	0.0559154	0.0521011	6.98329	4.0932	3.07259	2.51189	4.62246	3.92196	6.98329	4.0932	3.07259	2.51189	4.62246	3.92196	1
2552408;2552587	2552408	2552587	chr7	47117984	47118414	chr7	47050518	47051030	Tmem86a	NM_026436	stable	FALSE	FALSE	TRUE	2552587	chr7	47117984	47118414	0.0419146	0.0469069	0.0481528	0.037391	0.0652346	0.0625213	0.0419146	0.0469069	0.0481528	0.037391	0.0652346	0.0625213	5.36033	6.88698	4.6828	3.65568	5.93228	5.28347	5.36033	6.88698	4.6828	3.65568	5.93228	5.28347	1
2552408;2552612,2552408;2552614	2552408	25526122552614	chr7	47127150	47129262	chr7	47050518	47051030	Tmem86a	NM_026436	stable	FALSE	FALSE	TRUE	2552612	chr7	47127150	47127963	0.0419146	0.041695	0.0481528	0.0441894	0.0652346	0.0416809	0.0838292	0.0677544	0.0963055	0.0815804	0.102512	0.104202	5.83262	6.73668	5.32528	5.37432	6.5171	3.12202	11.9887	9.8207	10.7154	9.55452	9.20483	9.01852	3
2552408;2552619,2552408;2552620,2552408;2552622,2552408;2552624,2552408;2552625,2552408;2552627	2552408	2.55262e+41	chr7	47130202	47136051	chr7	47050518	47051030	Tmem86a	NM_026436	stable	TRUE	TRUE	TRUE	2552625	chr7	47134087	47135171	0.0530918	0.0260594	0.0378343	0.037391	0.0465962	0.0521011	0.321345	0.265806	0.357706	0.299128	0.391408	0.364708	9.51158	3.15288	3.89983	4.46936	4.24381	4.73993	45.0775	36.7815	38.1819	33.423	34.9473	29.1541	9
2552408;2552635,2552408;2552636,2552408;2552638,2552408;2552639,2552408;2552640,2552408;2552642,2552408;2552643	2552408	2.55264e+48	chr7	47138376	47144797	chr7	47050518	47051030	Tmem86a	NM_026436	stable	FALSE	TRUE	TRUE	2552638	chr7	47140976	47141432	0.0530918	0.0390891	0.0515922	0.0441894	0.0745538	0.0677314	0.321345	0.299683	0.337069	0.295729	0.470621	0.364708	10.1317	7.03202	6.80842	6.18226	8.78366	7.31722	49.8	49.9728	38.1947	35.4	48.9628	31.7599	9
2552408;2552654,2552408;2552655	2552408	25526542552655	chr7	47148931	47150981	chr7	47050518	47051030	Tmem86a	NM_026436	stable	FALSE	TRUE	TRUE	2552655	chr7	47149900	47150981	0.0447089	0.0286653	0.0515922	0.037391	0.0419365	0.0416809	0.0782406	0.0677544	0.0963055	0.0815804	0.0792135	0.093782	8.47338	4.52521	7.36954	5.18944	4.09631	3.77448	13.7782	11.7864	13.2473	11.8304	7.47365	9.09483	2
2552408;2552662,2552408;2552665	2552408	25526622552665	chr7	47152780	47155473	chr7	47050518	47051030	Tmem86a	NM_026436	stable	FALSE	FALSE	TRUE	2552665	chr7	47154839	47155473	0.0447089	0.0312712	0.0447133	0.0339918	0.0465962	0.046891	0.106184	0.080784	0.110063	0.105375	0.107171	0.130253	8.80233	5.57497	6.15884	4.64164	4.96897	4.71636	18.3505	13.5565	13.6241	14.7929	9.97405	12.9346	4
2261989;2263100	2261989	2263100	chr6	82371450	82372113	chr6	81965608	81966145	Mrpl19	NM_026490	repressed	FALSE	FALSE	TRUE	2263100	chr6	82371450	82372113	0.0223545	0.0156356	0.0275159	0.0237943	0.00931923	0.0208404	0.0223545	0.0156356	0.0275159	0.0237943	0.00931923	0.0208404	5.91749	3.08823	5.14559	4.17396	0	2.06859	5.91749	3.08823	5.14559	4.17396	0	2.06859	1
5577780;5577239	5577780	5577239	chr17	79111083	79111945	chr17	79354662	79355713	Cdc42ep3	NM_026514	underrepressed	FALSE	TRUE	TRUE	5577239	chr17	79111083	79111945	0.0307374	0.0286653	0.0343948	0.037391	0.0139788	0.0364708	0.0307374	0.0286653	0.0343948	0.037391	0.0139788	0.0364708	5.33567	4.88552	3.98965	4.84701	0	2.66629	5.33567	4.88552	3.98965	4.84701	0	2.66629	1
5577780;5577259	5577780	5577259	chr17	79117684	79118275	chr17	79354662	79355713	Cdc42ep3	NM_026514	underrepressed	FALSE	FALSE	TRUE	5577259	chr17	79117684	79118275	0.0335317	0.0286653	0.0447133	0.0305926	0.0372769	0.046891	0.0335317	0.0286653	0.0447133	0.0305926	0.0372769	0.046891	6.09021	4.88658	6.20476	3.5291	2.88769	4.21733	6.09021	4.88658	6.20476	3.5291	2.88769	4.21733	1
5577780;5577325	5577780	5577325	chr17	79141811	79142165	chr17	79354662	79355713	Cdc42ep3	NM_026514	underrepressed	FALSE	FALSE	TRUE	5577325	chr17	79141811	79142165	0.0335317	0.0234534	0.0275159	0.0305926	0.0186385	0.0312607	0.0335317	0.0234534	0.0275159	0.0305926	0.0186385	0.0312607	5.54986	2.96535	1.97981	3.17458	0.167717	1.6671	5.54986	2.96535	1.97981	3.17458	0.167717	1.6671	1
5241422;5241132	5241422	5241132	chr16	37537133	37538010	chr16	37654023	37654990	Ndufb4	NM_026610	stable	FALSE	FALSE	FALSE	5241132	chr16	37537133	37538010	0.0391203	0.0260594	0.0206369	0.0339918	0.0186385	0.0416809	0.0391203	0.0260594	0.0206369	0.0339918	0.0186385	0.0416809	5.10774	2.66324	0.558643	2.54792	0.311298	2.58746	5.10774	2.66324	0.558643	2.54792	0.311298	2.58746	1
4425616;4426031,4425616;4426035	4425616	44260314426035	chr13	49380109	49384011	chr13	49215683	49216919	1110007C09Rik	NM_026738	stable	FALSE	TRUE	TRUE	4426031	chr13	49380109	49381649	0.0335317	0.041695	0.0481528	0.0509877	0.0326173	0.0677314	0.0922122	0.0938137	0.116942	0.12577	0.0978519	0.135463	6.23388	10.0096	6.64977	7.94316	2.56387	8.92239	16.5755	19.3393	14.2963	17.5401	7.55829	14.9109	5
4018609;4018087	4018609	4018087	chr11	120580850	120582988	chr11	120796058	120796706	Dus1l	NM_026824	stable	TRUE	TRUE	FALSE	4018087	chr11	120580850	120582988	0.0307374	0.0182416	0.0343948	0.0305926	0.0232981	0.0208404	0.0307374	0.0182416	0.0343948	0.0305926	0.0232981	0.0208404	5.83504	2.59893	3.81461	3.13921	1.30284	1.15	5.83504	2.59893	3.81461	3.13921	1.30284	1.15	1
4018609;4018143	4018609	4018143	chr11	120602905	120603444	chr11	120796058	120796706	Dus1l	NM_026824	stable	FALSE	FALSE	FALSE	4018143	chr11	120602905	120603444	0.0307374	0.0156356	0.0309553	0.0271935	0.0512558	0.0208404	0.0307374	0.0156356	0.0309553	0.0271935	0.0512558	0.0208404	5.41382	1.36302	2.83598	2.25172	5.82123	0.994072	5.41382	1.36302	2.83598	2.25172	5.82123	0.994072	1
4018609;4018162,4018609;4018165,4018609;4018166	4018609	4.01816e+20	chr11	120614133	120617794	chr11	120796058	120796706	Dus1l	NM_026824	stable	TRUE	TRUE	FALSE	4018165	chr11	120616739	120617127	0.0391203	0.0338772	0.0584712	0.0441894	0.0419365	0.0312607	0.136921	0.114661	0.175414	0.163161	0.139788	0.145883	7.21211	6.37809	7.61275	5.67965	3.79586	2.53849	24.7731	19.6345	20.1278	18.9379	11.4796	13.8182	5
4018609;4018172,4018609;4018173	4018609	40181724018173	chr11	120618647	120619709	chr11	120796058	120796706	Dus1l	NM_026824	stable	TRUE	FALSE	FALSE	4018172	chr11	120618647	120619038	0.0335317	0.0286653	0.0378343	0.0441894	0.0279577	0.0260505	0.0642691	0.0547247	0.0791081	0.074782	0.0652346	0.046891	5.85694	4.8181	3.75676	5.62465	1.64917	1.67916	10.9492	9.02773	8.14692	8.1622	4.85548	2.67512	2
4018609;4018217	4018609	4018217	chr11	120633828	120634130	chr11	120796058	120796706	Dus1l	NM_026824	stable	TRUE	TRUE	FALSE	4018217	chr11	120633828	120634130	0.0335317	0.0234534	0.0481528	0.0203951	0.0186385	0.0208404	0.0335317	0.0234534	0.0481528	0.0203951	0.0186385	0.0208404	5.07375	2.96404	5.28843	0.814739	0.54154	0.915152	5.07375	2.96404	5.28843	0.814739	0.54154	0.915152	1
4018609;4018225	4018609	4018225	chr11	120636711	120637345	chr11	120796058	120796706	Dus1l	NM_026824	stable	FALSE	FALSE	FALSE	4018225	chr11	120636711	120637345	0.0335317	0.0208475	0.0481528	0.0407902	0.0419365	0.0416809	0.0335317	0.0208475	0.0481528	0.0407902	0.0419365	0.0416809	5.32489	2.26284	5.30987	4.44002	3.45112	3.90388	5.32489	2.26284	5.30987	4.44002	3.45112	3.90388	1
4018609;4018239,4018609;4018242	4018609	40182394018242	chr11	120644690	120647500	chr11	120796058	120796706	Dus1l	NM_026824	stable	TRUE	TRUE	FALSE	4018239	chr11	120644690	120646546	0.036326	0.0260594	0.0412738	0.0339918	0.0419365	0.046891	0.0810349	0.0859959	0.141019	0.129169	0.139788	0.130253	5.45503	3.62692	3.84537	2.78917	3.46621	4.57939	10.1336	12.4186	14.2187	12.8856	11.4787	11.9682	4
4018609;4018392,4018609;4018395,4018609;4018396,4018609;4018397,4018609;4018399,4018609;4018400,4018609;4018402,4018609;4018403,4018609;4018404,4018609;4018405,4018609;4018406,4018609;4018407,4018609;4018409,4018609;4018413,4018609;4018414,4018609;4018417,4018609;4018419,4018609;4018423,4018609;4018425,4018609;4018426	4018609	4.01839e+139	chr11	120710762	120727620	chr11	120796058	120796706	Dus1l	NM_026824	stable	TRUE	TRUE	FALSE	4018413	chr11	120720619	120721013	0.0922122	0.08339	0.13414	0.146165	0.12581	0.109412	1.35803	1.38636	2.13936	2.0565	1.89646	1.64118	12.6416	12.0627	12.5563	15.238	10.0313	9.68277	160.181	182.791	173.906	171.541	134.091	124.854	35
4018609;4018433	4018609	4018433	chr11	120728533	120728901	chr11	120796058	120796706	Dus1l	NM_026824	stable	TRUE	FALSE	FALSE	4018433	chr11	120728533	120728901	0.0670634	0.0651484	0.120382	0.105375	0.0885327	0.114622	0.0670634	0.0651484	0.120382	0.105375	0.0885327	0.114622	7.30804	7.89324	9.74064	8.09049	5.60148	9.33495	7.30804	7.89324	9.74064	8.09049	5.60148	9.33495	1
4018609;4018440	4018609	4018440	chr11	120730431	120731158	chr11	120796058	120796706	Dus1l	NM_026824	stable	FALSE	FALSE	FALSE	4018440	chr11	120730431	120731158	0.0586805	0.0703603	0.120382	0.122371	0.0978519	0.114622	0.0586805	0.0703603	0.120382	0.122371	0.0978519	0.114622	5.35181	8.16239	9.54689	10.4961	6.60334	9.11985	5.35181	8.16239	9.54689	10.4961	6.60334	9.11985	1
4018609;4018576,4018609;4018577,4018609;4018579	4018609	4.01858e+20	chr11	120779941	120783356	chr11	120796058	120796706	Dus1l	NM_026824	stable	TRUE	FALSE	FALSE	4018576	chr11	120779941	120780589	0.167658	0.148538	0.26828	0.231144	0.209683	0.213614	0.48621	0.440403	0.72917	0.639046	0.661665	0.635633	6.77292	6.57959	8.13586	6.14105	5.50325	6.80337	17.4376	17.7857	19.5882	14.7708	16.4096	18.6212	4
4018609;4018585,4018609;4018587	4018609	40185854018587	chr11	120784874	120785548	chr11	120796058	120796706	Dus1l	NM_026824	stable	TRUE	TRUE	FALSE	4018587	chr11	120785163	120785548	0.192807	0.174598	0.26828	0.254939	0.209683	0.239665	0.349288	0.341378	0.491846	0.45549	0.391408	0.427229	5.5909	4.90988	5.46661	4.65148	3.33744	5.42528	9.42162	10.0245	9.58084	8.18706	6.55471	9.14473	3
4018609;4018594,4018609;4018598,4018609;4018601	4018609	4.01859e+20	chr11	120787445	120791877	chr11	120796058	120796706	Dus1l	NM_026824	stable	FALSE	FALSE	FALSE	4018604	chr11	120793758	120794068	0.466649	0.508158	0.646623	0.645844	0.512558	0.536641	1.31891	1.34206	1.85732	1.87295	1.61223	1.44841	3.73396	4.84717	4.23438	4.37224	2.3462	2.59407	21.1709	27.0594	22.9752	22.5665	18.0221	17.2641	8
4018609;4018653	4018609	4018653	chr11	120812264	120813799	chr11	120796058	120796706	Dus1l	NM_026824	stable	FALSE	FALSE	FALSE	4018653	chr11	120812264	120813799	0.153687	0.135509	0.271719	0.258338	0.191044	0.203194	0.153687	0.135509	0.271719	0.258338	0.191044	0.203194	5.49881	5.70228	7.98304	7.20871	5.20733	6.5277	5.49881	5.70228	7.98304	7.20871	5.20733	6.5277	1
4018609;4018962	4018609	4018962	chr11	120938921	120939438	chr11	120796058	120796706	Dus1l	NM_026824	stable	TRUE	FALSE	FALSE	4018962	chr11	120938921	120939438	0.036326	0.0234534	0.0447133	0.037391	0.0372769	0.0312607	0.036326	0.0234534	0.0447133	0.037391	0.0372769	0.0312607	5.46499	2.59844	3.865	3.11827	2.69263	2.14306	5.46499	2.59844	3.865	3.11827	2.69263	2.14306	1
847064;846489,847064;846493,847064;846494	847064	8.4649e+17	chr2	151745498	151750563	chr2	151996340	151996634	Slc52a3	NM_027172	underrepressed	FALSE	TRUE	TRUE	846494	chr2	151749869	151750563	0.0279431	0.0234534	0.0240764	0.0305926	0.0279577	0.0312607	0.100595	0.114661	0.0963055	0.118971	0.135129	0.130253	6.16322	4.81117	2.40607	4.57386	2.72582	3.2429	15.4566	20.2683	6.80935	12.2115	10.4649	10.3803	6
847064;846760,847064;846762,847064;846763,847064;846767,847064;846768,847064;846770,847064;846772,847064;846776,847064;846779,847064;846780	847064	8.46761e+59	chr2	151871750	151880000	chr2	151996340	151996634	Slc52a3	NM_027172	underrepressed	FALSE	TRUE	TRUE	846772	chr2	151876255	151876881	0.072652	0.0599365	0.0791081	0.105375	0.111831	0.109412	0.589599	0.552459	0.715412	0.778413	0.871348	0.880508	15.3227	11.6308	9.84119	16.9951	13.5644	13.3592	91.9685	86.5975	68.2755	94.1958	83.176	85.8985	21
847064;846858	847064	846858	chr2	151903122	151903883	chr2	151996340	151996634	Slc52a3	NM_027172	underrepressed	FALSE	FALSE	TRUE	846858	chr2	151903122	151903883	0.0419146	0.0312712	0.0619107	0.0475885	0.0512558	0.0833617	0.0419146	0.0312712	0.0619107	0.0475885	0.0512558	0.0833617	5.23436	3.20276	5.35915	4.21247	3.66982	7.70811	5.23436	3.20276	5.35915	4.21247	3.66982	7.70811	1
847064;846905,847064;846908	847064	846905846908	chr2	151929836	151931442	chr2	151996340	151996634	Slc52a3	NM_027172	underrepressed	FALSE	TRUE	TRUE	846905	chr2	151929836	151930624	0.0558862	0.0469069	0.0722291	0.0713828	0.0792135	0.0573112	0.145304	0.16678	0.206369	0.275334	0.232981	0.208404	5.66996	4.60177	4.9251	5.78848	5.2019	3.32906	11.5089	15.3	11.7219	21.7745	13.5635	11.7499	4
847064;846924,847064;846927,847064;846930	847064	8.46925e+17	chr2	151937977	151942639	chr2	151996340	151996634	Slc52a3	NM_027172	underrepressed	FALSE	TRUE	TRUE	846927	chr2	151939462	151940353	0.0698577	0.0495128	0.092866	0.108774	0.12581	0.0781516	0.296197	0.286653	0.409298	0.49968	0.531196	0.442859	7.3501	4.35734	6.28795	9.35622	9.23846	4.75586	25.3093	24.504	22.4868	38.0641	34.5989	26.8608	7
2522257;2522374	2522257	2522374	chr7	35372882	35373391	chr7	35334160	35334677	Rhpn2	NM_027897	stable	FALSE	TRUE	TRUE	2522374	chr7	35372882	35373391	0.0698577	0.0599365	0.103184	0.0781812	0.0745538	0.046891	0.0698577	0.0599365	0.103184	0.0781812	0.0745538	0.046891	5.80732	5.27761	7.70358	5.40217	3.74227	1.67174	5.80732	5.27761	7.70358	5.40217	3.74227	1.67174	1
2522257;2522400,2522257;2522401,2522257;2522402	2522257	2.5224e+20	chr7	35382709	35384763	chr7	35334160	35334677	Rhpn2	NM_027897	stable	FALSE	TRUE	TRUE	2522400	chr7	35382709	35383205	0.0614748	0.041695	0.0447133	0.0441894	0.0465962	0.0521011	0.156481	0.138115	0.178853	0.163161	0.181725	0.171934	5.59735	3.53367	2.45287	2.66293	2.27081	2.51938	13.7037	12.6787	12.5301	12.4311	10.6442	9.14701	3
2522257;2522411,2522257;2522412	2522257	25224112522412	chr7	35388016	35389372	chr7	35334160	35334677	Rhpn2	NM_027897	stable	FALSE	TRUE	TRUE	2522411	chr7	35388016	35388449	0.0670634	0.0469069	0.0722291	0.0543869	0.0465962	0.0625213	0.111772	0.0938137	0.137579	0.12577	0.0931923	0.119833	8.01718	4.98737	6.0849	4.5158	2.49042	3.71902	11.6653	10.0409	11.2853	11.4703	5.00843	6.98961	2
2522257;2522429	2522257	2522429	chr7	35394401	35394824	chr7	35334160	35334677	Rhpn2	NM_027897	stable	FALSE	FALSE	TRUE	2522429	chr7	35394401	35394824	0.0530918	0.0443009	0.0653502	0.0679836	0.0698942	0.0521011	0.0530918	0.0443009	0.0653502	0.0679836	0.0698942	0.0521011	6.16511	5.09259	5.78148	7.08075	5.1396	3.05113	6.16511	5.09259	5.78148	7.08075	5.1396	3.05113	1
2522257;2522435	2522257	2522435	chr7	35395934	35396412	chr7	35334160	35334677	Rhpn2	NM_027897	stable	TRUE	TRUE	TRUE	2522435	chr7	35395934	35396412	0.0530918	0.0364831	0.0447133	0.0509877	0.0419365	0.0416809	0.0530918	0.0364831	0.0447133	0.0509877	0.0419365	0.0416809	6.32675	3.54673	3.09479	4.65929	2.35594	2.12301	6.32675	3.54673	3.09479	4.65929	2.35594	2.12301	1
4487550;4487073	4487550	4487073	chr13	73645612	73646338	chr13	73847535	73848306	Nkd2	NM_028186	stable	FALSE	TRUE	TRUE	4487073	chr13	73645612	73646338	0.0223545	0.0234534	0.0137579	0.0237943	0.0186385	0.0260505	0.0223545	0.0234534	0.0137579	0.0237943	0.0186385	0.0260505	5.44937	6.73623	1.65266	4.57457	2.10968	3.26867	5.44937	6.73623	1.65266	4.57457	2.10968	3.26867	1
4487550;4487206,4487550;4487209	4487550	44872064487209	chr13	73691178	73693073	chr13	73847535	73848306	Nkd2	NM_028186	stable	FALSE	TRUE	TRUE	4487209	chr13	73692721	73693073	0.0251488	0.0234534	0.0343948	0.0203951	0.0186385	0.0156303	0.0530918	0.0651484	0.092866	0.0645844	0.060575	0.0416809	5.3379	5.59839	7.00176	2.85162	1.79152	0.989635	7.89835	12.865	15.5322	7.44412	5.45909	1.39046	4
4487550;4487258	4487550	4487258	chr13	73716631	73717904	chr13	73847535	73848306	Nkd2	NM_028186	stable	FALSE	FALSE	TRUE	4487258	chr13	73716631	73717904	0.0279431	0.0286653	0.0240764	0.037391	0.0372769	0.0208404	0.0279431	0.0286653	0.0240764	0.037391	0.0372769	0.0208404	5.69762	6.78834	3.52808	6.75162	5.17272	1.68923	5.69762	6.78834	3.52808	6.75162	5.17272	1.68923	1
4487550;4487270,4487550;4487271	4487550	44872704487271	chr13	73723617	73724399	chr13	73847535	73848306	Nkd2	NM_028186	stable	FALSE	TRUE	TRUE	4487271	chr13	73724016	73724399	0.0307374	0.0286653	0.0343948	0.0339918	0.0186385	0.0208404	0.0530918	0.0573306	0.0722291	0.0577861	0.0465962	0.0364708	6.0618	6.38477	6.02145	5.59969	1.54848	1.62928	9.62901	12.6532	12.9913	8.72557	4.74956	2.49088	2
4487550;4487299	4487550	4487299	chr13	73734454	73736147	chr13	73847535	73848306	Nkd2	NM_028186	stable	FALSE	FALSE	TRUE	4487299	chr13	73734454	73736147	0.036326	0.0234534	0.0171974	0.037391	0.0419365	0.0156303	0.036326	0.0234534	0.0171974	0.037391	0.0419365	0.0156303	7.51001	4.35325	1.66322	6.01887	5.59741	0.80845	7.51001	4.35325	1.66322	6.01887	5.59741	0.80845	1
4487550;4487304	4487550	4487304	chr13	73736663	73738122	chr13	73847535	73848306	Nkd2	NM_028186	stable	FALSE	FALSE	TRUE	4487304	chr13	73736663	73738122	0.0335317	0.0286653	0.0447133	0.037391	0.0419365	0.046891	0.0335317	0.0286653	0.0447133	0.037391	0.0419365	0.046891	6.67923	5.83937	8.05291	5.46968	5.53068	5.86404	6.67923	5.83937	8.05291	5.46968	5.53068	5.86404	1
4201123;4200680	4201123	4200680	chr12	75456541	75457931	chr12	75669020	75669800	Wdr89	NM_028203	repressed	FALSE	FALSE	TRUE	4200680	chr12	75456541	75457931	0.0475032	0.0469069	0.0722291	0.0577861	0.0792135	0.046891	0.0475032	0.0469069	0.0722291	0.0577861	0.0792135	0.046891	7.06995	7.30782	7.41679	6.01693	6.36827	2.537	7.06995	7.30782	7.41679	6.01693	6.36827	2.537	1
4201123;4200686,4201123;4200687	4201123	42006864200687	chr12	75459695	75461890	chr12	75669020	75669800	Wdr89	NM_028203	repressed	FALSE	FALSE	TRUE	4200687	chr12	75459952	75461890	0.0475032	0.041695	0.0515922	0.0645844	0.0792135	0.0781516	0.0894178	0.0755722	0.099745	0.0951771	0.135129	0.0989921	6.95427	5.86048	4.02609	7.10581	6.27038	6.32234	12.5539	9.62054	7.56244	8.69505	9.74695	6.32234	2
4201123;4200705	4201123	4200705	chr12	75467330	75467878	chr12	75669020	75669800	Wdr89	NM_028203	repressed	FALSE	TRUE	TRUE	4200705	chr12	75467330	75467878	0.0447089	0.0338772	0.0412738	0.0407902	0.0559154	0.0364708	0.0447089	0.0338772	0.0412738	0.0407902	0.0559154	0.0364708	6.06087	3.82867	2.4303	2.98052	3.35089	1.31314	6.06087	3.82867	2.4303	2.98052	3.35089	1.31314	1
4201123;4200733	4201123	4200733	chr12	75480169	75480646	chr12	75669020	75669800	Wdr89	NM_028203	repressed	FALSE	FALSE	TRUE	4200733	chr12	75480169	75480646	0.0419146	0.0364831	0.0619107	0.0407902	0.0745538	0.0677314	0.0419146	0.0364831	0.0619107	0.0407902	0.0745538	0.0677314	5.04545	4.13463	5.06853	2.52361	5.20909	4.57423	5.04545	4.13463	5.06853	2.52361	5.20909	4.57423	1
3847043;3846251,3847043;3846253,3847043;3846254	3847043	3.84625e+20	chr11	51263079	51265397	chr11	51584634	51585491	Phykpl	NM_028398	repressed	TRUE	TRUE	TRUE	3846251	chr11	51263079	51263755	0.0530918	0.0312712	0.0619107	0.0781812	0.0559154	0.046891	0.117361	0.0938137	0.161656	0.169959	0.12581	0.119833	13.086	6.54364	9.03502	12.884	6.49542	5.10301	25.1731	18.5124	21.4893	24.142	11.6811	11.4194	4
3847043;3846278	3847043	3846278	chr11	51273616	51274014	chr11	51584634	51585491	Phykpl	NM_028398	repressed	FALSE	FALSE	TRUE	3846278	chr11	51273616	51274014	0.0419146	0.0443009	0.0584712	0.0577861	0.0372769	0.0573112	0.0419146	0.0443009	0.0584712	0.0577861	0.0372769	0.0573112	8.79508	11.2631	7.99615	8.16953	3.03446	6.91146	8.79508	11.2631	7.99615	8.16953	3.03446	6.91146	1
3847043;3846285	3847043	3846285	chr11	51275909	51276718	chr11	51584634	51585491	Phykpl	NM_028398	repressed	FALSE	FALSE	TRUE	3846285	chr11	51275909	51276718	0.0335317	0.0312712	0.0309553	0.037391	0.0512558	0.0364708	0.0335317	0.0312712	0.0309553	0.037391	0.0512558	0.0364708	6.23853	6.32592	2.25163	3.99484	5.43475	3.06683	6.23853	6.32592	2.25163	3.99484	5.43475	3.06683	1
3847043;3846300,3847043;3846301,3847043;3846303,3847043;3846306,3847043;3846307,3847043;3846310,3847043;3846312,3847043;3846313,3847043;3846314,3847043;3846315,3847043;3846317,3847043;3846321,3847043;3846322	3847043	3.8463e+90	chr11	51280423	51292795	chr11	51584634	51585491	Phykpl	NM_028398	repressed	TRUE	TRUE	TRUE	3846317	chr11	51290460	51290925	0.0614748	0.041695	0.0791081	0.0781812	0.0698942	0.0625213	0.508564	0.502946	0.715412	0.652643	0.619729	0.625213	16.142	9.63966	11.9315	12.9759	8.02304	7.59669	86.346	92.1377	72.4414	67.3407	46.8083	50.5034	23
3847043;3847277	3847043	3847277	chr11	51680620	51682206	chr11	51584634	51585491	Phykpl	NM_028398	repressed	FALSE	TRUE	TRUE	3847277	chr11	51680620	51682206	0.0642691	0.0599365	0.099745	0.0883787	0.0885327	0.0885718	0.0642691	0.0599365	0.099745	0.0883787	0.0885327	0.0885718	6.395	6.44222	5.84667	4.84519	4.17799	5.18458	6.395	6.44222	5.84667	4.84519	4.17799	5.18458	1
4472135;4471468	4472135	4471468	chr13	67506888	67507825	chr13	67779200	67779967	Zfp493	NM_028402	repressed	TRUE	TRUE	FALSE	4471468	chr13	67506888	67507825	0.0167658	0.0104237	0.0137579	0.0237943	0.0139788	0.0208404	0.0167658	0.0104237	0.0137579	0.0237943	0.0139788	0.0208404	5.21062	2.52475	2.47102	7.83687	1.65024	3.33981	5.21062	2.52475	2.47102	7.83687	1.65024	3.33981	1
4472135;4471475,4472135;4471477	4472135	44714754471477	chr13	67509695	67511325	chr13	67779200	67779967	Zfp493	NM_028402	repressed	FALSE	FALSE	FALSE	4471475	chr13	67509695	67510191	0.0167658	0.0130297	0.0240764	0.0203951	0.0186385	0.0156303	0.0447089	0.0443009	0.0550317	0.0509877	0.0652346	0.0312607	5.30298	3.80184	6.55458	5.91159	3.11664	1.89943	12.9357	14.4149	12.6454	13.7752	12.0721	2.46298	3
4472135;4471508,4472135;4471509,4472135;4471510	4472135	4.47151e+20	chr13	67521520	67525368	chr13	67779200	67779967	Zfp493	NM_028402	repressed	TRUE	FALSE	FALSE	4471510	chr13	67524239	67525368	0.0195602	0.0156356	0.0309553	0.0169959	0.0186385	0.0104202	0.0447089	0.0443009	0.0653502	0.037391	0.0512558	0.0521011	6.61567	4.82183	9.33442	4.24762	3.02443	0.554131	12.867	13.8016	16.7309	7.55652	8.74013	7.15473	3
4472135;4471515,4472135;4471517,4472135;4471521,4472135;4471525,4472135;4471527	4472135	4.47152e+34	chr13	67525696	67531120	chr13	67779200	67779967	Zfp493	NM_028402	repressed	TRUE	TRUE	FALSE	4471517	chr13	67526094	67526911	0.0223545	0.0182416	0.0240764	0.0203951	0.0139788	0.0104202	0.125744	0.104237	0.144458	0.0985763	0.135129	0.104202	7.96248	6.6313	6.38028	5.96339	1.58875	0.553005	33.5058	28.2355	29.4823	18.8674	18.8804	9.08896	13
4472135;4471565,4472135;4471566	4472135	44715654471566	chr13	67552613	67554484	chr13	67779200	67779967	Zfp493	NM_028402	repressed	TRUE	TRUE	FALSE	4471565	chr13	67552613	67553153	0.0251488	0.0156356	0.0412738	0.0237943	0.0139788	0.0260505	0.0475032	0.0338772	0.0653502	0.0543869	0.0372769	0.046891	8.77146	4.64593	13.0559	6.7866	1.59313	4.37966	16.2341	10.6349	18.8957	16.5429	5.74914	7.446	2
4472135;4471598	4472135	4471598	chr13	67566670	67567253	chr13	67779200	67779967	Zfp493	NM_028402	repressed	FALSE	FALSE	FALSE	4471598	chr13	67566670	67567253	0.0195602	0.0130297	0.0137579	0.0135967	0.0232981	0.0104202	0.0195602	0.0130297	0.0137579	0.0135967	0.0232981	0.0104202	5.82459	3.37453	2.09842	2.70185	3.87094	0.525404	5.82459	3.37453	2.09842	2.70185	3.87094	0.525404	1
4472135;4471625,4472135;4471626	4472135	44716254471626	chr13	67575577	67576690	chr13	67779200	67779967	Zfp493	NM_028402	repressed	FALSE	FALSE	FALSE	4471626	chr13	67576132	67576690	0.0223545	0.0130297	0.0240764	0.0203951	0.0186385	0.0208404	0.0419146	0.0312712	0.0481528	0.0407902	0.0326173	0.046891	7.15742	3.27908	5.51224	5.25175	2.67867	2.9031	12.8312	9.12982	11.0953	10.2678	4.18649	7.14543	2
4472135;4471662	4472135	4471662	chr13	67585750	67586248	chr13	67779200	67779967	Zfp493	NM_028402	repressed	FALSE	FALSE	FALSE	4471662	chr13	67585750	67586248	0.0195602	0.0104237	0.00687896	0.0101975	0.00931923	0.0208404	0.0195602	0.0104237	0.00687896	0.0101975	0.00931923	0.0208404	5.62071	1.97915	0.0648688	1.39294	0.433182	2.8303	5.62071	1.97915	0.0648688	1.39294	0.433182	2.8303	1
4472135;4472018,4472135;4472019,4472135;4472023	4472135	4.47202e+20	chr13	67729790	67732493	chr13	67779200	67779967	Zfp493	NM_028402	repressed	FALSE	TRUE	FALSE	4472019	chr13	67730303	67730852	0.0530918	0.0443009	0.0619107	0.074782	0.0465962	0.0781516	0.190013	0.185022	0.275159	0.28893	0.219002	0.250085	9.29746	7.83809	8.1541	12.0729	4.57832	8.87331	28.318	30.758	34.3998	44.3389	21.7183	24.6098	6
4472135;4472077,4472135;4472079,4472135;4472080,4472135;4472081,4472135;4472082,4472135;4472083,4472135;4472084,4472135;4472086	4472135	4.47208e+55	chr13	67755392	67759407	chr13	67779200	67779967	Zfp493	NM_028402	repressed	TRUE	TRUE	FALSE	4472086	chr13	67759107	67759407	0.0838292	0.0599365	0.0687896	0.0713828	0.060575	0.0573112	0.600776	0.505552	0.584712	0.713828	0.629048	0.515801	8.21212	5.53684	4.39858	5.73909	3.33567	2.80201	56.4802	48.4577	39.3322	65.6614	40.2987	27.8058	10
4472135;4472094	4472135	4472094	chr13	67762213	67762765	chr13	67779200	67779967	Zfp493	NM_028402	repressed	FALSE	FALSE	FALSE	4472094	chr13	67762213	67762765	0.0810349	0.080784	0.113503	0.108774	0.12581	0.130253	0.0810349	0.080784	0.113503	0.108774	0.12581	0.130253	6.49842	7.10905	8.08455	8.58832	8.21936	8.15572	6.49842	7.10905	8.08455	8.58832	8.21936	8.15572	1
4472135;4472100	4472135	4472100	chr13	67765472	67767178	chr13	67779200	67779967	Zfp493	NM_028402	repressed	FALSE	FALSE	FALSE	4472100	chr13	67765472	67767178	0.100595	0.0990256	0.116942	0.122371	0.12115	0.125043	0.100595	0.0990256	0.116942	0.122371	0.12115	0.125043	7.03379	7.92521	6.6208	8.62996	6.28325	6.12875	7.03379	7.92521	6.6208	8.62996	6.28325	6.12875	1
4472135;4472106	4472135	4472106	chr13	67769005	67769335	chr13	67779200	67779967	Zfp493	NM_028402	repressed	FALSE	FALSE	FALSE	4472106	chr13	67769005	67769335	0.125744	0.0990256	0.099745	0.112173	0.149108	0.145883	0.125744	0.0990256	0.099745	0.112173	0.149108	0.145883	7.78354	5.80759	4.09296	6.05916	5.92893	6.06207	7.78354	5.80759	4.09296	6.05916	5.92893	6.06207	1
4472135;4472117,4472135;4472118,4472135;4472120,4472135;4472122,4472135;4472123	4472135	4.47212e+34	chr13	67772180	67775138	chr13	67779200	67779967	Zfp493	NM_028402	repressed	FALSE	FALSE	FALSE	4472120	chr13	67773547	67773995	0.176041	0.156356	0.168535	0.197153	0.195704	0.192774	0.827115	0.784387	0.908023	0.934775	0.96454	1.01076	6.89303	6.4597	5.25125	8.1155	5.48812	4.79431	30.2848	32.6753	29.3668	35.5481	26.0798	24.7736	7
[truncated: 1,206 more rows]
