# Supplementary material for: CDK-Mediator and FBXL19 prime developmental genes for activation by promoting atypical regulatory interactions
Source: Nucleic Acids Res. 2020 Jan 30;48(6):2942–55. doi: 10.1093/nar/gkaa064 (PMC7102981; doi:10.1093/nar/gkaa064)
Supplement: gkaa064_Supplemental_Files [file gkaa064_supplemental_files.zip › TableS3_replicate_correlations.xlsx]

## Sheet: Sheet1
FBXL19_ES_UNT
	rep1	rep2	rep3	rep4
rep1	1	0.97	0.95	0.94
rep2	0.97	1	0.96	0.94
rep3	0.95	0.96	1	0.98
rep4	0.94	0.94	0.98	1
FBXL19_ES_TAM
	rep1	rep2	rep3	rep4
rep1	1	0.96	0.96	0.94
rep2	0.96	1	0.95	0.94
rep3	0.96	0.95	1	0.97
rep4	0.94	0.94	0.97	1
MED13/13l_ES_UNT
	rep1	rep2	rep3
rep1	1	0.96	0.93
rep2	0.96	1	0.98
rep3	0.93	0.98	1
MED13/13l_ES_TAM
	rep1	rep2	rep3
rep1	1	0.98	0.96
rep2	0.98	1	0.96
rep3	0.96	0.96	1
FBXL19_RA_UNT
	rep1	rep2
rep1	1	0.99
rep2	0.99	1
FBXL19_RA_TAM
	rep1	rep2
rep1	1	0.99
rep2	0.99	1
